# Supplementary material for: Mechanical single-molecule potentiometers with large switching factors from ortho-pentaphenylene foldamers
Source: Nat Commun. 2021 Jan 8;12:167. doi: 10.1038/s41467-020-20311-z (PMC7794330; doi:10.1038/s41467-020-20311-z)
Supplement: Supplementary file 2 — Source Data [file 41467_2020_20311_MOESM2_ESM.xlsx]

## Sheet: Fig.3a
o-PP-2SMe		o-PP-2CN		o-TP-2Py
log（G/G0）	counts	log（G/G0）	counts	log（G/G0）	counts
-10	22544	-10	80501	-10	118280
-9.99	20290	-9.99	63340	-9.99	603230
-9.98	31874	-9.98	183399	-9.98	130675
-9.97	19820	-9.97	130506	-9.97	141506
-9.96	22244	-9.96	38948	-9.96	128281
-9.95	23643	-9.95	33162	-9.95	59809
-9.94	21006	-9.94	8294	-9.94	562197
-9.93	18115	-9.93	26978	-9.93	468436
-9.92	14593	-9.92	547157	-9.92	889147
-9.91	19033	-9.91	187242	-9.91	59861
-9.9	20908	-9.9	68418	-9.9	358572
-9.89	20022	-9.89	693883	-9.89	187714
-9.88	13051	-9.88	45472	-9.88	21666
-9.87	9269	-9.87	45456	-9.87	19383
-9.86	19609	-9.86	966510	-9.86	304844
-9.85	16212	-9.85	18884	-9.85	40204
-9.84	16090	-9.84	479327	-9.84	11084
-9.83	18356	-9.83	335790	-9.83	34521
-9.82	16452	-9.82	41087	-9.82	12157
-9.81	14841	-9.81	159721	-9.81	45299
-9.8	13308	-9.8	25438	-9.8	1778
-9.79	14142	-9.79	257978	-9.79	2198
-9.78	13394	-9.78	812129	-9.78	4998
-9.77	15204	-9.77	77610	-9.77	1148
-9.76	16622	-9.76	29661	-9.76	1080
-9.75	9610	-9.75	295923	-9.75	97711
-9.74	19220	-9.74	46785	-9.74	2176
-9.73	14519	-9.73	89830	-9.73	49660
-9.72	12568	-9.72	203906	-9.72	120265
-9.71	14824	-9.71	81755	-9.71	15155
-9.7	19912	-9.7	93605	-9.7	0
-9.69	16292	-9.69	165375	-9.69	57716
-9.68	24587	-9.68	62063	-9.68	0
-9.67	34878	-9.67	170900	-9.67	0
-9.66	42759	-9.66	19658	-9.66	2244
-9.65	46254	-9.65	100277	-9.65	0
-9.64	46994	-9.64	171013	-9.64	42356
-9.63	52383	-9.63	24239	-9.63	144
-9.62	59139	-9.62	300031	-9.62	23384
-9.61	89428	-9.61	200300	-9.61	54402
-9.6	86443	-9.6	70179	-9.6	0
-9.59	128646	-9.59	129093	-9.59	384
-9.58	112246	-9.58	64826	-9.58	22765
-9.57	101546	-9.57	64821	-9.57	25457
-9.56	101641	-9.56	113440	-9.56	8360
-9.55	128264	-9.55	49495	-9.55	20859
-9.54	113329	-9.54	0	-9.54	0
-9.53	125317	-9.53	175729	-9.53	14658
-9.52	126548	-9.52	103667	-9.52	7308
-9.51	108788	-9.51	214548	-9.51	0
-9.5	132436	-9.5	112480	-9.5	0
-9.49	137286	-9.49	128035	-9.49	0
-9.48	132696	-9.48	195660	-9.48	0
-9.47	124801	-9.47	0	-9.47	380
-9.46	115089	-9.46	11072	-9.46	0
-9.45	120175	-9.45	23225	-9.45	0
-9.44	132014	-9.44	22938	-9.44	0
-9.43	115577	-9.43	432	-9.43	0
-9.42	136052	-9.42	720	-9.42	0
-9.41	111255	-9.41	504	-9.41	0
-9.4	101444	-9.4	0	-9.4	0
-9.39	119079	-9.39	0	-9.39	0
-9.38	93284	-9.38	0	-9.38	0
-9.37	90042	-9.37	0	-9.37	0
-9.36	96311	-9.36	0	-9.36	0
-9.35	75962	-9.35	1391	-9.35	0
-9.34	84399	-9.34	0	-9.34	0
-9.33	86978	-9.33	588	-9.33	0
-9.32	82323	-9.32	400	-9.32	0
-9.31	118122	-9.31	932	-9.31	0
-9.3	109919	-9.3	2710	-9.3	0
-9.29	112154	-9.29	420	-9.29	0
-9.28	107305	-9.28	0	-9.28	0
-9.27	135294	-9.27	0	-9.27	0
-9.26	132676	-9.26	0	-9.26	0
-9.25	142636	-9.25	500	-9.25	0
-9.24	171804	-9.24	0	-9.24	0
-9.23	142610	-9.23	924	-9.23	0
-9.22	145201	-9.22	0	-9.22	0
-9.21	143544	-9.21	0	-9.21	0
-9.2	139741	-9.2	0	-9.2	0
-9.19	155845	-9.19	0	-9.19	0
-9.18	147538	-9.18	0	-9.18	0
-9.17	135605	-9.17	0	-9.17	0
-9.16	137957	-9.16	612	-9.16	0
-9.15	150493	-9.15	0	-9.15	0
-9.14	145553	-9.14	0	-9.14	0
-9.13	136347	-9.13	0	-9.13	0
-9.12	162222	-9.12	0	-9.12	0
-9.11	149083	-9.11	0	-9.11	0
-9.1	174486	-9.1	0	-9.1	0
-9.09	156448	-9.09	0	-9.09	0
-9.08	157613	-9.08	0	-9.08	0
-9.07	178832	-9.07	0	-9.07	0
-9.06	161875	-9.06	0	-9.06	0
-9.05	164826	-9.05	0	-9.05	0
-9.04	162093	-9.04	65	-9.04	0
-9.03	136201	-9.03	0	-9.03	0
-9.02	143357	-9.02	275	-9.02	0
-9.01	158273	-9.01	0	-9.01	0
-9	172701	-9	0	-9	0
-8.99	148435	-8.99	48	-8.99	0
-8.98	163899	-8.98	0	-8.98	0
-8.97	192810	-8.97	0	-8.97	0
-8.96	168934	-8.96	75	-8.96	0
-8.95	169028	-8.95	0	-8.95	0
-8.94	170598	-8.94	0	-8.94	0
-8.93	149078	-8.93	0	-8.93	0
-8.92	172454	-8.92	0	-8.92	0
-8.91	168473	-8.91	0	-8.91	0
-8.9	164844	-8.9	0	-8.9	0
-8.89	171040	-8.89	0	-8.89	0
-8.88	169716	-8.88	0	-8.88	0
-8.87	164665	-8.87	0	-8.87	120
-8.86	172576	-8.86	0	-8.86	0
-8.85	177275	-8.85	0	-8.85	0
-8.84	161624	-8.84	0	-8.84	0
-8.83	179293	-8.83	0	-8.83	0
-8.82	189486	-8.82	0	-8.82	0
-8.81	177171	-8.81	0	-8.81	0
-8.8	179109	-8.8	0	-8.8	0
-8.79	187237	-8.79	0	-8.79	0
-8.78	183202	-8.78	306	-8.78	0
-8.77	175001	-8.77	0	-8.77	0
-8.76	187404	-8.76	0	-8.76	0
-8.75	194636	-8.75	0	-8.75	0
-8.74	194644	-8.74	262498	-8.74	0
-8.73	184252	-8.73	356303	-8.73	18236
-8.72	197092	-8.72	319646	-8.72	69071
-8.71	194802	-8.71	416793	-8.71	64957
-8.7	197626	-8.7	708435	-8.7	163585
-8.69	201337	-8.69	561414	-8.69	1623150
-8.68	205155	-8.68	745696	-8.68	3673860
-8.67	204960	-8.67	803626	-8.67	3399930
-8.66	203979	-8.66	1880420	-8.66	1650780
-8.65	211253	-8.65	1925930	-8.65	2011330
-8.64	204857	-8.64	3847930	-8.64	2413220
-8.63	218193	-8.63	1027810	-8.63	1730760
-8.62	216188	-8.62	1237810	-8.62	1976510
-8.61	222701	-8.61	689560	-8.61	4670450
-8.6	228153	-8.6	987534	-8.6	3536280
-8.59	223301	-8.59	967733	-8.59	434613
-8.58	228766	-8.58	435118	-8.58	176562
-8.57	234176	-8.57	527135	-8.57	69444
-8.56	236425	-8.56	48978	-8.56	9544
-8.55	247849	-8.55	22038	-8.55	1363
-8.54	256168	-8.54	17346	-8.54	4928
-8.53	256135	-8.53	12771	-8.53	2990
-8.52	260435	-8.52	7375	-8.52	1397
-8.51	252403	-8.51	18096	-8.51	2144
-8.5	262763	-8.5	14848	-8.5	960
-8.49	275734	-8.49	14267	-8.49	1001
-8.48	272457	-8.48	8648	-8.48	343
-8.47	284419	-8.47	0	-8.47	1135
-8.46	286393	-8.46	8958	-8.46	733
-8.45	305213	-8.45	7990	-8.45	112
-8.44	291011	-8.44	5441	-8.44	613
-8.43	305511	-8.43	4932	-8.43	523
-8.42	318951	-8.42	20746	-8.42	843
-8.41	317641	-8.41	292	-8.41	766
-8.4	335775	-8.4	210388	-8.4	10745
-8.39	336564	-8.39	175324	-8.39	4791
-8.38	341976	-8.38	513690	-8.38	12797
-8.37	374231	-8.37	991381	-8.37	96023
-8.36	367114	-8.36	2526780	-8.36	239518
-8.35	359649	-8.35	1532100	-8.35	5340140
-8.34	396608	-8.34	1972190	-8.34	5732220
-8.33	400231	-8.33	5247550	-8.33	10127000
-8.32	396835	-8.32	2025870	-8.32	1711030
-8.31	425673	-8.31	939593	-8.31	319923
-8.3	433206	-8.3	92199	-8.3	67455
-8.29	432145	-8.29	66178	-8.29	16272
-8.28	471048	-8.28	23696	-8.28	6077
-8.27	453798	-8.27	14149	-8.27	3685
-8.26	470944	-8.26	29070	-8.26	4342
-8.25	483664	-8.25	22963	-8.25	5389
-8.24	467996	-8.24	6021	-8.24	1802
-8.23	522336	-8.23	13230	-8.23	2289
-8.22	513961	-8.22	14061	-8.22	1646
-8.21	528435	-8.21	10536	-8.21	659
-8.2	543979	-8.2	275127	-8.2	888
-8.19	545514	-8.19	1197210	-8.19	154795
-8.18	580359	-8.18	1489740	-8.18	2950270
-8.17	573476	-8.17	5393890	-8.17	3248560
-8.16	576628	-8.16	2238930	-8.16	3466820
-8.15	588975	-8.15	1846800	-8.15	8048000
-8.14	607783	-8.14	991658	-8.14	523525
-8.13	617804	-8.13	103153	-8.13	130608
-8.12	613059	-8.12	40237	-8.12	13997
-8.11	653064	-8.11	38242	-8.11	11928
-8.1	632395	-8.1	35486	-8.1	3754
-8.09	663442	-8.09	24798	-8.09	7735
-8.08	648436	-8.08	9204	-8.08	2877
-8.07	714672	-8.07	287429	-8.07	15126
-8.06	672223	-8.06	1164460	-8.06	965080
-8.05	702232	-8.05	4900740	-8.05	883539
-8.04	739704	-8.04	1650090	-8.04	3837620
-8.03	737533	-8.03	2524370	-8.03	7176640
-8.02	749066	-8.02	639368	-8.02	596796
-8.01	774492	-8.01	114877	-8.01	181511
-8	801421	-8	44823	-8	33393
-7.99	804996	-7.99	47589	-7.99	9745
-7.98	837190	-7.98	29411	-7.98	4600
-7.97	851274	-7.97	39742	-7.97	3249
-7.96	872591	-7.96	869319	-7.96	103552
-7.95	891088	-7.95	2419680	-7.95	1502240
-7.94	906979	-7.94	3727750	-7.94	3117470
-7.93	899926	-7.93	1482630	-7.93	5023480
-7.92	942028	-7.92	160008	-7.92	155569
-7.91	951084	-7.91	80414	-7.91	100044
-7.9	946037	-7.9	48894	-7.9	9077
-7.89	971672	-7.89	93217	-7.89	6735
-7.88	971621	-7.88	749500	-7.88	515714
-7.87	960449	-7.87	3231580	-7.87	424916
-7.86	979452	-7.86	1649990	-7.86	5826660
-7.85	988202	-7.85	1196510	-7.85	1287770
-7.84	1009950	-7.84	83792	-7.84	147268
-7.83	999198	-7.83	76798	-7.83	63621
-7.82	1051330	-7.82	47980	-7.82	9795
-7.81	1033300	-7.81	633632	-7.81	229427
-7.8	1047950	-7.8	2122080	-7.8	721166
-7.79	1081320	-7.79	1685520	-7.79	4015650
-7.78	1058300	-7.78	292153	-7.78	311408
-7.77	1089800	-7.77	79095	-7.77	77635
-7.76	1107470	-7.76	115076	-7.76	27504
-7.75	1138330	-7.75	498338	-7.75	314456
-7.74	1131890	-7.74	1880790	-7.74	710286
-7.73	1129560	-7.73	1503640	-7.73	3130730
-7.72	1149690	-7.72	172645	-7.72	250535
-7.71	1167630	-7.71	96706	-7.71	75879
-7.7	1178080	-7.7	353170	-7.7	180561
-7.69	1172150	-7.69	1396760	-7.69	186709
-7.68	1196080	-7.68	1317420	-7.68	2779140
-7.67	1214430	-7.67	142744	-7.67	242306
-7.66	1221200	-7.66	233347	-7.66	53661
-7.65	1269070	-7.65	291779	-7.65	221974
-7.64	1236930	-7.64	1443450	-7.64	780301
-7.63	1278610	-7.63	923899	-7.63	2328600
-7.62	1291450	-7.62	194523	-7.62	89400
-7.61	1298870	-7.61	169281	-7.61	170091
-7.6	1331120	-7.6	1235220	-7.6	523987
-7.59	1350220	-7.59	934868	-7.59	1938590
-7.58	1364760	-7.58	183727	-7.58	158786
-7.57	1384510	-7.57	126471	-7.57	145585
-7.56	1372100	-7.56	1390090	-7.56	482136
-7.55	1376290	-7.55	792005	-7.55	1803140
-7.54	1371620	-7.54	171535	-7.54	139108
-7.53	1400280	-7.53	709829	-7.53	62136
-7.52	1386650	-7.52	1004810	-7.52	1909560
-7.51	1407990	-7.51	253697	-7.51	340757
-7.5	1414790	-7.5	324768	-7.5	62127
-7.49	1421260	-7.49	1243020	-7.49	1774660
-7.48	1417000	-7.48	384276	-7.48	362664
-7.47	1444930	-7.47	548932	-7.47	70494
-7.46	1473480	-7.46	831608	-7.46	1516560
-7.45	1484970	-7.45	342865	-7.45	385359
-7.44	1494530	-7.44	678055	-7.44	64984
-7.43	1517810	-7.43	955624	-7.43	1551990
-7.42	1552250	-7.42	186110	-7.42	272949
-7.41	1557610	-7.41	682493	-7.41	204739
-7.4	1574020	-7.4	726564	-7.4	1201690
-7.39	1574890	-7.39	134267	-7.39	171298
-7.38	1617290	-7.38	1153390	-7.38	1195720
-7.37	1610050	-7.37	264093	-7.37	358336
-7.36	1599650	-7.36	752403	-7.36	227152
-7.35	1612700	-7.35	616266	-7.35	1205310
-7.34	1625870	-7.34	573584	-7.34	78066
-7.33	1655270	-7.33	705538	-7.33	1140340
-7.32	1672150	-7.32	524422	-7.32	206458
-7.31	1684200	-7.31	679495	-7.31	1011390
-7.3	1683830	-7.3	559093	-7.3	223923
-7.29	1685370	-7.29	682993	-7.29	1092410
-7.28	1702200	-7.28	208948	-7.28	197627
-7.27	1748230	-7.27	896959	-7.27	963937
-7.26	1764950	-7.26	544734	-7.26	189279
-7.25	1757210	-7.25	652133	-7.25	971584
-7.24	1767570	-7.24	505135	-7.24	170944
-7.23	1752370	-7.23	579863	-7.23	849313
-7.22	1766320	-7.22	552761	-7.22	250789
-7.21	1785970	-7.21	524080	-7.21	946028
-7.2	1811360	-7.2	783658	-7.2	692285
-7.19	1825500	-7.19	527442	-7.19	263682
-7.18	1825800	-7.18	548470	-7.18	782457
-7.17	1857600	-7.17	578963	-7.17	233937
-7.16	1871650	-7.16	643209	-7.16	763446
-7.15	1884280	-7.15	531062	-7.15	802176
-7.14	1899130	-7.14	506755	-7.14	186137
-7.13	1914120	-7.13	657224	-7.13	757468
-7.12	1921250	-7.12	509196	-7.12	758933
-7.11	1925500	-7.11	621541	-7.11	621082
-7.1	1939210	-7.1	514872	-7.1	259092
-7.09	1950980	-7.09	625606	-7.09	771899
-7.08	1934110	-7.08	492363	-7.08	704450
-7.07	1991290	-7.07	652425	-7.07	592867
-7.06	2007430	-7.06	510374	-7.06	337812
-7.05	1997170	-7.05	617550	-7.05	611642
-7.04	2053070	-7.04	578145	-7.04	746274
-7.03	2050180	-7.03	658616	-7.03	640502
-7.02	2061040	-7.02	478043	-7.02	676887
-7.01	2068990	-7.01	605412	-7.01	553388
-7	2099610	-7	588760	-7	677244
-6.99	2091830	-6.99	585631	-6.99	598173
-6.98	2077730	-6.98	599844	-6.98	300604
-6.97	2108900	-6.97	548062	-6.97	589275
-6.96	2132850	-6.96	591015	-6.96	614705
-6.95	2114750	-6.95	576308	-6.95	627825
-6.94	2145450	-6.94	621340	-6.94	571524
-6.93	2177280	-6.93	576108	-6.93	601772
-6.92	2162240	-6.92	582087	-6.92	588796
-6.91	2198380	-6.91	661629	-6.91	828284
-6.9	2283170	-6.9	765694	-6.9	577830
-6.89	2351390	-6.89	608580	-6.89	572689
-6.88	2376090	-6.88	733349	-6.88	552164
-6.87	2372660	-6.87	653223	-6.87	563191
-6.86	2334990	-6.86	698765	-6.86	643294
-6.85	2301490	-6.85	751307	-6.85	766496
-6.84	2312270	-6.84	642866	-6.84	545098
-6.83	2300620	-6.83	575279	-6.83	489909
-6.82	2256740	-6.82	615669	-6.82	610541
-6.81	2250150	-6.81	723799	-6.81	793810
-6.8	2272190	-6.8	566715	-6.8	613978
-6.79	2263390	-6.79	752253	-6.79	853924
-6.78	2224120	-6.78	595854	-6.78	519347
-6.77	2249140	-6.77	539992	-6.77	480042
-6.76	2250760	-6.76	755053	-6.76	740921
-6.75	2245400	-6.75	528002	-6.75	459132
-6.74	2268900	-6.74	637252	-6.74	648835
-6.73	2293350	-6.73	637826	-6.73	508626
-6.72	2316410	-6.72	518719	-6.72	624081
-6.71	2307160	-6.71	616192	-6.71	660200
-6.7	2310150	-6.7	513353	-6.7	470298
-6.69	2299180	-6.69	600937	-6.69	597994
-6.68	2338450	-6.68	622738	-6.68	639026
-6.67	2289080	-6.67	579310	-6.67	433198
-6.66	2308940	-6.66	495576	-6.66	614160
-6.65	2302100	-6.65	621466	-6.65	621846
-6.64	2313410	-6.64	570568	-6.64	597046
-6.63	2341310	-6.63	590776	-6.63	563334
-6.62	2322390	-6.62	569465	-6.62	586789
-6.61	2311280	-6.61	560330	-6.61	529496
-6.6	2279640	-6.6	558385	-6.6	466248
-6.59	2283150	-6.59	562506	-6.59	589068
-6.58	2304060	-6.58	548800	-6.58	574259
-6.57	2318030	-6.57	582656	-6.57	674260
-6.56	2297240	-6.56	539720	-6.56	549244
-6.55	2290750	-6.55	553549	-6.55	519606
-6.54	2303710	-6.54	611806	-6.54	580883
-6.53	2288460	-6.53	528805	-6.53	560316
-6.52	2297560	-6.52	525639	-6.52	521490
-6.51	2299430	-6.51	523940	-6.51	628283
-6.5	2296220	-6.5	594119	-6.5	600799
-6.49	2274870	-6.49	528461	-6.49	642750
-6.48	2285440	-6.48	597069	-6.48	498838
-6.47	2281490	-6.47	533320	-6.47	583042
-6.46	2273530	-6.46	567664	-6.46	651989
-6.45	2267550	-6.45	539826	-6.45	572452
-6.44	2274350	-6.44	579491	-6.44	592249
-6.43	2264480	-6.43	537229	-6.43	603257
-6.42	2240410	-6.42	524178	-6.42	517863
-6.41	2250900	-6.41	534588	-6.41	552931
-6.4	2250120	-6.4	536104	-6.4	591809
-6.39	2231050	-6.39	556079	-6.39	589999
-6.38	2249300	-6.38	447837	-6.38	500078
-6.37	2250000	-6.37	519524	-6.37	539222
-6.36	2251180	-6.36	541210	-6.36	579994
-6.35	2265180	-6.35	512543	-6.35	553678
-6.34	2245100	-6.34	516514	-6.34	558371
-6.33	2229350	-6.33	518614	-6.33	538187
-6.32	2214530	-6.32	543791	-6.32	556024
-6.31	2212180	-6.31	508409	-6.31	607369
-6.3	2186290	-6.3	497333	-6.3	549788
-6.29	2186430	-6.29	499898	-6.29	522476
-6.28	2193650	-6.28	544008	-6.28	537630
-6.27	2210670	-6.27	526782	-6.27	638029
-6.26	2169110	-6.26	515640	-6.26	540350
-6.25	2148320	-6.25	534199	-6.25	578797
-6.24	2135760	-6.24	540324	-6.24	661319
-6.23	2157440	-6.23	541050	-6.23	542433
-6.22	2162240	-6.22	471720	-6.22	553723
-6.21	2154670	-6.21	501837	-6.21	579386
-6.2	2143030	-6.2	485298	-6.2	487189
-6.19	2124800	-6.19	494566	-6.19	551542
-6.18	2117110	-6.18	460315	-6.18	572061
-6.17	2119770	-6.17	475907	-6.17	492597
-6.16	2092640	-6.16	486044	-6.16	551057
-6.15	2096240	-6.15	475364	-6.15	534789
-6.14	2096100	-6.14	477596	-6.14	556739
-6.13	2080660	-6.13	478516	-6.13	535915
-6.12	2068640	-6.12	474071	-6.12	543532
-6.11	2049100	-6.11	464214	-6.11	530501
-6.1	2040510	-6.1	478932	-6.1	559723
-6.09	2033540	-6.09	543092	-6.09	585301
-6.08	2032510	-6.08	456909	-6.08	559050
-6.07	2058330	-6.07	484874	-6.07	539418
-6.06	2037950	-6.06	473717	-6.06	502116
-6.05	2091590	-6.05	462335	-6.05	585363
-6.04	2038150	-6.04	445089	-6.04	505424
-6.03	2019370	-6.03	489082	-6.03	584037
-6.02	2023410	-6.02	468045	-6.02	507011
-6.01	2000020	-6.01	439112	-6.01	546381
-6	1958170	-6	462569	-6	481278
-5.99	1968910	-5.99	440938	-5.99	568330
-5.98	1970020	-5.98	452396	-5.98	536745
-5.97	1990280	-5.97	468130	-5.97	541243
-5.96	1978130	-5.96	453708	-5.96	489884
-5.95	1955470	-5.95	466557	-5.95	541928
-5.94	1970790	-5.94	485506	-5.94	606723
-5.93	2004490	-5.93	491480	-5.93	552269
-5.92	1958210	-5.92	442350	-5.92	497020
-5.91	1981550	-5.91	449927	-5.91	495617
-5.9	1965690	-5.9	443737	-5.9	506297
-5.89	1952600	-5.89	439621	-5.89	512967
-5.88	1978760	-5.88	428697	-5.88	487172
-5.87	1973810	-5.87	428031	-5.87	533007
-5.86	1914530	-5.86	469710	-5.86	522404
-5.85	1910730	-5.85	417628	-5.85	488641
-5.84	1949340	-5.84	427600	-5.84	495867
-5.83	1946430	-5.83	445703	-5.83	553216
-5.82	1949430	-5.82	412147	-5.82	503514
-5.81	1924070	-5.81	482731	-5.81	576619
-5.8	1937770	-5.8	419782	-5.8	505086
-5.79	1990550	-5.79	443361	-5.79	518940
-5.78	1974540	-5.78	420302	-5.78	477599
-5.77	1936750	-5.77	441698	-5.77	526698
-5.76	1929840	-5.76	434893	-5.76	495174
-5.75	1899540	-5.75	401534	-5.75	473668
-5.74	1931710	-5.74	426650	-5.74	495945
-5.73	1873770	-5.73	424610	-5.73	496756
-5.72	1866380	-5.72	420919	-5.72	484814
-5.71	1829190	-5.71	421843	-5.71	455556
-5.7	1804930	-5.7	495480	-5.7	571961
-5.69	1842170	-5.69	419255	-5.69	492346
-5.68	1857960	-5.68	412380	-5.68	483805
-5.67	1812350	-5.67	403081	-5.67	468641
-5.66	1797200	-5.66	412896	-5.66	476135
-5.65	1805970	-5.65	393744	-5.65	459454
-5.64	1836590	-5.64	406671	-5.64	475204
-5.63	1828900	-5.63	404654	-5.63	522139
-5.62	1822610	-5.62	398198	-5.62	468306
-5.61	1824560	-5.61	392008	-5.61	482323
-5.6	1836420	-5.6	445541	-5.6	513573
-5.59	1807870	-5.59	399366	-5.59	473122
-5.58	1837520	-5.58	394440	-5.58	486367
-5.57	1833370	-5.57	408544	-5.57	472843
-5.56	1837370	-5.56	389005	-5.56	457928
-5.55	1838900	-5.55	388110	-5.55	503227
-5.54	1776270	-5.54	409210	-5.54	475529
-5.53	1811130	-5.53	393457	-5.53	487249
-5.52	1798740	-5.52	433936	-5.52	493153
-5.51	1770740	-5.51	450225	-5.51	549341
-5.5	1789860	-5.5	447937	-5.5	519382
-5.49	1746470	-5.49	471653	-5.49	523409
-5.48	1768540	-5.48	419305	-5.48	461799
-5.47	1765130	-5.47	447606	-5.47	515433
-5.46	1731440	-5.46	434789	-5.46	495243
-5.45	1727820	-5.45	453955	-5.45	513018
-5.44	1716580	-5.44	441302	-5.44	521258
-5.43	1722690	-5.43	428883	-5.43	494974
-5.42	1709550	-5.42	410158	-5.42	468451
-5.41	1745250	-5.41	439525	-5.41	550271
-5.4	1747100	-5.4	435642	-5.4	545250
-5.39	1716220	-5.39	427534	-5.39	514010
-5.38	1700170	-5.38	418680	-5.38	461958
-5.37	1743340	-5.37	412469	-5.37	494358
-5.36	1689110	-5.36	419490	-5.36	491074
-5.35	1705650	-5.35	419430	-5.35	485485
-5.34	1652760	-5.34	421558	-5.34	490080
-5.33	1698240	-5.33	417516	-5.33	496704
-5.32	1745700	-5.32	445650	-5.32	537604
-5.31	1752280	-5.31	443478	-5.31	542950
-5.3	1744670	-5.3	417014	-5.3	499962
-5.29	1722450	-5.29	407881	-5.29	476075
-5.28	1717910	-5.28	420216	-5.28	489003
-5.27	1724720	-5.27	407792	-5.27	494467
-5.26	1723170	-5.26	412475	-5.26	490809
-5.25	1745600	-5.25	410825	-5.25	493562
-5.24	1702460	-5.24	410515	-5.24	499428
-5.23	1703090	-5.23	441174	-5.23	538079
-5.22	1715770	-5.22	420528	-5.22	520981
-5.21	1682130	-5.21	429224	-5.21	542783
-5.2	1673990	-5.2	413957	-5.2	495103
-5.19	1678940	-5.19	427361	-5.19	488513
-5.18	1718520	-5.18	402278	-5.18	477791
-5.17	1706790	-5.17	414038	-5.17	488977
-5.16	1728740	-5.16	408436	-5.16	507882
-5.15	1725510	-5.15	434549	-5.15	562349
-5.14	1731210	-5.14	422995	-5.14	504196
-5.13	1712900	-5.13	466368	-5.13	515765
-5.12	1737690	-5.12	450173	-5.12	530337
-5.11	1726200	-5.11	451061	-5.11	499965
-5.1	1749860	-5.1	454375	-5.1	494182
-5.09	1786770	-5.09	428435	-5.09	493653
-5.08	1741860	-5.08	434125	-5.08	542466
-5.07	1723140	-5.07	443568	-5.07	479162
-5.06	1771670	-5.06	452319	-5.06	511291
-5.05	1775670	-5.05	459286	-5.05	509582
-5.04	1786130	-5.04	488343	-5.04	514848
-5.03	1801410	-5.03	518310	-5.03	579051
-5.02	1832220	-5.02	486091	-5.02	483093
-5.01	1792530	-5.01	471365	-5.01	490661
-5	1801540	-5	498751	-5	506204
-4.99	1827240	-4.99	491351	-4.99	472775
-4.98	1838960	-4.98	453138	-4.98	509172
-4.97	1814230	-4.97	455591	-4.97	459443
-4.96	1803800	-4.96	454405	-4.96	524259
-4.95	1817220	-4.95	535135	-4.95	543820
-4.94	1782500	-4.94	429909	-4.94	464635
-4.93	1808970	-4.93	470628	-4.93	508476
-4.92	1827880	-4.92	431435	-4.92	486756
-4.91	1816490	-4.91	453211	-4.91	524827
-4.9	1839260	-4.9	457623	-4.9	492435
-4.89	1832280	-4.89	496669	-4.89	519198
-4.88	1855180	-4.88	460790	-4.88	481939
-4.87	1871120	-4.87	511389	-4.87	554702
-4.86	1834020	-4.86	432628	-4.86	483924
-4.85	1832550	-4.85	481772	-4.85	526482
-4.84	1868720	-4.84	460850	-4.84	525619
-4.83	1865360	-4.83	484117	-4.83	482382
-4.82	1838970	-4.82	457642	-4.82	522288
-4.81	1871830	-4.81	456973	-4.81	465481
-4.8	1888050	-4.8	453625	-4.8	503264
-4.79	1890200	-4.79	445862	-4.79	458296
-4.78	1853120	-4.78	558823	-4.78	577512
-4.77	1893890	-4.77	422539	-4.77	459592
-4.76	1874780	-4.76	458347	-4.76	506961
-4.75	1904020	-4.75	452876	-4.75	515658
-4.74	1888640	-4.74	421242	-4.74	463027
-4.73	1879910	-4.73	447355	-4.73	518715
-4.72	1921100	-4.72	422009	-4.72	476508
-4.71	1939580	-4.71	468798	-4.71	501732
-4.7	1933910	-4.7	479785	-4.7	554160
-4.69	1935670	-4.69	415209	-4.69	487673
-4.68	1891570	-4.68	451932	-4.68	516996
-4.67	1920240	-4.67	410417	-4.67	520503
-4.66	1957120	-4.66	413588	-4.66	437974
-4.65	1932260	-4.65	438782	-4.65	510456
-4.64	1957890	-4.64	407176	-4.64	499066
-4.63	1955430	-4.63	432541	-4.63	464532
-4.62	1979730	-4.62	487279	-4.62	548536
-4.61	1940690	-4.61	417387	-4.61	466947
-4.6	1971920	-4.6	457643	-4.6	485749
-4.59	1984740	-4.59	452046	-4.59	498668
-4.58	1971890	-4.58	402371	-4.58	452189
-4.57	1930910	-4.57	451194	-4.57	472146
-4.56	2010140	-4.56	430541	-4.56	476046
-4.55	1966650	-4.55	399811	-4.55	441155
-4.54	1975040	-4.54	437576	-4.54	463341
-4.53	2028810	-4.53	459995	-4.53	522700
-4.52	1973970	-4.52	402354	-4.52	504220
-4.51	1989310	-4.51	402241	-4.51	428763
-4.5	1997980	-4.5	426868	-4.5	478995
-4.49	2033630	-4.49	395047	-4.49	486785
-4.48	1996280	-4.48	391520	-4.48	439649
-4.47	2060760	-4.47	412114	-4.47	472695
-4.46	2070250	-4.46	405517	-4.46	462346
-4.45	2026230	-4.45	424488	-4.45	463305
-4.44	2038640	-4.44	431413	-4.44	485789
-4.43	2074350	-4.43	411982	-4.43	459792
-4.42	1978600	-4.42	398233	-4.42	478086
-4.41	2034560	-4.41	372993	-4.41	394526
-4.4	2072160	-4.4	407991	-4.4	469476
-4.39	1996860	-4.39	414537	-4.39	458573
-4.38	2027940	-4.38	370266	-4.38	417074
-4.37	2044200	-4.37	416694	-4.37	456373
-4.36	2018660	-4.36	425101	-4.36	477329
-4.35	1998160	-4.35	409510	-4.35	442557
-4.34	2017250	-4.34	382396	-4.34	408225
-4.33	2001880	-4.33	405311	-4.33	424596
-4.32	1951120	-4.32	403323	-4.32	427482
-4.31	1985420	-4.31	381727	-4.31	427609
-4.3	2000340	-4.3	410177	-4.3	384954
-4.29	1908200	-4.29	417779	-4.29	418495
-4.28	1976890	-4.28	447622	-4.28	475814
-4.27	1999260	-4.27	360829	-4.27	375609
-4.26	1884430	-4.26	376568	-4.26	414693
-4.25	1917380	-4.25	424603	-4.25	448786
-4.24	1944610	-4.24	393637	-4.24	416544
-4.23	1935710	-4.23	366664	-4.23	425065
-4.22	1890830	-4.22	372714	-4.22	357116
-4.21	1945070	-4.21	403606	-4.21	411297
-4.2	1935950	-4.2	411632	-4.2	420368
-4.19	1836410	-4.19	357280	-4.19	376312
-4.18	1869110	-4.18	388911	-4.18	410478
-4.17	1937780	-4.17	385756	-4.17	401863
-4.16	1818840	-4.16	364665	-4.16	403201
-4.15	1836150	-4.15	342343	-4.15	373355
-4.14	1929090	-4.14	352288	-4.14	378380
-4.13	1832670	-4.13	364475	-4.13	414474
-4.12	1869970	-4.12	390642	-4.12	426070
-4.11	1866160	-4.11	328174	-4.11	391366
-4.1	1861140	-4.1	351485	-4.1	352998
-4.09	1719210	-4.09	352045	-4.09	371813
-4.08	1806750	-4.08	341625	-4.08	376868
-4.07	1834910	-4.07	320570	-4.07	383411
-4.06	1696860	-4.06	303817	-4.06	336298
-4.05	1802630	-4.05	314749	-4.05	368637
-4.04	1814200	-4.04	304127	-4.04	383493
-4.03	1724510	-4.03	306051	-4.03	390751
-4.02	1741850	-4.02	281995	-4.02	362152
-4.01	1767020	-4.01	287677	-4.01	389971
-4	1713100	-4	278080	-4	374084
-3.99	1659700	-3.99	282340	-3.99	358831
-3.98	1679800	-3.98	246102	-3.98	313650
-3.97	1716900	-3.97	265599	-3.97	338998
-3.96	1534060	-3.96	255859	-3.96	328518
-3.95	1598500	-3.95	279928	-3.95	362083
-3.94	1648190	-3.94	231452	-3.94	305375
-3.93	1535170	-3.93	240168	-3.93	285199
-3.92	1642870	-3.92	244676	-3.92	301188
-3.91	1646490	-3.91	239471	-3.91	291194
-3.9	1610970	-3.9	246174	-3.9	287795
-3.89	1499660	-3.89	216144	-3.89	249948
-3.88	1593630	-3.88	224642	-3.88	278210
-3.87	1588670	-3.87	230600	-3.87	281309
-3.86	1430590	-3.86	234785	-3.86	297525
-3.85	1526030	-3.85	207731	-3.85	269125
-3.84	1545050	-3.84	195049	-3.84	238185
-3.83	1412170	-3.83	206590	-3.83	266874
-3.82	1444250	-3.82	219037	-3.82	278490
-3.81	1481790	-3.81	215701	-3.81	271644
-3.8	1416270	-3.8	188192	-3.8	231437
-3.79	1451970	-3.79	219499	-3.79	285697
-3.78	1492000	-3.78	212944	-3.78	277246
-3.77	1482780	-3.77	191920	-3.77	244422
-3.76	1329700	-3.76	196067	-3.76	256885
-3.75	1429780	-3.75	156167	-3.75	213626
-3.74	1433750	-3.74	184793	-3.74	254784
-3.73	1376360	-3.73	184326	-3.73	258730
-3.72	1328200	-3.72	188921	-3.72	249327
-3.71	1401650	-3.71	177897	-3.71	250177
-3.7	1399570	-3.7	207643	-3.7	262494
-3.69	1263290	-3.69	201068	-3.69	272647
-3.68	1380690	-3.68	174951	-3.68	240531
-3.67	1390120	-3.67	176384	-3.67	234642
-3.66	1262750	-3.66	145596	-3.66	203217
-3.65	1305520	-3.65	158219	-3.65	226943
-3.64	1336920	-3.64	167742	-3.64	233490
-3.63	1252290	-3.63	181747	-3.63	243579
-3.62	1281660	-3.62	186198	-3.62	260108
-3.61	1320270	-3.61	149961	-3.61	199930
-3.6	1341550	-3.6	164202	-3.6	238223
-3.59	1160940	-3.59	161318	-3.59	235578
-3.58	1332650	-3.58	158790	-3.58	236191
-3.57	1318540	-3.57	135109	-3.57	201963
-3.56	1161430	-3.56	155148	-3.56	233418
-3.55	1238140	-3.55	161449	-3.55	240898
-3.54	1297610	-3.54	181398	-3.54	259320
-3.53	1275920	-3.53	161460	-3.53	232625
-3.52	1126320	-3.52	130465	-3.52	201932
-3.51	1269370	-3.51	147030	-3.51	229018
-3.5	1252390	-3.5	151819	-3.5	229527
-3.49	1085950	-3.49	154791	-3.49	229683
-3.48	1223420	-3.48	151826	-3.48	221832
-3.47	1226730	-3.47	134274	-3.47	198510
-3.46	1125140	-3.46	165662	-3.46	251771
-3.45	1133230	-3.45	143638	-3.45	221958
-3.44	1157700	-3.44	143116	-3.44	222649
-3.43	1131540	-3.43	141997	-3.43	233324
-3.42	996747	-3.42	117838	-3.42	198547
-3.41	1142610	-3.41	135675	-3.41	226399
-3.4	1169140	-3.4	128172	-3.4	212363
-3.39	1013270	-3.39	134769	-3.39	213396
-3.38	1110050	-3.38	117645	-3.38	191249
-3.37	1126550	-3.37	131280	-3.37	212986
-3.36	1030270	-3.36	129277	-3.36	208853
-3.35	1049550	-3.35	126614	-3.35	211116
-3.34	1082530	-3.34	126688	-3.34	210299
-3.33	1071800	-3.33	115547	-3.33	189713
-3.32	924220	-3.32	133003	-3.32	208047
-3.31	1083540	-3.31	130607	-3.31	215709
-3.3	1046640	-3.3	150364	-3.3	239114
-3.29	917750	-3.29	137005	-3.29	217123
-3.28	986908	-3.28	119018	-3.28	184780
-3.27	1000860	-3.27	140813	-3.27	215803
-3.26	982031	-3.26	133075	-3.26	214211
-3.25	855056	-3.25	130836	-3.25	212468
-3.24	990233	-3.24	137938	-3.24	211684
-3.23	969653	-3.23	118501	-3.23	187093
-3.22	860590	-3.22	123682	-3.22	216663
-3.21	946762	-3.21	142783	-3.21	236292
-3.2	961030	-3.2	128967	-3.2	207782
-3.19	892761	-3.19	115214	-3.19	182065
-3.18	861623	-3.18	135079	-3.18	205794
-3.17	936755	-3.17	132960	-3.17	203723
-3.16	965009	-3.16	128558	-3.16	217816
-3.15	834163	-3.15	132528	-3.15	222226
-3.14	934297	-3.14	121531	-3.14	210815
-3.13	951096	-3.13	143358	-3.13	242892
-3.12	830719	-3.12	131458	-3.12	228809
-3.11	901933	-3.11	126770	-3.11	230351
-3.1	914905	-3.1	128314	-3.1	228752
-3.09	887365	-3.09	113316	-3.09	191932
-3.08	768238	-3.08	133124	-3.08	220358
-3.07	899989	-3.07	137960	-3.07	220299
-3.06	894690	-3.06	144024	-3.06	237139
-3.05	777836	-3.05	139261	-3.05	233554
-3.04	898564	-3.04	141599	-3.04	221755
-3.03	906506	-3.03	138892	-3.03	227829
-3.02	916314	-3.02	147582	-3.02	241807
-3.01	798916	-3.01	144449	-3.01	244866
-3	917306	-3	147540	-3	250757
-2.99	933918	-2.99	124475	-2.99	206102
-2.98	825389	-2.98	153058	-2.98	235651
-2.97	975056	-2.97	165119	-2.97	260284
-2.96	1022150	-2.96	154911	-2.96	274972
-2.95	925638	-2.95	134786	-2.95	222031
-2.94	1002470	-2.94	149933	-2.94	260388
-2.93	1005780	-2.93	150128	-2.93	263360
-2.92	1032220	-2.92	145294	-2.92	277367
-2.91	916646	-2.91	142284	-2.91	275979
-2.9	1059550	-2.9	123442	-2.9	245754
-2.89	1054660	-2.89	148946	-2.89	280689
-2.88	971701	-2.88	162131	-2.88	305318
-2.87	1062050	-2.87	155229	-2.87	279424
-2.86	1094260	-2.86	149442	-2.86	280330
-2.85	1020370	-2.85	123445	-2.85	242754
-2.84	1063880	-2.84	135691	-2.84	286763
-2.83	1124210	-2.83	132619	-2.83	286895
-2.82	1110780	-2.82	137013	-2.82	298348
-2.81	957396	-2.81	135183	-2.81	302722
-2.8	1102590	-2.8	132428	-2.8	306304
-2.79	1099130	-2.79	128057	-2.79	292813
-2.78	923661	-2.78	124256	-2.78	296178
-2.77	1025980	-2.77	123597	-2.77	294519
-2.76	1013450	-2.76	120282	-2.76	297400
-2.75	978509	-2.75	113719	-2.75	271372
-2.74	871969	-2.74	117592	-2.74	305929
-2.73	986512	-2.73	114642	-2.73	308084
-2.72	954364	-2.72	118437	-2.72	332984
-2.71	818715	-2.71	107024	-2.71	305196
-2.7	922776	-2.7	100558	-2.7	260250
-2.69	906380	-2.69	108228	-2.69	286762
-2.68	904822	-2.68	111778	-2.68	280405
-2.67	801863	-2.67	110598	-2.67	291670
-2.66	910348	-2.66	105226	-2.66	270374
-2.65	884374	-2.65	108222	-2.65	291964
-2.64	755496	-2.64	117435	-2.64	337388
-2.63	868110	-2.63	102472	-2.63	311223
-2.62	852042	-2.62	93045	-2.62	305222
-2.61	766038	-2.61	79657	-2.61	264862
-2.6	866485	-2.6	86684	-2.6	302176
-2.59	882128	-2.59	84793	-2.59	300001
-2.58	853729	-2.58	85875	-2.58	291986
-2.57	758598	-2.57	87857	-2.57	291473
-2.56	889227	-2.56	81450	-2.56	277265
-2.55	867887	-2.55	97544	-2.55	288704
-2.54	745592	-2.54	91242	-2.54	269922
-2.53	807845	-2.53	89785	-2.53	269500
-2.52	803405	-2.52	84503	-2.52	254937
-2.51	787039	-2.51	73525	-2.51	229089
-2.5	668942	-2.5	79746	-2.5	253245
-2.49	772225	-2.49	79695	-2.49	262319
-2.48	751864	-2.48	80640	-2.48	254075
-2.47	624971	-2.47	85462	-2.47	266451
-2.46	703915	-2.46	66116	-2.46	214081
-2.45	693459	-2.45	75477	-2.45	246610
-2.44	679378	-2.44	69632	-2.44	237045
-2.43	585567	-2.43	70816	-2.43	230800
-2.42	665334	-2.42	59588	-2.42	191760
-2.41	642468	-2.41	68083	-2.41	228840
-2.4	541797	-2.4	65875	-2.4	218326
-2.39	611222	-2.39	69598	-2.39	227882
-2.38	602051	-2.38	65705	-2.38	214794
-2.37	505518	-2.37	52693	-2.37	175232
-2.36	582998	-2.36	60452	-2.36	197046
-2.35	571075	-2.35	60085	-2.35	199856
-2.34	574420	-2.34	57516	-2.34	187778
-2.33	489348	-2.33	59482	-2.33	180581
-2.32	563913	-2.32	48717	-2.32	166420
-2.31	554878	-2.31	56791	-2.31	187015
-2.3	461496	-2.3	51425	-2.3	166056
-2.29	525775	-2.29	52917	-2.29	156440
-2.28	530392	-2.28	51899	-2.28	156862
-2.27	447260	-2.27	46757	-2.27	134355
-2.26	509129	-2.26	52258	-2.26	151207
-2.25	505971	-2.25	50895	-2.25	142092
-2.24	508086	-2.24	50169	-2.24	140580
-2.23	436396	-2.23	49343	-2.23	132630
-2.22	479817	-2.22	41973	-2.22	108926
-2.21	477344	-2.21	51220	-2.21	125290
-2.2	475679	-2.2	52163	-2.2	132454
-2.19	412148	-2.19	47606	-2.19	119394
-2.18	461133	-2.18	48745	-2.18	115599
-2.17	464025	-2.17	43806	-2.17	101026
-2.16	402003	-2.16	47228	-2.16	108243
-2.15	450012	-2.15	49240	-2.15	113496
-2.14	430916	-2.14	46841	-2.14	114258
-2.13	366712	-2.13	40194	-2.13	93971
-2.12	402677	-2.12	45806	-2.12	110051
-2.11	392039	-2.11	41876	-2.11	101592
-2.1	401780	-2.1	43670	-2.1	99351
-2.09	346031	-2.09	42829	-2.09	93426
-2.08	377769	-2.08	35627	-2.08	84041
-2.07	370448	-2.07	40850	-2.07	91053
-2.06	324590	-2.06	46190	-2.06	94084
-2.05	356056	-2.05	42138	-2.05	84619
-2.04	357622	-2.04	42621	-2.04	85675
-2.03	315238	-2.03	38659	-2.03	75429
-2.02	347909	-2.02	42175	-2.02	83443
-2.01	350084	-2.01	40294	-2.01	80863
-2	340034	-2	40539	-2	75499
-1.99	292592	-1.99	42962	-1.99	75021
-1.98	332991	-1.98	39952	-1.98	71100
-1.97	323113	-1.97	40835	-1.97	72143
-1.96	279294	-1.96	37776	-1.96	73030
-1.95	319712	-1.95	40905	-1.95	75580
-1.94	306115	-1.94	37348	-1.94	68544
-1.93	298134	-1.93	34253	-1.93	62476
-1.92	263641	-1.92	36275	-1.92	66693
-1.91	295611	-1.91	37684	-1.91	67524
-1.9	302966	-1.9	35610	-1.9	66976
-1.89	258613	-1.89	35325	-1.89	66543
-1.88	292090	-1.88	30734	-1.88	59098
-1.87	296354	-1.87	35922	-1.87	64805
-1.86	296581	-1.86	32963	-1.86	58444
-1.85	248805	-1.85	36810	-1.85	59524
-1.84	277536	-1.84	31625	-1.84	47655
-1.83	274434	-1.83	37178	-1.83	59666
-1.82	246812	-1.82	40160	-1.82	63012
-1.81	270581	-1.81	35505	-1.81	56707
-1.8	264228	-1.8	34578	-1.8	59140
-1.79	228688	-1.79	30641	-1.79	48039
-1.78	256577	-1.78	34229	-1.78	54704
-1.77	252200	-1.77	36643	-1.77	55383
-1.76	246848	-1.76	35913	-1.76	55105
-1.75	215864	-1.75	39399	-1.75	54759
-1.74	236711	-1.74	29579	-1.74	47034
-1.73	240187	-1.73	35395	-1.73	56278
-1.72	204714	-1.72	33577	-1.72	51735
-1.71	228091	-1.71	33159	-1.71	49027
-1.7	233898	-1.7	31303	-1.7	50783
-1.69	230168	-1.69	29356	-1.69	44751
-1.68	195722	-1.68	32976	-1.68	50646
-1.67	222666	-1.67	33842	-1.67	50754
-1.66	221465	-1.66	33102	-1.66	52086
-1.65	188986	-1.65	31514	-1.65	49241
-1.64	212520	-1.64	35388	-1.64	48533
-1.63	213300	-1.63	37713	-1.63	49153
-1.62	184506	-1.62	30931	-1.62	48396
-1.61	204868	-1.61	30389	-1.61	46685
-1.6	205715	-1.6	24573	-1.6	38382
-1.59	202180	-1.59	33095	-1.59	45410
-1.58	173766	-1.58	33423	-1.58	47870
-1.57	201354	-1.57	30587	-1.57	48723
-1.56	190270	-1.56	30120	-1.56	44224
-1.55	166489	-1.55	26098	-1.55	40620
-1.54	184744	-1.54	30130	-1.54	42416
-1.53	183107	-1.53	28464	-1.53	44776
-1.52	159710	-1.52	30755	-1.52	42586
-1.51	175193	-1.51	31358	-1.51	43928
-1.5	174616	-1.5	28817	-1.5	37522
-1.49	178077	-1.49	34039	-1.49	47621
-1.48	152953	-1.48	30148	-1.48	42434
-1.47	167059	-1.47	30449	-1.47	42096
-1.46	164357	-1.46	25564	-1.46	35050
-1.45	145071	-1.45	29252	-1.45	41900
-1.44	169864	-1.44	28182	-1.44	41073
-1.43	161534	-1.43	27826	-1.43	39851
-1.42	158957	-1.42	28685	-1.42	39945
-1.41	140456	-1.41	24879	-1.41	37845
-1.4	158976	-1.4	28223	-1.4	40365
-1.39	156456	-1.39	25688	-1.39	38669
-1.38	128394	-1.38	23493	-1.38	38448
-1.37	150017	-1.37	24680	-1.37	37676
-1.36	149767	-1.36	21668	-1.36	33762
-1.35	141851	-1.35	27239	-1.35	35772
-1.34	124919	-1.34	25170	-1.34	38662
-1.33	140886	-1.33	27472	-1.33	40669
-1.32	138282	-1.32	27633	-1.32	41398
-1.31	119518	-1.31	21491	-1.31	32124
-1.3	132228	-1.3	25125	-1.3	35921
-1.29	127086	-1.29	27449	-1.29	34831
-1.28	110474	-1.28	25084	-1.28	37981
-1.27	126667	-1.27	24952	-1.27	35032
-1.26	119703	-1.26	24020	-1.26	32506
-1.25	104725	-1.25	24579	-1.25	36384
-1.24	120398	-1.24	26283	-1.24	41397
-1.23	121496	-1.23	26323	-1.23	37986
-1.22	118882	-1.22	23534	-1.22	33394
-1.21	101021	-1.21	25118	-1.21	37204
-1.2	120497	-1.2	24556	-1.2	38491
-1.19	123603	-1.19	25864	-1.19	37135
-1.18	117065	-1.18	26079	-1.18	35697
-1.17	101423	-1.17	23256	-1.17	31110
-1.16	115566	-1.16	31495	-1.16	38473
-1.15	114996	-1.15	27478	-1.15	35949
-1.14	92640	-1.14	31624	-1.14	35163
-1.13	110869	-1.13	31612	-1.13	35152
-1.12	103894	-1.12	25437	-1.12	30838
-1.11	89714	-1.11	27487	-1.11	37051
-1.1	106689	-1.1	26895	-1.1	34228
-1.09	104165	-1.09	26539	-1.09	33704
-1.08	88933	-1.08	27661	-1.08	35124
-1.07	101672	-1.07	19406	-1.07	28690
-1.06	105092	-1.06	24126	-1.06	34567
-1.05	104721	-1.05	26519	-1.05	35400
-1.04	89385	-1.04	27544	-1.04	33494
-1.03	103795	-1.03	24589	-1.03	30284
-1.02	99739	-1.02	26306	-1.02	33427
-1.01	87300	-1.01	27635	-1.01	33846
-1	98741	-1	33809	-1	38148
-0.99	96314	-0.99	29649	-0.99	32575
-0.98	98698	-0.98	25847	-0.98	28949
-0.97	84122	-0.97	29658	-0.97	32658
-0.96	98096	-0.96	31502	-0.96	30601
-0.95	96184	-0.95	32963	-0.95	30282
-0.94	85497	-0.94	30364	-0.94	29793
-0.93	96756	-0.93	27342	-0.93	28058
-0.92	89737	-0.92	31828	-0.92	30808
-0.91	81099	-0.91	37066	-0.91	34065
-0.9	92950	-0.9	30400	-0.9	31592
-0.89	92627	-0.89	31805	-0.89	31855
-0.88	85193	-0.88	27460	-0.88	27931
-0.87	91638	-0.87	31419	-0.87	31609
-0.86	95188	-0.86	31726	-0.86	31273
-0.85	93730	-0.85	29617	-0.85	31395
-0.84	83662	-0.84	28504	-0.84	29913
-0.83	90793	-0.83	37632	-0.83	39151
-0.82	94158	-0.82	33307	-0.82	31977
-0.81	87002	-0.81	33764	-0.81	31999
-0.8	96406	-0.8	35972	-0.8	29643
-0.79	96354	-0.79	31767	-0.79	25984
-0.78	98394	-0.78	32194	-0.78	29844
-0.77	81964	-0.77	36199	-0.77	29250
-0.76	90698	-0.76	37341	-0.76	29693
-0.75	91731	-0.75	36459	-0.75	29846
-0.74	82283	-0.74	37961	-0.74	28714
-0.73	99618	-0.73	37799	-0.73	28455
-0.72	98761	-0.72	36677	-0.72	29969
-0.71	89061	-0.71	40008	-0.71	28865
-0.7	100401	-0.7	32421	-0.7	24297
-0.69	97913	-0.69	39515	-0.69	30322
-0.68	87666	-0.68	43308	-0.68	31355
-0.67	95049	-0.67	51811	-0.67	34960
-0.66	95326	-0.66	34469	-0.66	26303
-0.65	94225	-0.65	37072	-0.65	29581
-0.64	87631	-0.64	40951	-0.64	30115
-0.63	101573	-0.63	43507	-0.63	29408
-0.62	98468	-0.62	42521	-0.62	29872
-0.61	90340	-0.61	36549	-0.61	27413
-0.6	104949	-0.6	43969	-0.6	30263
-0.59	98515	-0.59	42713	-0.59	31841
-0.58	94643	-0.58	49266	-0.58	32868
-0.57	109559	-0.57	45380	-0.57	26491
-0.56	104501	-0.56	55387	-0.56	30261
-0.55	92890	-0.55	54033	-0.55	32166
-0.54	106069	-0.54	55302	-0.54	29061
-0.53	106440	-0.53	52766	-0.53	31491
-0.52	111815	-0.52	46125	-0.52	28230
-0.51	98343	-0.51	52910	-0.51	32291
-0.5	110540	-0.5	62075	-0.5	38327
-0.49	114330	-0.49	56283	-0.49	35519
-0.48	98505	-0.48	49676	-0.48	31995
-0.47	114482	-0.47	55506	-0.47	40807
-0.46	122750	-0.46	53974	-0.46	37058
-0.45	107140	-0.45	55207	-0.45	35432
-0.44	126637	-0.44	52563	-0.44	36620
-0.43	130304	-0.43	45046	-0.43	35884
-0.42	101758	-0.42	62489	-0.42	42212
-0.41	126994	-0.41	54719	-0.41	36957
-0.4	129175	-0.4	56712	-0.4	37485
-0.39	113494	-0.39	52514	-0.39	36278
-0.38	127398	-0.38	57212	-0.38	39468
-0.37	126427	-0.37	59377	-0.37	40644
-0.36	103420	-0.36	56054	-0.36	40858
-0.35	114303	-0.35	50834	-0.35	37670
-0.34	123434	-0.34	65327	-0.34	45645
-0.33	106556	-0.33	62836	-0.33	44112
-0.32	124488	-0.32	64125	-0.32	44028
-0.31	126879	-0.31	62480	-0.31	45160
-0.3	133185	-0.3	53815	-0.3	39723
-0.29	118543	-0.29	63308	-0.29	44754
-0.28	131609	-0.28	65419	-0.28	47753
-0.27	131017	-0.27	68801	-0.27	46815
-0.26	120506	-0.26	56272	-0.26	40028
-0.25	130256	-0.25	73956	-0.25	48764
-0.24	130031	-0.24	68101	-0.24	48316
-0.23	117092	-0.23	66293	-0.23	46966
-0.22	135758	-0.22	57113	-0.22	41649
-0.21	131713	-0.21	62303	-0.21	49015
-0.2	115944	-0.2	67726	-0.2	50385
-0.19	128614	-0.19	63697	-0.19	47049
-0.18	131747	-0.18	63976	-0.18	40793
-0.17	121799	-0.17	80470	-0.17	54596
-0.16	149624	-0.16	78302	-0.16	48152
-0.15	141375	-0.15	82040	-0.15	45448
-0.14	127155	-0.14	79669	-0.14	41989
-0.13	149857	-0.13	101661	-0.13	48509
-0.12	156523	-0.12	103697	-0.12	50551
-0.11	139120	-0.11	109797	-0.11	47771
-0.1	176708	-0.1	103852	-0.1	45347
-0.09	192401	-0.09	125565	-0.09	53344
-0.08	177948	-0.08	139962	-0.08	49584
-0.07	222568	-0.07	170255	-0.07	49936
-0.06	275291	-0.06	172792	-0.06	47343
-0.05	268392	-0.05	213621	-0.05	52476
-0.04	381912	-0.04	279520	-0.04	61470
-0.03	503096	-0.03	272984	-0.03	65095
-0.02	533211	-0.02	268935	-0.02	58073
-0.01	843532	-0.01	437210	-0.01	74357
-1.68889e-13	919099	-1.68889e-13	516144	-1.68889e-13	78394
0.01	1269110	0.01	583468	0.01	83130
0.02	1437970	0.02	792079	0.02	95073
0.03	1268490	0.03	1014760	0.03	127205
0.04	1468560	0.04	1388810	0.04	167815
0.05	1447440	0.05	1405370	0.05	162838
0.06	1278310	0.06	1799390	0.06	246853
0.07	1435580	0.07	1648730	0.07	314644
0.08	1360610	0.08	1392610	0.08	353082
0.09	1159230	0.09	1022730	0.09	291626
0.1	1292010	0.1	1040590	0.1	317090
0.11	1286660	0.11	856448	0.11	310275
0.12	1082900	0.12	749866	0.12	282642
0.13	1158730	0.13	769102	0.13	293152
0.14	984767	0.14	696146	0.14	301555
0.15	1085630	0.15	666073	0.15	301777
0.16	1020660	0.16	570812	0.16	288446
0.17	888495	0.17	514344	0.17	291158
0.18	945011	0.18	476207	0.18	278751
0.19	895901	0.19	376033	0.19	238997
0.2	748307	0.2	408084	0.2	277720
0.21	888328	0.21	400005	0.21	249438
0.22	772824	0.22	317279	0.22	213694
0.23	879331	0.23	341051	0.23	242408
0.24	769978	0.24	319983	0.24	238604
0.25	896297	0.25	278791	0.25	220316
0.26	890595	0.26	280382	0.26	231658
0.27	808697	0.27	262527	0.27	236779
0.28	962712	0.28	259664	0.28	235691
0.29	1005850	0.29	239854	0.29	213459
0.3	930635	0.3	275143	0.3	239127
0.31	1150970	0.31	269541	0.31	227416
0.32	1015610	0.32	272624	0.32	222151
0.33	1215460	0.33	331243	0.33	249377
0.34	1109440	0.34	332124	0.34	239685
0.35	1373290	0.35	330779	0.35	214193
0.36	1414210	0.36	423608	0.36	238361
0.37	1257150	0.37	390698	0.37	216529
0.38	1429030	0.38	498146	0.38	253646
0.39	1314050	0.39	513996	0.39	272689
0.4	1431330	0.4	473464	0.4	258009
0.41	1271800	0.41	681859	0.41	334008
0.42	1474360	0.42	611949	0.42	316319
0.43	1348020	0.43	491732	0.43	303135
0.44	1613850	0.44	501453	0.44	369545
0.45	1679740	0.45	474328	0.45	359751
0.46	1550350	0.46	391702	0.46	333059
0.47	1902650	0.47	378940	0.47	382109
0.48	1738560	0.48	305775	0.48	330926
0.49	2117660	0.49	378633	0.49	435396
0.5	1945160	0.5	326586	0.5	400213
0.51	2401740	0.51	292206	0.51	349673
0.52	2173970	0.52	322801	0.52	415402
0.53	2541260	0.53	273752	0.53	373920
0.54	2247470	0.54	313235	0.54	420297
0.55	2679950	0.55	313743	0.55	428848
0.56	2344600	0.56	300805	0.56	390804
0.57	2658460	0.57	346950	0.57	448920
0.58	2392610	0.58	360131	0.58	462176
0.59	2674590	0.59	397465	0.59	502808
0.6	2431310	0.6	427882	0.6	542642
0.61	2822910	0.61	358240	0.61	481962
0.62	2594470	0.62	427785	0.62	568338
0.63	2977470	0.63	352637	0.63	534352
0.64	2738820	0.64	421367	0.64	623683
0.65	2789500	0.65	334857	0.65	560900
0.66	3264650	0.66	405242	0.66	721767
0.67	2806110	0.67	276259	0.67	560122
0.68	3282140	0.68	288444	0.68	622621
0.69	2914130	0.69	238828	0.69	552704
0.7	3374210	0.7	237789	0.7	629011
0.71	3008070	0.71	198028	0.71	560720
0.72	3096320	0.72	221413	0.72	642262
0.73	3603110	0.73	208814	0.73	581065
0.74	3116740	0.74	244670	0.74	652248
0.75	3709260	0.75	221214	0.75	629230
0.76	3186320	0.76	220466	0.76	674411
0.77	3135060	0.77	167624	0.77	582498
0.78	3647300	0.78	177937	0.78	685860
0.79	3231070	0.79	141095	0.79	627272
0.8	3221950	0.8	143859	0.8	660652
0.81	3650340	0.81	149194	0.81	709027
0.82	3228830	0.82	121079	0.82	657411
0.83	2493760	0.83	77622	0.83	505370
0.84	1933090	0.84	14785	0.84	163843
0.85	1484970	0.85	6812	0.85	108384
0.86	1335600	0.86	10042	0.86	82686
0.87	1267270	0.87	3248	0.87	55141
0.88	978608	0.88	2690	0.88	44588
0.89	904170	0.89	1735	0.89	45553
0.9	816100	0.9	2328	0.9	30017
0.91	825350	0.91	324	0.91	26485
0.92	655903	0.92	56	0.92	23224
0.93	580231	0.93	24	0.93	17858
0.94	512879	0.94	56	0.94	8173
0.95	495920	0.95	32	0.95	9210
0.96	522546	0.96	48	0.96	8797
0.97	393161	0.97	48	0.97	6502
0.98	346057	0.98	32	0.98	4938
0.99	310097	0.99	40	0.99	2361

## Sheet: Fig.3b
Column1	Column2	Column3	Column4	Column5	Column6	Column7	Column8	Column9	Column10	Column11	Column12	Column13	Column14	Column15	Column16	Column17	Column18	Column19	Column20	Column21	Column22	Column23	Column24	Column25	Column26	Column27	Column28	Column29	Column30	Column31	Column32	Column33	Column34	Column35	Column36	Column37	Column38	Column39	Column40	Column41	Column42	Column43	Column44	Column45	Column46	Column47	Column48	Column49	Column50
0	0	0	0	0	0	0	0	0	0	0	0	0	0	0	0	0	0	0	0	0	0	0	0	0	0	0	0	0	0	0	0	0	0	0	0	0	0	0	0	0	0	0	0	0	0	0	0	0	0
0	0	0	0	0	0	0	0	0	0	0	0	0	0	0	0	0	0	0	0	0	0	0	0	0	0	0	0	0	0	0	0	0	0	0	0	0	0	0	0	0	0	0	0	0	0	0	0	0	0
0	0	0	0	0	0	0	0	0	0	0	0	0	0	0	0	0	0	0	0	0	0	0	0	0	0	0	0	0	0	0	0	0	0	0	0	0	0	0	0	0	0	0	0	0	0	0	0	0	0
0	0	0	0	0	0	0	0	0	0	0	0	0	0	0	0	0	0	0	0	0	0	0	0	0	0	0	0	0	0	0	0	0	0	0	0	0	0	0	0	0	0	0	0	0	0	0	0	0	0
0	0	0	0	0	0	0	0	0	0	0	0	0	0	0	0	0	0	0	0	0	0	0	0	0	0	0	0	0	0	0	0	0	0	0	0	0	0	0	0	0	0	0	0	0	0	0	0	0	0
0	0	0	0	0	0	0	0	0	0	0	0	0	0	0	0	0	0	0	0	0	0	0	0	0	0	0	0	0	0	0	0	0	0	0	0	0	0	0	0	0	0	0	0	0	0	0	0	0	0
0	0	0	0	0	0	0	0	0	0	0	0	0	0	0	0	0	0	0	0	0	0	0	0	0	0	0	0	0	0	0	0	0	0	0	0	0	0	0	0	0	0	0	0	0	0	0	0	0	0
0	0	0	0	0	0	0	0	0	0	0	0	0	0	0	0	0	0	0	0	0	0	0	0	0	0	0	0	0	0	0	0	0	0	0	0	0	0	0	0	0	0	0	0	0	0	0	0	0	0
0	0	0	0	0	0	0	0	0	0	0	0	0	0	0	0	0	0	0	0	0	0	0	0	0	0	0	0	0	0	0	0	0	0	0	0	0	0	0	0	0	0	0	0	0	0	0	0	0	0
0	0	0	0	0	0	0	0	0	0	0	0	0	0	0	0	0	0	0	0	0	0	0	0	0	0	0	0	0	0	0	0	0	0	0	0	0	0	0	0	0	0	0	0	0	0	0	0	0	0
0	0	0	0	0	0	0	0	0	0	0	0	0	0	0	0	0	0	0	0	0	0	0	0	0	0	0	0	0	0	0	0	0	0	0	0	0	0	0	0	0	0	0	0	0	0	0	0	0	0
0	0	0	0	0	0	0	0	0	0	0	0	0	0	0	0	0	0	0	0	0	0	0	0	0	0	0	0	0	0	0	0	0	0	0	0	0	0	0	0	0	0	0	0	0	0	0	0	0	0
0	0	0	0	0	0	0	0	0	0	0	0	0	0	0	0	0	0	0	0	0	0	0	0	0	0	0	0	0	0	0	0	0	0	0	0	0	0	0	0	0	0	0	0	0	0	0	0	0	0
0	0	0	0	0	0	0	0	0	0	0	0	0	0	0	0	0	0	0	0	0	0	0	0	0	0	0	0	0	0	0	0	0	0	0	0	0	0	0	0	0	0	0	0	0	0	0	0	0	0
0	0	0	0	0	0	0	0	0	0	0	0	0	0	0	0	0	0	0	0	0	0	0	0	0	0	0	0	0	0	0	0	0	0	0	0	0	0	0	0	0	0	0	0	0	0	0	0	0	0
0	0	0	0	0	0	0	0	0	0	0	0	0	0	0	0	0	0	0	0	0	0	0	0	0	0	0	0	0	0	0	0	0	0	0	0	0	0	0	0	0	0	0	0	0	0	0	0	0	0
0	0	0	0	0	0	0	0	0	0	0	0	0	0	0	0	0	0	0	0	0	0	0	0	0	0	0	0	0	0	0	0	0	0	0	0	0	0	0	0	0	0	0	0	0	0	0	0	0	0
0	0	0	0	0	0	0	0	0	0	0	0	0	0	0	0	0	0	0	0	0	0	0	0	0	0	0	0	0	0	0	0	0	0	0	0	0	0	0	0	0	0	0	0	0	0	0	0	0	0
0	0	0	0	0	0	0	0	0	0	0	0	0	0	0	0	0	0	0	0	0	0	0	0	0	0	0	0	0	0	0	0	0	0	0	0	0	0	0	0	0	0	0	0	0	0	0	0	0	0
0	0	0	0	0	0	0	0	0	0	0	0	0	0	0	0	0	0	0	0	0	0	0	0	0	0	0	0	0	0	0	0	0	0	0	0	0	0	0	0	0	0	0	0	0	0	0	0	0	0
0	0	0	0	0	0	0	0	0	0	0	0	0	0	0	0	0	0	0	0	0	0	0	0	0	0	0	0	0	0	0	0	0	0	0	0	0	0	0	0	0	0	0	0	0	0	0	0	0	0
0	0	0	0	0	0	0	0	0	0	0	0	0	0	0	0	0	0	0	0	0	0	0	0	0	0	0	0	0	0	0	0	0	0	0	0	0	0	0	0	0	0	0	0	0	0	0	0	0	0
0	0	0	0	0	0	0	0	0	0	0	0	0	0	0	0	0	0	0	0	0	0	0	0	0	0	0	0	0	0	0	0	0	0	0	0	0	0	0	0	0	0	0	0	0	0	0	0	0	0
0	0	0	0	0	0	0	0	0	0	0	0	0	0	0	0	0	0	0	0	0	0	0	0	0	0	0	0	0	0	0	0	0	0	0	0	0	0	0	0	0	0	0	0	0	0	0	0	0	0
0	0	0	0	0	0	0	0	0	0	0	0	0	0	0	0	0	0	0	0	0	0	0	0	0	0	0	0	0	0	0	0	0	0	0	0	0	0	0	0	0	0	0	0	0	0	0	0	0	0
0	0	0	0	0	0	0	0	0	0	0	0	0	0	0	0	0	0	0	0	0	0	0	0	0	0	0	0	0	0	0	0	0	0	0	0	0	0	0	0	0	0	0	0	0	0	0	0	0	0
0	0	0	0	0	0	0	0	0	0	0	0	0	0	0	0	0	0	0	0	0	0	0	0	0	0	0	0	0	0	0	0	0	0	0	0	0	0	0	0	0	0	0	0	0	0	0	0	0	0
0	0	0	0	0	0	0	0	0	0	0	0	0	0	0	0	0	0	0	0	0	0	0	0	0	0	0	0	0	0	0	0	0	0	0	0	0	0	0	0	0	0	0	0	0	0	0	0	0	0
0	0	0	0	0	0	0	0	0	0	0	0	0	0	0	0	0	0	0	0	0	0	0	0	0	0	0	0	0	0	0	0	0	0	0	0	0	0	0	0	0	0	0	0	0	0	0	0	0	0
0	0	0	0	0	0	0	0	0	0	0	0	0	0	0	0	0	0	0	0	0	0	0	0	0	0	0	0	0	0	0	0	0	0	0	0	0	0	0	0	0	0	0	0	0	0	0	0	0	0
0	0	0	0	0	0	0	0	0	0	0	0	0	0	0	0	0	0	0	0	0	0	0	0	0	0	0	0	0	0	0	0	0	0	0	0	0	0	0	0	0	0	0	0	0	0	0	0	0	0
0	0	0	0	0	0	0	0	0	0	0	0	0	0	0	0	0	0	0	0	0	0	0	0	0	0	0	0	0	0	0	0	0	0	0	0	0	0	0	0	0	0	0	0	0	0	0	0	0	0
0	0	0	0	0	0	0	0	0	0	0	0	0	0	0	0	0	0	0	0	0	0	0	0	0	0	0	0	0	0	0	0	0	0	0	0	0	0	0	0	0	0	0	0	0	0	0	0	0	0
0	0	0	0	0	0	0	0	0	0	0	0	0	0	0	0	0	0	0	0	0	0	0	0	0	0	0	0	0	0	0	0	0	0	0	0	0	0	0	0	0	0	0	0	0	0	0	0	0	0
0	0	0	0	0	0	0	0	0	0	0	0	0	0	0	0	0	0	0	0	0	0	0	0	0	0	0	0	0	0	0	0	0	0	0	0	0	0	0	0	0	0	0	0	0	0	0	0	0	0
0	0	0	0	0	0	0	0	0	0	0	0	0	0	0	0	0	0	0	0	0	0	0	0	0	0	0	0	0	0	0	0	0	0	0	0	0	0	0	0	0	0	0	0	0	0	0	0	0	0
0	0	0	0	0	0	0	0	0	0	0	0	0	0	0	0	0	0	0	0	0	0	0	0	0	0	0	0	0	0	0	0	0	0	0	0	0	0	0	0	0	0	0	0	0	0	0	0	0	0
0	0	0	0	0	0	0	0	0	0	0	0	0	0	0	0	0	0	0	0	0	0	0	0	0	0	0	0	0	0	0	0	0	0	0	0	0	0	0	0	0	0	0	0	0	0	0	0	0	0
0	0	0	0	0	0	0	0	0	0	0	0	0	0	0	0	0	0	0	0	0	0	0	0	0	0	0	0	0	0	0	0	0	0	0	0	0	0	0	0	0	0	0	0	0	0	0	0	0	0
0	0	0	0	0	0	0	0	0	0	0	0	0	0	0	0	0	0	0	0	0	0	0	0	0	0	0	0	0	0	0	0	0	0	0	0	0	0	0	0	0	0	0	0	0	0	0	0	0	0
0	0	0	0	0	0	0	0	0	0	0	0	0	0	0	0	0	0	0	0	0	0	0	0	0	0	0	0	0	0	0	0	0	0	0	0	0	0	0	0	0	0	0	0	0	0	0	0	0	0
0	0	0	0	0	0	0	0	0	0	0	0	0	0	0	0	0	0	0	0	0	0	0	0	0	0	0	0	0	0	0	0	0	0	0	0	0	0	0	0	0	0	0	0	0	0	0	0	0	0
0	0	0	0	0	0	0	0	0	0	0	0	0	0	0	0	0	0	0	0	0	0	0	0	0	0	0	0	0	0	0	0	0	0	0	0	0	0	0	0	0	0	0	0	0	0	0	0	0	0
0	0	0	0	0	0	0	0	0	0	0	0	0	0	0	0	0	0	0	0	0	0	0	0	0	0	0	0	0	0	0	0	0	0	0	0	0	0	0	0	0	0	0	0	0	0	0	0	0	0
0	0	0	0	0	0	0	0	0	0	0	0	0	0	0	0	0	0	0	0	0	0	0	0	0	0	0	0	0	0	0	0	0	0	0	0	0	0	0	0	0	0	0	0	0	0	0	0	0	0
0	0	0	0	0	0	0	0	0	0	0	0	0	0	0	0	0	0	0	0	0	0	0	0	0	0	0	0	0	0	0	0	0	0	0	0	0	0	0	0	0	0	0	0	0	0	0	0	0	0
0	0	0	0	0	0	0	0	0	0	0	0	0	0	0	0	0	0	0	0	0	0	0	0	0	0	0	0	0	0	0	0	0	0	0	0	0	0	0	0	0	0	0	0	0	0	0	0	0	0
0	0	0	0	0	0	0	0	0	0	0	0	0	0	0	0	0	0	0	0	0	0	0	0	0	0	0	0	0	0	0	0	0	0	0	0	0	0	0	0	0	0	0	0	0	0	0	0	0	0
0	0	0	0	0	0	0	0	0	0	0	0	0	0	0	0	0	0	0	0	0	0	0	0	0	0	0	0	0	0	0	0	0	0	0	0	0	0	0	0	0	0	0	0	0	0	0	0	0	0
0	0	0	0	0	0	0	0	0	0	0	0	0	0	0	0	0	0	0	0	0	0	0	0	0	0	0	0	0	0	0	0	0	0	0	0	0	0	0	0	0	0	0	0	0	0	0	0	0	0
0	0	0	0	0	0	0	0	0	0	0	0	0	0	0	0	0	0	0	0	0	0	0	0	0	0	0	0	0	0	0	0	0	0	0	0	0	0	0	0	0	0	0	0	0	0	0	0	0	0
0	0	0	0	0	0	0	0	0	0	0	0	0	0	0	0	0	0	0	0	0	0	0	0	0	0	0	0	0	0	0	0	0	0	0	0	0	0	0	0	0	0	0	0	0	0	0	0	0	0
0	0	0	0	0	0	0	0	0	0	0	0	0	0	0	0	0	0	0	0	0	0	0	0	0	0	0	0	0	0	0	0	0	0	0	0	0	0	0	0	0	0	0	0	0	0	0	0	0	0
0	0	0	0	0	0	0	0	0	0	0	0	0	0	0	0	0	0	0	0	0	0	0	0	0	0	0	0	0	0	0	0	0	0	0	0	0	0	0	0	0	0	0	0	0	0	0	0	0	0
0	0	0	0	0	0	0	0	0	0	0	0	0	0	0	0	0	0	0	0	0	0	0	0	0	0	0	0	0	0	0	0	0	0	0	0	0	0	0	0	0	0	0	0	0	0	0	0	0	0
0	0	0	0	0	0	0	0	0	0	0	0	0	0	0	0	0	0	0	0	0	0	0	0	0	0	0	0	0	0	0	0	0	0	0	0	0	0	0	0	0	0	0	0	0	0	0	0	0	0
0	0	0	0	0	0	0	0	0	0	0	0	0	0	0	0	0	0	0	0	0	0	0	0	0	0	0	0	0	0	0	0	0	0	0	0	0	0	0	0	0	0	0	0	0	0	0	0	0	0
0	0	0	0	0	0	0	0	0	0	0	0	0	0	0	0	0	0	0	0	0	0	0	0	0	0	0	0	0	0	0	0	0	0	0	0	0	0	0	0	0	0	0	0	0	0	0	0	0	0
0	0	0	0	0	0	0	0	0	0	0	0	0	0	0	0	0	0	0	0	0	0	0	0	0	0	0	0	0	0	0	0	0	0	0	0	0	0	0	0	0	0	0	0	0	0	0	0	0	0
0	0	0	0	0	0	0	0	0	0	0	0	0	0	0	0	0	0	0	0	0	0	0	0	0	0	0	0	0	0	0	0	0	0	0	0	0	0	0	0	0	0	0	0	0	0	0	0	0	0
0	0	0	0	0	0	0	0	0	0	0	0	0	0	0	0	0	0	0	0	0	0	0	0	0	0	0	0	0	0	0	0	0	0	0	0	0	0	0	0	0	0	0	0	0	0	0	0	0	0
0	0	0	0	0	0	0	0	0	0	0	0	0	0	0	0	0	0	0	0	0	0	0	0	0	0	0	0	0	0	0	0	0	0	0	0	0	0	0	0	0	0	0	0	0	0	0	0	0	0
0	0	0	0	0	0	0	0	0	0	0	0	0	0	0	0	0	0	0	0	0	0	0	0	0	0	0	0	0	0	0	0	0	0	0	0	0	0	0	0	0	0	0	0	0	0	0	0	0	0
0	0	0	0	0	0	0	0	0	0	0	0	0	0	0	0	0	0	0	0	0	0	0	0	0	0	0	0	0	0	0	0	0	0	0	0	0	0	0	0	0	0	0	0	0	0	0	0	0	0
0	0	0	0	0	0	0	0	0	0	0	0	0	0	0	0	0	0	0	0	0	0	0	0	0	0	0	0	0	0	0	0	0	0	0	0	0	0	0	0	0	0	0	0	0	0	0	0	0	0
0	0	0	0	0	0	0	0	0	0	0	0	0	0	0	0	0	0	0	0	0	0	0	0	0	0	0	0	0	0	0	0	0	0	0	0	0	0	0	0	0	0	0	0	0	0	0	0	0	0
0	0	0	0	0	0	0	0	0	0	0	0	0	0	0	0	0	0	0	0	0	0	0	0	0	0	0	0	0	0	0	0	0	0	0	0	0	0	0	0	0	0	0	0	0	0	0	0	0	0
0	0	0	0	0	0	0	0	0	0	0	0	0	0	0	0	0	0	0	0	0	0	0	0	0	0	0	0	0	0	0	0	0	0	0	0	0	0	0	0	0	0	0	0	0	0	0	0	0	0
0	0	0	0	0	0	0	0	0	0	0	0	0	0	0	0	0	0	0	0	0	0	0	0	0	0	0	0	0	0	0	0	0	0	0	0	0	0	0	0	0	0	0	0	0	0	0	0	0	0
0	0	0	0	0	0	0	0	0	0	0	0	0	0	0	0	0	0	0	0	0	0	0	0	0	0	0	0	0	0	0	0	0	0	0	0	0	0	0	0	0	0	0	0	0	0	0	0	0	0
0	0	0	0	0	0	0	0	0	0	0	0	0	0	0	0	0	0	0	0	0	0	0	0	0	0	0	0	0	0	0	0	0	0	0	0	0	0	0	0	0	0	0	0	0	0	0	0	0	0
0	0	0	0	0	0	0	0	0	0	0	0	0	0	0	0	0	0	0	0	0	0	0	0	0	0	0	0	0	0	0	0	0	0	0	0	0	0	0	0	0	0	0	0	0	0	0	0	0	0
0	0	0	0	0	0	0	0	0	0	0	0	0	0	0	0	0	0	0	0	0	0	0	0	0	0	0	0	0	0	0	0	0	0	0	0	0	0	0	0	0	0	0	0	0	0	0	0	0	0
0	0	0	0	0	0	0	0	0	0	0	0	0	0	0	0	0	0	0	0	0	0	0	0	0	0	0	0	0	0	0	0	0	0	0	0	0	0	0	0	0	0	0	0	0	0	0	0	0	0
0	0	0	0	0	0	0	0	0	0	0	0	0	0	0	0	0	0	0	0	0	0	0	0	0	0	0	0	0	0	0	0	0	0	0	0	0	0	0	0	0	0	0	0	0	0	0	0	0	0
0	0	0	0	0	0	0	0	0	0	0	0	0	0	0	0	0	0	0	0	0	0	0	0	0	0	0	0	0	0	0	0	0	0	0	0	0	0	0	0	0	0	0	0	0	0	0	0	0	0
0	0	0	0	0	0	0	0	0	0	0	0	0	0	0	0	0	0	0	0	0	0	0	0	0	0	0	0	0	0	0	0	0	0	0	0	0	0	0	0	0	0	0	0	0	0	0	0	0	0
0	0	0	0	0	0	0	0	0	0	0	0	0	0	0	0	0	0	0	0	0	0	0	0	0	0	0	0	0	0	0	0	0	0	0	0	0	0	0	0	0	0	0	0	0	0	0	0	0	0
0	0	0	0	0	0	0	0	0	0	0	0	0	0	0	0	0	0	0	0	0	0	0	0	0	0	0	0	0	0	0	0	0	0	0	0	0	0	0	0	0	0	0	0	0	0	0	0	0	0
0	0	0	0	0	0	0	0	0	0	0	0	0	0	0	0	0	0	0	0	0	0	0	0	0	0	0	0	0	0	0	0	0	0	0	0	0	0	0	0	0	0	0	0	0	0	0	0	0	0
0	0	0	0	0	0	0	0	0	0	0	0	0	0	0	0	0	0	0	0	0	0	0	0	0	0	0	0	0	0	0	0	0	0	0	0	0	0	0	0	0	0	0	0	0	0	0	0	0	0
0	0	0	0	0	0	0	0	0	0	0	0	0	0	0	0	0	0	0	0	0	0	0	0	0	0	0	0	0	0	0	0	0	0	0	0	0	0	0	0	0	0	0	0	0	0	0	0	0	0
0	0	0	0	0	0	0	0	0	0	0	0	0	0	0	0	0	0	0	0	0	0	0	0	0	0	0	0	0	0	0	0	0	0	0	0	0	0	0	0	0	0	0	0	0	0	0	0	0	0
0	0	0	0	0	0	0	0	0	0	0	0	0	0	0	0	0	0	0	0	0	0	0	0	0	0	0	0	0	0	0	0	0	0	0	0	0	0	0	0	0	0	0	0	0	0	0	0	0	0
0	0	0	0	0	0	0	0	0	0	0	0	0	0	0	0	0	0	0	0	0	0	0	0	0	0	0	0	0	0	0	0	0	0	0	0	0	0	0	0	0	0	0	0	0	0	0	0	0	0
0	0	0	0	0	0	0	0	0	0	0	0	0	0	0	0	0	0	0	0	0	0	0	0	0	0	0	0	0	0	0	0	0	0	0	0	0	0	0	0	0	0	0	0	0	0	0	0	0	0
0	0	0	0	0	0	0	0	0	0	0	0	0	0	0	0	0	0	0	0	0	0	0	0	0	0	0	0	0	0	0	0	0	0	0	0	0	0	0	0	0	0	0	0	0	0	0	0	0	0
0	0	0	0	0	0	0	0	0	0	0	0	0	0	0	0	0	0	0	0	0	0	0	0	0	0	0	0	0	0	0	0	0	0	0	0	0	0	0	0	0	0	0	0	0	0	0	0	0	0
0	0	0	0	0	0	0	0	0	0	0	0	0	0	0	0	0	0	0	0	0	0	0	0	0	0	0	0	0	0	0	0	0	0	0	0	0	0	0	0	0	0	0	0	0	0	0	0	0	0
0	0	0	0	0	0	0	0	0	0	0	0	0	0	0	0	0	0	0	0	0	0	0	0	0	0	0	0	0	0	0	0	0	0	0	0	0	0	0	0	0	0	0	0	0	0	0	0	0	0
0	0	0	0	0	0	0	0	0	0	0	0	0	0	0	0	0	0	0	0	0	0	0	0	0	0	0	0	0	0	0	0	0	0	0	0	0	0	0	0	0	0	0	0	0	0	0	0	0	0
0	0	0	0	0	0	0	0	0	0	0	0	0	0	0	0	0	0	0	0	0	0	0	0	0	0	0	0	0	0	0	0	0	0	0	0	0	0	0	0	0	0	0	0	0	0	0	0	0	0
0	0	0	0	0	0	0	0	0	0	0	0	0	0	0	0	0	0	0	0	0	0	0	0	0	0	0	0	0	0	0	0	0	0	0	0	0	0	0	0	0	0	0	0	0	0	0	0	0	0
0	0	0	0	0	0	0	0	0	0	0	0	0	0	0	0	0	0	0	0	0	0	0	0	0	0	0	0	0	0	0	0	0	0	0	0	0	0	0	0	0	0	0	0	0	0	0	0	0	0
0	0	0	0	0	0	0	0	0	0	0	0	0	0	0	0	0	0	0	0	0	0	0	0	0	0	0	0	0	0	0	0	0	0	0	0	0	0	0	0	0	0	0	0	0	0	0	0	0	0
0	0	0	0	0	0	0	0	0	0	0	0	0	0	0	0	0	0	0	0	0	0	0	0	0	0	0	0	0	0	0	0	0	0	0	0	0	0	0	0	0	0	0	0	0	0	0	0	0	0
0	0	0	0	0	0	0	0	0	0	0	0	0	0	0	0	0	0	0	0	0	0	0	0	0	0	0	0	0	0	0	0	0	0	0	0	0	0	0	0	0	0	0	0	0	0	0	0	0	0
0	0	0	0	0	0	0	0	0	0	0	0	0	0	0	0	0	0	0	0	0	0	0	0	0	0	0	0	0	0	0	0	0	0	0	0	0	0	0	0	0	0	0	0	0	0	0	0	0	0
0	0	0	0	0	0	0	0	0	0	0	0	0	0	0	0	0	0	0	0	0	0	0	0	0	0	0	0	0	0	0	0	0	0	0	0	0	0	0	0	0	0	0	0	0	0	0	0	0	0
0	0	0	0	0	0	0	0	0	0	0	0	0	0	0	0	0	0	0	0	0	0	0	0	0	0	0	0	0	0	0	0	0	0	0	0	0	0	0	0	0	0	0	0	0	0	0	0	0	0
0	0	0	0	0	0	0	0	0	0	0	0	0	0	0	0	0	0	0	0	0	0	0	0	0	0	0	0	0	0	0	0	0	0	0	0	0	0	0	0	0	0	0	0	0	0	0	0	0	0
0	0	0	0	0	0	0	0	0	0	0	0	0	0	0	0	0	0	0	0	0	0	0	0	0	0	0	0	0	0	0	0	0	0	0	0	0	0	0	0	0	0	0	0	0	0	0	0	0	0
0	0	0	0	0	0	0	0	0	0	0	0	0	0	0	0	0	0	0	0	0	0	0	0	0	0	0	0	0	0	0	0	0	0	0	0	0	0	0	0	0	0	0	0	0	0	0	0	0	0
0	0	0	0	0	0	0	0	0	0	0	0	0	0	0	0	0	0	0	0	0	0	0	0	0	0	0	0	0	0	0	0	0	0	0	0	0	0	0	0	0	0	0	0	0	0	0	0	0	0
0	0	0	0	0	0	0	0	0	0	0	0	0	0	0	0	0	0	0	0	0	0	0	0	0	0	0	0	0	0	0	0	0	0	0	0	0	0	0	0	0	0	0	0	0	0	0	0	0	0
0	0	0	0	0	0	0	0	0	0	0	0	0	0	0	0	0	0	0	0	0	0	0	0	0	0	0	0	0	0	0	0	0	0	0	0	0	0	0	0	0	0	0	0	0	0	0	0	0	0
0	0	0	0	0	0	0	0	0	0	0	0	0	0	0	0	0	0	0	0	0	0	0	0	0	0	0	0	0	0	0	0	0	0	0	0	0	0	0	0	0	0	0	0	0	0	0	0	0	0
0	0	0	0	0	0	0	0	0	0	0	0	0	0	0	0	0	0	0	0	0	0	0	0	0	0	0	0	0	0	0	0	0	0	0	0	0	0	0	0	0	0	0	0	0	0	0	0	0	0
0	0	0	0	0	0	0	0	0	0	0	0	0	0	0	0	0	0	0	0	0	0	0	0	0	0	0	0	0	0	0	0	0	0	0	0	0	0	0	0	0	0	0	0	0	0	0	0	0	0
0	0	0	0	0	0	0	0	0	0	0	0	0	0	0	0	0	0	0	0	0	0	0	0	0	0	0	0	0	0	0	0	0	0	0	0	0	0	0	0	0	0	0	0	0	0	0	0	0	0
0	0	0	0	0	0	0	0	0	0	0	0	0	0	0	0	0	0	0	0	0	0	0	0	0	0	0	0	0	0	0	0	0	0	0	0	0	0	0	0	0	0	0	0	0	0	0	0	0	0
0	0	0	0	0	0	0	0	0	0	0	0	0	0	0	0	0	0	0	0	0	0	0	0	0	0	0	0	0	0	0	0	0	0	0	0	0	0	0	0	0	0	0	0	0	0	0	0	0	0
0	0	0	0	0	0	0	0	0	0	0	0	0	0	0	0	0	0	0	0	0	0	0	0	0	0	0	0	0	0	0	0	0	0	0	0	0	0	0	0	0	0	0	0	0	0	0	0	0	0
0	0	0	0	0	0	0	0	0	0	0	0	0	0	0	0	0	0	0	0	0	0	0	0	0	0	0	0	0	0	0	0	0	0	0	0	0	0	0	0	0	0	0	0	0	0	0	0	0	0
0	0	0	0	0	0	0	0	0	0	0	0	0	0	0	0	0	0	0	0	0	0	0	0	0	0	0	0	0	0	0	0	0	0	0	0	0	0	0	0	0	0	0	0	0	0	0	0	0	0
0	0	0	0	0	0	0	0	0	0	0	0	0	0	0	0	0	0	0	0	0	0	0	0	0	0	0	0	0	0	0	0	0	0	0	0	0	0	0	0	0	0	0	0	0	0	0	0	0	0
0	0	0	0	0	0	0	0	0	0	0	0	0	0	0	0	0	0	0	0	0	0	0	0	0	0	0	0	0	0	0	0	0	0	0	0	0	0	0	0	0	0	0	0	0	0	0	0	0	0
0	0	0	0	0	0	0	0	0	0	0	0	0	0	0	0	0	0	0	0	0	0	0	0	0	0	0	0	0	0	0	0	0	0	0	0	0	0	0	0	0	0	0	0	0	0	0	0	0	0
0	0	0	0	0	0	0	0	0	0	0	0	0	0	0	0	0	0	0	0	0	0	0	0	0	0	0	0	0	0	0	0	0	0	0	0	0	0	0	0	0	0	0	0	0	0	0	0	0	0
0	0	0	0	0	0	0	0	0	0	0	0	0	0	0	0	0	0	0	0	0	0	0	0	0	0	0	0	0	0	0	0	0	0	0	0	0	0	0	0	0	0	0	0	0	0	0	0	0	0
0	0	0	0	0	0	0	0	0	0	0	0	0	0	0	0	0	0	0	0	0	0	0	0	0	0	0	0	0	0	0	0	0	0	0	0	0	0	0	0	0	0	0	0	0	0	0	0	0	0
0	0	0	0	0	0	0	0	0	0	0	0	0	0	0	0	0	0	0	0	0	0	0	0	0	0	0	0	0	0	0	0	0	0	0	0	0	0	0	0	0	0	0	0	0	0	0	0	0	0
0	0	0	0	0	0	0	0	0	0	0	0	0	0	0	0	0	0	0	0	0	0	0	0	0	0	0	0	0	0	0	0	0	0	0	0	0	0	0	0	0	0	0	0	0	0	0	0	0	0
0	0	0	0	0	0	0	0	0	0	0	0	0	0	0	0	0	0	0	0	0	0	0	0	0	0	0	0	0	0	0	0	0	0	0	0	0	0	0	0	0	0	0	0	0	0	0	0	0	0
0	0	0	0	0	0	0	0	0	0	0	0	0	0	0	0	0	0	0	0	0	0	0	0	0	0	0	0	0	0	0	0	0	0	0	0	0	0	0	0	0	0	0	0	0	0	0	0	0	0
0	0	0	0	0	0	0	0	0	0	0	0	0	0	0	0	0	0	0	0	0	0	0	0	0	0	0	0	0	0	0	0	0	0	0	0	0	0	0	0	0	0	0	0	0	0	0	0	0	0
0	0	0	0	0	0	0	0	0	0	0	0	0	0	0	0	0	0	0	0	0	0	0	0	0	0	0	0	0	0	0	0	0	0	0	0	0	0	0	0	0	0	0	0	0	0	0	0	0	0
0	0	0	0	0	0	0	0	0	0	0	0	0	0	0	0	0	0	0	0	0	0	0	0	0	0	0	0	0	0	0	0	0	0	0	0	0	0	0	0	0	0	0	0	0	0	0	0	0	0
0	0	0	0	0	0	0	0	0	0	0	0	0	0	0	0	0	0	0	0	0	0	0	0	0	0	0	0	0	0	0	0	0	0	0	0	0	0	0	0	0	0	0	0	0	0	0	0	0	0
0	0	0	0	0	0	0	0	0	0	0	0	0	0	0	0	0	0	0	0	0	0	0	0	0	0	0	0	0	0	0	0	0	0	0	0	0	0	0	0	0	0	0	0	0	0	0	0	0	0
0	0	0	0	0	0	0	0	0	0	0	0	0	0	0	0	0	0	0	0	0	0	0	0	0	0	0	0	0	0	0	0	0	0	0	0	0	0	0	0	0	0	0	0	0	0	0	0	0	0
0	0	0	0	0	0	0	0	0	0	0	0	0	0	0	0	0	0	0	0	0	0	0	0	0	0	0	0	0	0	0	0	0	0	0	0	0	0	0	0	0	0	0	0	0	0	0	0	0	0
0	0	0	0	0	0	0	0	0	0	0	0	0	0	0	0	0	0	0	0	0	0	0	0	0	0	0	0	0	0	0	0	0	0	0	0	0	0	0	0	0	0	0	0	0	0	0	0	0	0
0	0	0	0	0	0	0	0	0	0	0	0	0	0	0	0	0	0	0	0	0	0	0	0	0	0	0	0	0	0	0	0	0	0	0	0	0	0	0	0	0	0	0	0	0	0	0	0	0	0
0	0	0	0	0	0	0	0	0	0	0	0	0	0	0	0	0	0	0	0	0	0	0	0	0	0	0	0	0	0	0	0	0	0	0	0	0	0	0	0	0	0	0	0	0	0	0	0	0	0
0	0	0	0	0	0	0	0	0	0	0	0	0	0	0	0	0	0	0	0	0	0	0	0	0	0	0	0	0	0	0	0	0	0	0	0	0	0	0	0	0	0	0	0	0	0	0	0	0	0
0	0	0	0	0	0	0	0	0	0	0	0	0	0	0	0	0	0	0	0	0	0	0	0	0	0	0	0	0	0	0	0	0	0	0	0	0	0	0	0	0	0	0	0	0	0	0	0	0	0
0	0	0	0	0	0	0	0	0	0	0	0	0	0	0	0	0	0	0	0	0	0	0	0	0	0	0	0	0	0	0	0	0	0	0	0	0	0	0	0	0	0	0	0	0	0	0	0	0	0
0	0	0	0	0	0	0	0	0	0	0	0	0	0	0	0	0	0	0	0	0	0	0	0	0	0	0	0	0	0	0	0	0	0	0	0	0	0	0	0	0	0	0	0	0	0	0	0	0	0
0	0	0	0	0	0	0	0	0	0	0	0	0	0	0	0	0	0	0	0	0	0	0	0	0	0	0	0	0	0	0	0	0	0	0	0	0	0	0	0	0	0	0	0	0	0	0	0	0	0
0	0	0	0	0	0	0	0	0	0	0	0	0	0	0	0	0	0	0	0	0	0	0	0	0	0	0	0	0	0	0	0	0	0	0	0	0	0	0	0	0	0	0	0	0	0	0	0	0	0
0	0	0	0	0	0	0	0	0	0	0	0	0	0	0	0	0	0	0	0	0	0	0	0	0	0	0	0	0	0	0	0	0	0	0	0	0	0	0	0	0	0	0	0	0	0	0	0	0	0
0	0	0	0	0	0	0	0	0	0	0	0	0	0	0	0	0	0	0	0	0	0	0	0	0	0	0	0	0	0	0	0	0	0	0	0	0	0	0	0	0	0	0	0	0	0	0	0	0	0
0	0	0	0	0	0	0	0	0	0	0	0	0	0	0	0	0	0	0	0	0	0	0	0	0	0	0	0	0	0	0	0	0	0	0	0	0	0	0	0	0	0	0	0	0	0	0	0	0	0
0	0	0	0	0	0	0	0	0	0	0	0	0	0	0	0	0	0	0	0	0	0	0	0	0	0	0	0	0	0	0	0	0	0	0	0	0	0	0	0	0	0	0	0	0	0	0	0	0	0
0	0	0	0	0	0	0	0	0	0	0	0	0	0	0	0	0	0	0	0	0	0	0	0	0	0	0	0	0	0	0	0	0	0	0	0	0	0	0	0	0	0	0	0	0	0	0	0	0	0
0	0	0	0	0	0	0	0	0	0	0	0	0	0	0	0	0	0	0	0	0	0	0	0	0	0	0	0	0	0	0	0	0	0	0	0	0	0	0	0	0	0	0	0	0	0	0	0	0	0
0	0	0	0	0	0	0	0	0	0	0	0	0	0	0	0	0	0	0	0	0	0	0	0	0	0	0	0	0	0	0	0	0	0	0	0	0	0	0	0	0	0	0	0	0	0	0	0	0	0
0	0	0	0	0	0	0	0	0	0	0	0	0	0	0	0	0	0	0	0	0	0	0	0	0	0	0	0	0	0	0	0	0	0	0	0	0	0	0	0	0	0	0	0	0	0	0	0	0	0
0	0	0	0	0	0	0	0	0	0	0	0	0	0	0	0	0	0	0	0	0	0	0	0	0	0	0	0	0	0	0	0	0	0	0	0	0	0	0	0	0	0	0	0	0	0	0	0	0	0
0	0	0	0	0	0	0	0	0	0	0	0	0	0	0	0	0	0	0	0	0	0	0	0	0	0	0	0	0	0	0	0	0	0	0	0	0	0	0	0	0	0	0	0	0	0	0	0	0	0
0	0	0	0	0	0	0	0	0	0	0	0	0	0	0	0	0	0	0	0	0	0	0	0	0	0	0	0	0	0	0	0	0	0	0	0	0	0	0	0	0	0	0	0	0	0	0	0	0	0
0	0	0	0	0	0	0	0	0	0	0	0	0	0	0	0	0	0	0	0	0	0	0	0	0	0	0	0	0	0	0	0	0	0	0	0	0	0	0	0	0	0	0	0	0	0	0	0	0	0
0	0	0	0	0	0	0	0	0	0	0	0	0	0	0	0	0	0	0	0	0	0	0	0	0	0	0	0	0	0	0	0	0	0	0	0	0	0	0	0	0	0	0	0	0	0	0	0	0	0
0	0	0	0	0	0	0	0	0	0	0	0	0	0	0	0	0	0	0	0	0	0	0	0	0	0	0	0	0	0	0	0	0	0	0	0	0	0	0	0	0	0	0	0	0	0	0	0	0	0
0	0	0	0	0	0	0	0	0	0	0	0	0	0	0	0	0	0	0	0	0	0	0	0	0	0	0	0	0	0	0	0	0	0	0	0	0	0	0	0	0	0	0	0	0	0	0	0	0	0
0	0	0	0	0	0	0	0	0	0	0	0	0	0	0	0	0	0	0	0	0	0	0	0	0	0	0	0	0	0	0	0	0	0	0	0	0	0	0	0	0	0	0	0	0	0	0	0	0	0
0	0	0	0	0	0	0	0	0	0	0	0	0	0	0	0	0	0	0	0	0	0	0	0	0	0	0	0	0	0	0	0	0	0	0	0	0	0	0	0	0	0	0	0	0	0	0	0	0	0
0	0	0	0	0	0	0	0	0	0	0	0	0	0	0	0	0	0	0	0	0	0	0	0	0	0	0	0	0	0	0	0	0	0	0	0	0	0	0	0	0	0	0	0	0	0	0	0	0	0
0	0	0	0	0	0	0	0	0	0	0	0	0	0	0	0	0	0	0	0	0	0	0	0	0	0	0	0	0	0	0	0	0	0	0	0	0	0	0	0	0	0	0	0	0	0	0	0	0	0
0	0	0	0	0	0	0	0	0	0	0	0	0	0	0	0	0	0	0	0	0	0	0	0	0	0	0	0	0	0	0	0	0	0	0	0	0	0	0	0	0	0	0	0	0	0	0	0	0	0
0	0	0	0	0	0	0	0	0	0	0	0	0	0	0	0	0	0	0	0	0	0	0	0	0	0	0	0	0	0	0	0	0	0	0	0	0	0	0	0	0	0	0	0	0	0	0	0	0	0
0	0	0	0	0	0	0	0	0	0	0	0	0	0	0	0	0	0	0	0	0	0	0	0	0	0	0	0	0	0	0	0	0	0	0	0	0	0	0	0	0	0	0	0	0	0	0	0	0	0
0	0	0	0	0	0	0	0	0	0	0	0	0	0	0	0	0	0	0	0	0	0	0	0	0	0	0	0	0	0	0	0	0	0	0	0	0	0	0	0	0	0	0	0	0	0	0	0	0	0
0	0	0	0	0	0	0	0	0	0	0	0	0	0	0	0	0	0	0	0	0	0	0	0	0	0	0	0	0	0	0	0	0	0	0	0	0	0	0	0	0	0	0	0	0	0	0	0	0	0
0	0	0	0	0	0	0	0	0	0	0	0	0	0	0	0	0	0	0	0	0	0	0	0	0	0	0	0	0	0	0	0	0	0	0	0	0	0	0	0	0	0	0	0	0	0	0	0	0	0
0	0	0	0	0	0	0	0	0	0	0	0	0	0	0	0	0	0	0	0	0	0	0	0	0	0	0	0	0	0	0	0	0	0	0	0	0	0	0	0	0	0	0	0	0	0	0	0	0	0
0	0	0	0	0	0	0	0	0	0	0	0	0	0	0	0	0	0	0	0	0	0	0	0	0	0	0	0	0	0	0	0	0	0	0	0	0	0	0	0	0	0	0	0	0	0	0	0	0	0
0	0	0	0	0	0	0	0	0	0	0	0	0	0	0	0	0	0	0	0	0	0	0	0	0	0	0	0	0	0	0	0	0	0	0	0	0	0	0	0	0	0	0	0	0	0	0	0	0	0
0	0	0	0	0	0	0	0	0	0	0	0	0	0	0	0	0	0	0	0	0	0	0	0	0	0	0	0	0	0	0	0	0	0	0	0	0	0	0	0	0	0	0	0	0	0	0	0	0	0
0	0	0	0	0	0	0	0	0	0	0	0	0	0	0	0	0	0	0	0	0	0	0	0	0	0	0	0	0	0	0	0	0	0	0	0	0	0	0	0	0	0	0	0	0	0	0	0	0	0
0	0	0	0	0	0	0	0	0	0	0	0	0	0	0	0	0	0	0	0	0	0	0	0	0	0	0	0	0	0	0	0	0	0	0	0	0	0	0	0	0	0	0	0	0	0	0	0	0	0
0	0	0	0	0	0	0	0	0	0	0	0	0	0	0	0	0	0	0	0	0	0	0	0	0	0	0	0	0	0	0	0	0	0	0	0	0	0	0	0	0	0	0	0	0	0	0	0	0	0
0	0	0	0	0	0	0	0	0	0	0	0	0	0	0	0	0	0	0	0	0	0	0	0	0	0	0	0	0	0	0	0	0	0	0	0	0	0	0	0	0	0	0	0	0	0	0	0	0	0
0	0	0	0	0	0	0	0	0	0	0	0	0	0	0	0	0	0	0	0	0	0	0	0	0	0	0	0	0	0	0	0	0	0	0	0	0	0	0	0	0	0	0	0	0	0	0	0	0	0
0	0	0	0	0	0	0	0	0	0	0	0	0	0	0	0	0	0	0	0	0	0	0	0	0	0	0	0	0	0	0	0	0	0	0	0	0	0	0	0	0	0	0	0	0	0	0	0	0	0
0	0	0	0	0	0	0	0	0	0	0	0	0	0	0	0	0	0	0	0	0	0	0	0	0	0	0	0	0	0	0	0	0	0	0	0	0	0	0	0	0	0	0	0	0	0	0	0	0	0
0	0	0	0	0	0	0	0	0	0	0	0	0	0	0	0	0	0	0	0	0	0	0	0	0	0	0	0	0	0	0	0	0	0	0	0	0	0	0	0	0	0	0	0	0	0	0	0	0	0
0	0	0	0	0	0	0	0	0	0	0	0	0	0	0	0	0	0	0	0	0	0	0	0	0	0	0	0	0	0	0	0	0	0	0	0	0	0	0	0	0	0	0	0	0	0	0	0	0	0
0	0	0	0	0	0	0	0	0	0	0	0	0	0	0	0	0	0	0	0	0	0	0	0	0	0	0	0	0	0	0	0	0	0	0	0	0	0	0	0	0	0	0	0	0	0	0	0	0	0
0	0	0	0	0	0	0	0	0	0	0	0	0	0	0	0	0	0	0	0	0	0	0	0	0	0	0	0	0	0	0	0	0	0	0	0	0	0	0	0	0	0	0	0	0	0	0	0	0	0
0	0	0	0	0	0	0	0	0	0	0	0	0	0	0	0	0	0	0	0	0	0	0	0	0	0	0	0	0	0	0	0	0	0	0	0	0	0	0	0	0	0	0	0	0	0	0	0	0	0
0	0	0	0	0	0	0	0	0	0	0	0	0	0	0	0	0	0	0	0	0	0	0	0	0	0	0	0	0	0	0	0	0	0	0	0	0	0	0	0	0	0	0	0	0	0	0	0	0	0
0	0	0	0	0	0	0	0	0	0	0	0	0	0	0	0	0	0	0	0	0	0	0	0	0	0	0	0	0	0	0	0	0	0	0	0	0	0	0	0	0	0	0	0	0	0	0	0	0	0
0	0	0	0	0	0	0	0	0	0	0	0	0	0	0	0	0	0	0	0	0	0	0	0	0	0	0	0	0	0	0	0	0	0	0	0	0	0	0	0	0	0	0	0	0	0	0	0	0	0
0	0	0	0	0	0	0	0	0	0	0	0	0	0	0	0	0	0	0	0	0	0	0	0	0	0	0	0	0	0	0	0	0	0	0	0	0	0	0	0	0	0	0	0	0	0	0	0	0	0
0	0	0	0	0	0	0	0	0	0	0	0	0	0	0	0	0	0	0	0	0	0	0	0	0	0	0	0	0	0	0	0	0	0	0	0	0	0	0	0	0	0	0	0	0	0	0	0	0	0
0	0	0	0	0	0	0	0	0	0	0	0	0	0	0	0	0	0	0	0	0	0	0	0	0	0	0	0	0	0	0	0	0	0	0	0	0	0	0	0	0	0	0	0	0	0	0	0	0	0
0	0	0	0	0	0	0	0	0	0	0	0	0	0	0	0	0	0	0	0	0	0	0	0	0	0	0	0	0	0	0	0	0	0	0	0	0	0	0	0	0	0	0	0	0	0	0	0	0	0
0	0	0	0	0	0	0	0	0	0	0	0	0	0	0	0	0	0	0	0	0	0	0	0	0	0	0	0	0	0	0	0	0	0	0	0	0	0	0	0	0	0	0	0	0	0	0	0	0	0
0	0	0	0	0	0	0	0	0	0	0	0	0	0	0	0	0	0	0	0	0	0	0	0	0	0	0	0	0	0	0	0	0	0	0	0	0	0	0	0	0	0	0	0	0	0	0	0	0	0
0	0	0	0	0	0	0	0	0	0	0	0	0	0	0	0	0	0	0	0	0	0	0	0	0	0	0	0	0	0	0	0	0	0	0	0	0	0	0	0	0	0	0	0	0	0	0	0	0	0
0	0	0	0	0	0	0	0	0	0	0	0	0	0	0	0	0	0	0	0	0	0	0	0	0	0	0	0	0	0	0	0	0	0	0	0	0	0	0	0	0	0	0	0	0	0	0	0	0	0
0	0	0	0	0	0	0	0	0	0	0	0	0	0	0	0	0	0	0	0	0	0	0	0	0	0	0	0	0	0	0	0	0	0	0	0	0	0	0	0	0	0	0	0	0	0	0	0	0	0
0	0	0	0	0	0	0	0	0	0	0	0	0	0	0	0	0	0	0	0	0	0	0	0	0	0	0	0	0	0	0	0	0	0	0	0	0	0	0	0	0	0	0	0	0	0	0	0	0	0
0	0	0	0	0	0	0	0	0	0	0	0	0	0	0	0	0	0	0	0	0	0	0	0	0	0	0	0	0	0	0	0	0	0	0	0	0	0	0	0	0	0	0	0	0	0	0	0	0	0
0	0	0	0	0	0	0	0	0	0	0	0	0	0	0	0	0	0	0	0	0	0	0	0	0	0	0	0	0	0	0	0	0	0	0	0	0	0	0	0	0	0	0	0	0	0	0	0	0	0
0	0	0	0	0	0	0	0	0	0	0	0	0	0	0	0	0	0	0	0	0	0	0	0	0	0	0	0	0	0	0	0	0	0	0	0	0	0	0	0	0	0	0	0	0	0	0	0	0	0
0	0	0	0	0	0	0	0	0	0	0	0	0	0	0	0	0	0	0	0	0	0	0	0	0	0	0	0	0	0	0	0	0	0	0	0	0	0	0	0	0	0	0	0	0	0	0	0	0	0
0	0	0	0	0	0	0	0	0	0	0	0	0	0	0	0	0	0	0	0	0	0	0	0	0	0	0	0	0	0	0	0	0	0	0	0	0	0	0	0	0	0	0	0	0	0	0	0	0	0
0	0	0	0	0	0	0	0	0	0	0	0	0	0	0	0	0	0	0	0	0	0	0	0	0	0	0	0	0	0	0	0	0	0	0	0	0	0	0	0	0	0	0	0	0	0	0	0	0	0
0	0	0	0	0	0	0	0	0	0	0	0	0	0	0	0	0	0	0	0	0	0	0	0	0	0	0	0	0	0	0	0	0	0	0	0	0	0	0	0	0	0	0	0	0	0	0	0	0	0
0	0	0	0	0	0	0	0	0	0	0	0	0	0	0	0	0	0	0	0	0	0	0	0	0	0	0	0	0	0	0	0	0	0	0	0	0	0	0	0	0	0	0	0	0	0	0	0	0	0
0	0	0	0	0	0	0	0	0	0	0	0	0	0	0	0	0	0	0	0	0	0	0	0	0	0	0	0	0	0	0	0	0	0	0	0	0	0	0	0	0	0	0	0	0	0	0	0	0	0
0	0	0	0	0	0	0	0	0	0	0	0	0	0	0	0	0	0	0	0	0	0	0	0	0	0	0	0	0	0	0	0	0	0	0	0	0	31	0	0	0	0	0	0	0	0	0	0	0	0
0	0	0	0	0	0	0	0	0	0	0	0	0	0	0	0	0	0	0	0	0	0	0	0	0	0	0	0	0	0	0	0	0	0	0	0	0	31	0	0	0	0	0	0	0	0	0	0	0	0
0	0	0	0	0	0	0	0	0	0	0	0	0	0	0	0	0	0	0	0	0	0	0	0	0	0	0	0	170	0	0	0	0	0	0	0	0	0	0	0	0	0	0	0	0	0	0	0	0	0
0	0	0	0	0	0	0	0	0	0	0	0	0	0	0	0	0	0	0	0	0	0	0	0	0	0	0	0	0	0	0	0	0	0	0	0	0	0	0	0	0	0	0	0	0	0	0	0	0	0
0	0	0	0	0	0	0	0	0	0	0	0	0	0	0	0	0	0	0	0	0	0	0	0	0	0	0	0	0	0	0	0	0	0	0	0	0	0	0	0	0	0	0	0	0	0	0	0	0	0
0	0	0	0	0	0	0	0	0	0	0	0	0	0	0	0	0	0	0	0	0	0	0	0	0	0	0	0	0	0	210	0	0	0	0	0	0	0	0	0	0	0	0	0	0	0	0	0	0	0
0	0	0	0	0	0	0	0	0	0	0	0	0	0	0	0	0	0	0	0	0	0	0	0	0	0	0	0	0	0	0	0	0	0	0	0	0	0	0	0	0	0	0	0	0	0	0	0	0	0
0	0	0	0	0	0	0	0	0	0	0	0	0	0	0	0	0	0	0	0	0	0	0	0	0	0	0	0	0	0	0	0	0	0	0	0	0	0	0	0	0	0	0	0	0	0	0	0	0	0
0	0	0	0	0	0	0	0	0	0	0	0	0	0	0	0	0	0	0	0	0	0	0	0	0	0	0	0	0	0	0	0	0	0	0	0	0	0	0	0	0	0	0	0	0	0	0	0	0	0
0	0	0	0	0	0	0	0	0	0	0	0	0	0	0	0	0	0	0	0	0	0	0	0	0	0	0	0	0	0	0	0	0	0	0	0	0	0	0	0	0	0	0	0	0	0	0	0	0	0
0	0	0	0	0	0	0	0	0	0	0	0	0	0	0	0	0	0	0	0	0	0	0	0	0	0	0	0	0	0	0	0	0	0	0	0	0	0	0	0	0	0	0	0	0	0	0	0	0	0
0	0	0	0	0	0	0	0	0	0	0	0	0	0	0	0	0	0	0	0	0	0	0	0	0	0	0	0	0	0	0	0	0	0	0	0	0	0	0	0	108	0	0	0	0	0	0	0	0	0
0	0	0	0	0	0	0	0	0	0	0	0	0	0	0	0	0	0	0	0	0	0	0	0	0	0	0	0	0	0	84	0	0	0	0	0	0	0	0	0	324	0	0	0	0	0	0	0	0	0
0	0	0	0	0	0	0	0	0	0	0	0	0	0	0	0	0	0	0	0	0	0	0	0	0	0	0	0	0	0	0	0	0	0	0	0	368	0	0	20	0	0	0	0	0	0	0	0	0	0
0	0	0	0	0	0	0	0	0	0	0	0	24	0	0	0	0	0	0	0	0	0	0	0	0	0	0	0	0	0	0	0	0	0	0	0	46	0	0	110	0	0	0	0	0	0	0	0	0	0
0	0	0	0	0	0	0	0	0	0	0	0	6	0	0	0	0	0	0	0	0	0	0	0	0	0	0	0	0	0	0	0	0	0	0	0	0	0	0	40	0	0	0	0	0	0	0	0	0	0
0	0	0	0	0	0	0	0	0	0	0	0	0	0	0	0	0	0	0	0	0	0	0	0	0	0	0	0	0	0	0	0	0	0	0	0	0	0	0	0	0	0	0	0	0	0	0	0	0	0
0	0	0	0	0	0	0	0	0	0	0	0	0	0	0	0	0	0	0	0	0	0	0	0	0	0	0	0	0	0	0	0	0	0	0	0	0	0	0	0	0	0	0	0	0	0	0	0	0	0
0	0	0	0	0	0	0	0	0	0	0	0	0	0	0	0	0	0	0	140	0	0	0	0	0	0	0	0	0	0	0	0	0	0	0	0	0	0	0	0	0	0	0	99	0	0	0	0	0	0
0	0	40	0	0	0	0	0	0	0	0	0	0	0	0	0	0	0	0	60	0	0	0	0	0	0	0	0	0	0	0	0	0	0	0	0	0	0	0	0	0	0	0	66	0	0	44	0	0	0
0	0	0	0	0	0	0	0	0	0	0	0	0	0	0	0	0	0	0	0	0	0	0	0	0	0	0	0	0	0	0	0	0	0	0	0	0	0	0	0	0	0	0	0	0	0	154	0	0	0
0	0	0	0	0	0	0	0	0	0	0	0	0	0	0	0	0	0	0	0	0	0	0	0	0	0	0	0	0	0	0	0	0	0	0	0	0	0	0	0	0	0	0	0	0	0	0	0	0	0
0	0	0	0	0	0	0	0	0	0	0	0	0	0	0	0	0	0	0	0	0	0	0	0	0	0	0	0	0	0	0	0	51	0	0	0	0	0	0	0	0	0	0	7	0	0	0	0	0	0
0	0	0	0	0	0	0	0	0	0	0	0	0	0	0	0	0	0	0	0	0	0	0	0	0	0	0	0	0	0	0	0	0	0	0	0	0	0	0	0	0	0	0	12	0	0	0	0	0	0
0	0	0	0	0	0	0	0	0	0	0	0	6	0	0	0	0	0	0	0	0	0	0	0	0	0	0	0	0	0	0	0	0	0	0	34	480	0	0	0	0	0	0	1	0	0	0	0	0	0
0	0	0	138	0	0	0	0	0	0	0	0	0	0	0	0	0	0	0	0	0	0	0	0	0	0	0	0	0	0	0	0	0	0	0	136	0	0	0	0	0	0	0	0	0	0	0	0	0	0
0	0	0	460	0	0	0	0	0	0	0	0	0	0	0	0	0	0	0	0	0	0	0	0	36	0	0	0	0	0	0	0	0	0	0	0	0	0	0	0	0	0	0	0	0	0	0	0	0	0
0	0	0	0	0	0	0	0	0	0	0	0	0	0	0	0	0	484	0	0	0	0	0	0	396	0	0	0	0	0	0	0	0	0	0	0	0	0	0	0	0	0	0	0	0	0	0	0	0	0
0	0	0	0	0	0	0	0	0	0	0	0	0	0	0	0	0	396	20	0	0	0	0	0	0	0	0	0	0	0	0	0	0	0	0	0	0	0	0	0	0	0	0	0	0	0	0	0	0	0
0	0	0	0	0	0	0	0	0	0	0	0	0	0	0	0	0	44	0	0	0	0	0	0	0	0	36	0	0	0	0	0	0	0	0	0	0	0	0	0	0	0	0	0	0	0	0	0	0	0
0	0	0	0	0	0	0	0	0	0	0	0	0	0	0	0	0	0	0	0	0	0	0	0	0	0	0	0	0	0	0	0	0	0	0	0	0	0	0	0	0	0	0	0	0	0	0	0	0	0
0	344	0	0	0	0	44	0	0	17	0	0	0	0	0	0	0	0	0	0	0	0	0	8	0	0	0	0	0	0	0	0	0	0	0	0	0	0	0	0	3	17	0	0	0	0	0	0	418	0
0	86	0	16	0	0	242	0	0	180	0	0	0	0	0	0	0	0	0	0	0	0	0	16	0	0	0	245	0	24	0	0	0	0	0	0	0	0	0	68	10	85	0	0	0	0	0	0	266	0
0	0	0	80	0	0	176	0	0	305	0	0	0	0	0	0	0	0	0	0	0	0	0	30	0	0	100	280	0	64	0	0	0	0	0	0	0	0	0	0	0	0	0	0	0	0	0	0	0	0
0	0	0	8	0	0	0	0	0	0	240	0	0	0	0	0	0	0	0	0	0	0	110	10	0	0	250	210	0	206	132	0	0	0	0	0	0	0	0	0	0	0	0	0	82	0	0	0	0	0
0	0	0	0	0	0	0	0	0	0	180	0	6	0	0	0	0	0	0	0	0	0	242	0	0	0	84	245	55	220	0	0	0	28	0	0	0	0	0	0	20	56	0	0	1	0	0	0	0	0
0	44	0	0	49	0	0	0	0	0	0	0	6	0	0	0	0	0	0	0	0	0	132	0	0	0	126	0	399	470	0	0	30	98	0	0	248	0	0	0	160	84	0	0	6	0	0	0	0	0
0	264	0	0	84	0	0	0	0	0	0	0	0	0	0	0	0	0	0	0	0	0	0	16	0	0	273	0	428	47	0	0	150	98	0	592	384	0	0	432	200	132	0	0	14	0	0	0	0	39
0	0	0	0	21	0	0	0	0	0	0	0	0	0	0	0	0	0	0	0	44	0	0	208	108	0	292	0	102	48	0	0	30	42	0	185	36	0	0	0	60	0	0	0	6	0	0	0	0	0
0	0	0	0	0	0	0	0	0	0	0	45	0	0	0	0	0	0	0	0	484	0	0	32	60	0	468	0	0	261	120	0	0	0	0	0	0	120	0	0	0	0	0	0	32	126	0	0	0	0
0	0	0	14	0	0	0	224	0	0	276	180	0	0	0	48	80	0	0	0	88	0	243	0	0	0	0	0	0	83	0	0	0	243	252	0	0	60	0	0	0	0	0	0	32	140	0	0	322	0
0	0	176	126	51	0	0	224	0	0	322	0	0	0	0	480	140	0	0	0	0	0	252	0	0	0	0	0	0	0	546	0	24	216	252	0	0	0	0	13	0	0	252	0	0	28	0	97	368	192
0	0	0	126	410	0	0	0	0	5	0	0	0	180	0	192	30	148	0	0	0	0	225	0	0	0	0	0	2	9	0	0	168	0	0	0	0	0	0	117	0	0	324	16	420	0	0	96	0	530
0	264	0	140	136	0	0	0	81	30	88	40	0	176	0	160	0	333	0	0	0	80	57	0	0	0	0	0	10	477	0	0	264	0	0	0	0	0	0	91	0	50	228	72	0	0	0	84	0	206
0	44	0	126	130	0	216	0	324	392	198	10	0	430	0	368	333	0	0	5	0	160	156	0	0	0	0	0	10	132	0	0	32	0	0	0	0	0	0	26	0	550	608	80	0	0	707	126	0	480
0	0	0	14	130	0	220	0	81	505	0	0	0	306	0	960	444	0	0	60	0	455	156	234	0	0	0	0	8	66	0	0	144	0	0	70	6	39	0	0	0	0	0	24	0	70	333	14	0	0
0	0	0	0	39	0	572	13	0	0	0	0	0	324	108	377	236	0	0	0	0	280	26	429	0	0	0	42	7	0	0	0	160	0	0	315	0	195	0	0	0	312	0	0	0	0	36	368	0	0
0	0	680	0	0	0	89	117	0	0	0	0	90	0	126	463	144	0	13	0	0	487	108	312	0	0	112	504	0	0	462	136	440	0	0	760	9	390	0	139	18	312	320	0	0	150	81	276	105	0
0	0	788	0	0	0	13	182	0	0	0	0	162	0	72	182	41	0	117	0	25	659	162	234	0	0	126	284	12	0	380	272	450	0	0	382	0	429	0	279	162	0	240	0	0	200	0	368	168	0
0	0	408	23	0	231	8	39	0	0	0	0	54	0	180	0	328	0	52	0	516	0	243	0	0	0	90	614	3	0	321	0	90	23	160	0	0	39	33	72	144	0	0	0	15	225	3	162	102	65
0	0	112	276	0	271	1	36	0	0	150	0	21	0	113	0	451	0	0	144	344	0	0	0	0	0	4	532	0	55	212	0	42	612	0	0	0	0	121	0	600	0	432	0	105	50	3	69	136	169
0	125	0	348	0	90	0	18	165	0	550	0	210	32	276	74	246	132	0	111	0	0	0	0	351	0	0	260	0	475	120	0	522	621	9	0	0	0	550	0	248	0	0	45	420	0	27	173	30	78
637	225	0	423	0	90	0	32	885	0	350	0	461	24	87	555	0	132	444	15	0	0	0	0	156	250	0	0	0	180	0	0	20	0	21	16	0	0	154	0	66	210	190	24	82	0	9	216	270	459
49	0	0	0	0	28	0	288	480	94	50	190	280	0	183	222	0	16	288	471	0	39	0	0	14	200	0	0	228	15	43	129	0	195	0	14	165	0	0	0	0	390	209	37	566	0	90	702	0	459
0	144	0	175	519	108	0	192	30	796	0	593	120	32	130	0	329	112	0	127	0	312	0	675	84	0	0	0	426	0	231	546	65	440	165	2	264	188	237	0	14	42	248	264	736	26	306	535	0	629
0	410	0	0	745	126	298	32	0	596	0	540	360	113	110	0	235	244	36	387	62	389	348	416	0	0	450	154	555	0	557	163	143	55	783	0	135	329	282	0	20	231	98	0	322	78	334	489	0	597
145	452	630	0	553	312	532	64	0	553	0	140	240	84	154	0	0	295	180	379	577	312	869	116	0	26	225	112	101	0	373	135	108	110	78	0	229	188	84	108	32	105	112	0	0	0	223	2	26	797
319	443	490	600	892	812	100	112	0	186	0	0	0	73	154	0	183	320	6	368	545	310	60	86	0	228	0	14	105	0	44	0	236	33	0	0	157	47	0	363	128	0	216	96	116	94	429	0	39	54
298	110	1043	36	582	862	90	48	0	160	0	0	0	414	0	569	1240	0	132	1017	386	98	227	742	0	633	561	0	64	184	216	328	476	0	0	0	294	652	34	276	288	70	410	346	290	376	622	0	65	0
231	77	897	120	309	0	274	26	0	0	21	0	0	570	0	981	584	0	120	866	125	451	594	172	0	69	204	0	672	115	335	205	462	0	0	12	287	608	340	406	128	344	58	331	19	239	276	138	213	202
488	77	93	96	414	280	288	354	366	18	252	312	0	522	83	579	478	90	54	385	245	123	327	43	0	0	0	0	500	0	445	360	0	0	114	26	60	455	238	498	82	128	264	460	566	663	448	46	808	342
404	0	0	132	0	154	78	708	960	234	252	120	0	260	631	325	410	0	66	344	385	0	0	0	0	1	0	36	36	0	147	0	0	94	224	321	177	44	0	555	205	96	264	201	870	37	230	0	10	176
108	0	468	308	299	0	0	202	1048	108	21	0	0	48	54	599	0	305	260	294	245	0	0	0	161	9	200	8	0	0	0	0	0	452	184	872	536	0	56	118	170	0	498	259	907	16	29	87	160	240
60	0	364	84	620	0	0	0	704	98	0	0	60	0	0	480	0	545	552	152	385	0	108	0	1157	23	580	16	23	0	0	0	0	0	172	448	166	437	196	0	688	0	501	210	779	577	451	401	755	240
175	396	195	0	162	499	0	0	832	771	0	0	150	0	0	48	0	110	184	715	231	0	324	451	600	71	435	116	276	37	42	0	0	0	13	357	39	735	476	0	389	44	141	87	431	1437	1095	1036	179	0
537	572	502	297	413	964	0	270	160	774	0	17	75	99	0	133	0	0	46	310	189	28	390	425	65	245	495	100	207	181	378	0	36	533	1	577	42	722	244	0	453	0	370	357	238	954	1740	424	478	0
201	264	1905	138	380	732	0	435	184	352	39	153	0	330	246	156	0	316	752	234	273	32	84	601	311	551	200	68	115	262	58	0	0	84	0	607	45	420	72	0	602	129	492	1154	224	283	1855	469	710	207
0	44	576	444	45	196	0	495	205	409	824	0	0	0	390	272	46	313	279	604	303	52	60	228	395	333	98	4	69	358	0	0	80	81	0	236	12	506	418	0	627	486	114	610	259	0	946	355	635	324
36	278	102	454	20	18	68	99	330	193	498	0	0	520	185	310	289	272	81	727	866	565	25	0	598	254	65	656	44	186	0	0	48	209	32	0	198	637	639	80	109	138	322	692	62	0	955	452	327	636
469	348	36	340	12	137	340	120	483	145	0	0	0	360	0	164	144	3	0	1306	306	406	0	0	624	337	19	164	12	31	45	138	0	154	352	57	33	294	104	92	78	152	509	442	155	0	217	832	422	692
765	115	0	760	20	566	544	330	11	377	16	396	15	120	0	424	139	0	60	520	0	666	210	52	876	50	209	72	0	11	105	243	46	111	152	432	171	0	211	1150	144	266	763	359	155	0	842	932	610	981
548	50	0	504	4	630	0	30	426	58	0	369	36	0	0	1228	25	0	24	42	0	987	336	143	697	0	372	216	312	8	161	524	124	518	404	307	553	210	678	582	456	0	477	204	425	0	353	1184	262	933
470	50	0	274	56	603	141	46	264	0	188	125	273	396	0	622	86	0	426	75	0	495	462	117	419	0	764	0	195	0	626	547	190	74	396	138	445	280	794	471	801	122	74	254	903	351	482	671	624	613
525	60	0	782	28	493	564	270	286	400	517	245	585	341	140	0	70	0	1281	300	0	465	42	26	101	0	107	0	0	0	11	234	260	136	622	384	193	961	733	0	598	359	24	331	1410	753	547	999	564	185
516	55	90	686	133	738	564	513	182	276	631	761	358	275	519	595	0	5	1181	175	0	953	0	0	0	0	0	0	0	0	2	0	346	119	351	270	255	437	660	0	591	321	32	34	1093	737	298	1025	955	674
456	408	380	442	133	488	94	396	0	316	168	525	110	100	786	233	0	25	470	85	258	977	0	0	0	0	20	0	6	0	0	0	306	85	30	140	196	845	634	0	758	467	334	161	898	328	500	759	1353	1638
180	612	429	84	222	137	87	484	0	1008	428	189	63	0	454	36	0	70	182	20	400	599	0	116	0	0	35	0	66	470	0	81	246	0	29	160	734	1062	742	0	987	894	668	421	1143	336	572	1222	718	1606
12	51	651	154	148	0	290	44	35	490	26	362	0	20	35	233	76	100	230	0	265	153	92	164	0	0	65	0	36	486	7	48	0	90	536	552	1272	327	338	32	443	853	1859	562	884	303	1112	621	525	1536
0	28	546	168	20	528	0	402	70	418	0	253	209	323	0	606	228	182	618	0	25	60	480	84	0	99	0	0	0	152	28	2	0	723	607	413	644	117	45	247	560	479	1489	138	1518	726	987	552	375	1115
144	308	168	161	144	244	228	955	0	456	138	240	191	330	43	162	224	442	148	318	86	120	712	8	0	218	0	0	0	0	147	0	0	756	87	50	311	549	528	543	269	449	1246	75	2110	735	1370	853	600	347
144	84	0	508	264	36	544	427	0	168	414	0	288	370	473	60	387	292	0	273	42	36	72	88	0	333	0	34	0	69	133	0	0	684	0	96	719	226	575	528	186	542	664	525	1085	1079	2158	1169	1010	199
216	72	266	500	207	223	458	237	0	6	414	0	95	354	602	12	301	478	0	0	91	0	0	84	0	415	0	519	35	16	168	0	178	216	0	576	434	564	1054	586	196	151	152	1603	333	660	1713	1397	1334	716
15	252	577	100	345	182	150	523	0	105	742	0	0	158	43	0	0	363	144	0	7	132	180	98	0	935	432	565	357	80	126	0	240	75	0	0	137	416	497	352	230	300	277	1432	715	527	1500	1236	1946	323
35	216	1182	557	625	176	600	1024	0	355	34	87	196	43	128	0	160	888	396	0	0	429	744	301	196	711	36	408	147	40	0	0	168	260	0	0	388	557	911	594	952	737	1514	1730	927	650	1375	1104	1698	653
568	274	441	440	1621	193	299	299	0	700	64	449	441	152	120	0	320	515	696	145	191	231	626	1403	490	482	80	536	13	300	0	0	271	163	0	0	1193	925	829	894	807	696	1331	2135	1286	1370	2645	1930	1735	798
771	588	120	153	1484	179	375	628	0	700	256	296	196	768	283	0	0	0	730	406	202	104	397	340	458	515	0	495	91	350	0	172	282	57	0	0	1293	831	459	386	1427	625	458	1519	1021	1622	2741	2093	1798	1125
393	210	0	488	802	380	235	484	101	552	160	562	184	647	295	85	123	0	372	58	92	260	94	54	335	0	0	1077	156	222	0	387	75	346	0	150	793	516	376	740	1761	881	1055	1098	571	1574	2431	2242	1993	1595
191	0	0	421	1138	256	0	629	499	894	243	368	460	407	0	777	545	0	114	0	397	24	2	18	181	188	0	382	13	377	0	0	0	559	0	120	684	801	654	1208	2077	1395	1632	504	1181	1631	2250	1923	1604	1138
395	2	198	132	729	32	24	359	547	828	592	0	92	72	0	520	591	0	0	0	303	48	0	81	51	128	0	0	0	444	0	152	30	395	162	303	817	615	713	1873	1608	1254	2368	1054	2113	2259	1675	1484	1629	1381
358	12	836	48	390	0	169	985	158	670	754	54	10	0	0	179	729	0	30	0	442	60	0	36	88	144	0	0	0	66	0	469	150	260	108	455	1226	807	987	1468	1486	1735	2210	1454	1503	2315	1438	1790	1417	1978
150	9	889	149	330	60	218	209	3	252	620	297	142	0	0	77	897	41	278	0	243	170	0	0	140	0	304	0	9	72	0	780	180	720	576	560	679	1490	708	1785	1175	1745	2274	1923	1641	2177	2033	1614	2160	2263
650	384	770	230	840	65	481	0	0	105	46	27	383	54	115	55	717	369	195	18	539	658	0	324	552	0	150	0	159	0	180	1205	240	342	840	455	489	1743	1453	1810	863	2836	2959	1950	1823	2263	2011	2103	1299	2096
150	609	392	117	75	94	715	88	30	195	42	0	147	108	711	205	0	205	402	36	637	25	0	414	680	16	128	0	433	0	815	1913	430	39	1038	400	88	2235	1128	1674	765	3487	3735	1488	1766	1522	2077	2050	1150	2281
411	590	28	191	180	529	1233	308	48	429	90	0	156	180	129	264	0	0	283	72	168	20	0	378	430	112	99	0	156	28	903	623	95	36	557	320	522	2270	991	1536	1170	3794	3762	1482	943	1885	2024	2429	1761	2274
426	106	136	148	105	399	974	440	33	555	180	0	0	162	0	198	0	74	0	452	602	140	188	370	561	96	342	0	0	165	1268	476	400	150	620	556	840	2174	452	1237	1486	3323	4348	1097	1711	2308	1720	2852	2386	2665
158	44	296	48	149	495	398	484	30	423	525	228	0	235	234	231	0	333	0	649	160	10	517	394	150	40	114	78	0	410	973	192	300	180	1142	652	1087	2261	890	1108	1439	2138	2962	1860	2161	2179	1797	3939	2946	3102
142	126	389	119	37	561	270	0	0	699	315	580	78	188	486	270	0	296	0	343	180	0	726	0	348	504	18	91	88	381	2132	644	480	90	769	1087	1329	2209	1352	1761	742	1954	2992	2644	2697	2010	2161	3435	1816	3587
203	333	683	57	296	1013	180	0	0	625	105	208	351	376	644	85	306	407	0	49	120	0	821	0	630	118	39	143	220	308	1200	608	1224	428	574	1056	775	2207	1761	2245	987	2112	2246	3150	3944	1414	4105	4189	1025	4357
315	615	629	137	532	764	185	0	0	220	0	80	312	94	552	170	272	222	0	0	140	0	645	378	168	14	21	26	0	467	1239	338	651	680	620	666	1896	2767	2618	2793	1915	2912	2057	3257	3738	1908	4895	3305	1273	3637
334	1005	868	239	427	683	259	0	330	0	220	70	0	70	466	70	100	276	0	0	180	0	343	546	0	37	513	0	272	600	810	1108	929	736	144	1032	1985	2706	2091	3100	3190	4147	3489	2766	3771	3280	4505	2957	1498	3950
512	732	1597	175	604	434	370	0	345	0	330	0	0	455	28	2	670	330	0	0	72	0	441	126	106	370	789	0	755	480	791	1142	1631	571	305	2195	2410	3697	2239	3194	3048	3225	3415	4036	4668	6071	3531	3387	2485	4126
613	915	890	38	238	157	185	0	906	0	44	0	460	441	44	18	1042	297	0	0	528	0	0	0	604	74	744	172	589	568	328	844	1120	569	399	2080	2428	2794	3165	3085	2897	4231	3017	3762	4504	5553	2202	4322	2950	3489
576	98	565	434	24	727	0	0	666	0	24	0	770	140	4	12	659	231	150	0	320	3	0	0	434	0	460	473	435	616	459	1010	1120	1111	1481	1727	2062	2763	3424	3318	2682	5411	3716	5008	4297	6389	3005	3663	3585	2449
836	331	386	438	38	438	0	39	906	0	276	159	541	168	0	0	484	370	220	0	256	14	0	0	166	0	135	768	256	662	475	1348	1393	858	2414	2191	2145	2825	3199	3916	2701	6189	2540	4932	4241	6050	4112	2973	4042	2220
663	401	350	574	342	234	0	143	477	0	436	525	231	235	564	98	962	813	146	114	247	7	0	0	282	0	0	661	705	502	567	1354	1102	1171	2114	2537	2194	4122	3610	4494	2499	6399	2439	4301	3891	5178	4111	4066	6264	3625
597	541	105	239	556	753	84	582	167	0	288	237	322	376	329	574	829	523	104	402	602	3	0	0	517	135	0	523	445	1056	883	1562	1246	1932	2023	1916	3261	3671	4281	3495	3155	5192	4113	3029	3146	4616	5156	5657	5190	2901
471	149	591	211	720	945	189	608	80	0	216	0	539	423	423	73	871	258	115	228	129	0	0	0	517	495	0	793	950	1010	1202	2132	1941	2121	2176	2465	3732	4872	4592	2927	2757	5671	4555	3054	3009	3417	4978	4990	3769	2892
395	120	990	87	462	1255	336	220	112	570	144	0	383	376	758	145	631	473	481	264	115	28	0	400	188	339	0	294	684	346	1550	2580	2756	2050	2516	3404	2920	5295	4749	2790	3871	4247	5390	4309	3811	3982	4887	4398	3752	4438
320	0	1627	153	271	241	141	302	12	1442	396	0	425	282	586	334	479	352	357	247	295	70	0	550	188	180	210	384	442	620	1873	1903	2469	1221	2718	3837	3390	5074	6444	2855	3925	4115	4416	4238	3194	4896	4986	5287	4762	4469
108	0	1893	200	108	364	390	264	176	985	306	16	956	0	797	180	50	180	155	20	140	240	0	302	330	36	600	760	286	799	1859	1600	3648	2102	3032	2881	2914	5187	6222	3039	4175	4238	5137	5762	3945	4318	3908	5925	6446	4561
102	128	1375	104	184	314	584	85	973	469	510	144	916	5	451	225	0	36	324	10	454	726	28	56	510	296	566	1068	242	741	1376	2364	3322	3262	2775	3182	2391	5870	8202	3600	4479	4033	5973	6391	5164	3569	3502	5413	5662	4311
109	533	840	441	212	19	911	0	853	412	530	218	723	245	308	405	96	0	510	0	473	660	420	212	240	875	264	779	398	340	1727	2705	2988	3423	3388	3569	5611	5419	7595	3547	4787	3230	5473	6826	4046	3417	5047	6433	4106	4153
183	1323	317	308	288	0	918	0	613	297	686	330	274	445	150	45	144	0	258	0	301	357	262	286	360	206	682	1047	261	903	1660	2934	3618	2998	2823	3471	6906	4584	5909	3613	5260	4730	4851	6137	3742	3435	4436	7457	4875	4168
325	1655	22	168	680	0	499	0	630	320	256	172	586	431	165	8	288	0	0	0	86	510	270	80	210	130	574	720	483	877	1589	2504	2987	2384	2701	3593	6562	3145	5176	4852	5663	4778	3064	5569	4216	4310	5128	6463	3066	3512
450	1177	20	202	567	0	328	0	216	170	36	112	50	511	363	0	240	0	90	0	144	561	120	96	150	219	83	513	354	1074	1247	2313	2125	2249	2294	3635	4195	4287	4625	3562	5440	3189	2596	5132	4545	3981	3983	4508	2037	1802
936	570	14	816	955	82	0	0	140	34	0	0	34	68	481	0	432	96	144	0	168	255	90	168	0	575	313	90	325	958	1119	1988	1743	1925	2006	3503	3522	3991	4166	3772	3813	3814	2029	3928	2924	4187	3693	3276	1639	1625
696	0	225	736	364	533	0	0	182	0	0	0	340	0	242	0	48	160	129	0	216	0	150	160	0	155	603	250	445	843	435	1919	914	1556	1631	2908	2239	4107	2698	4564	1944	2936	2530	2312	2328	2979	2999	1765	736	1523
582	0	248	196	0	123	0	0	176	0	138	0	272	0	225	0	46	112	84	0	120	0	90	0	40	315	815	481	489	631	611	1660	1201	1408	961	2937	2222	4328	2003	4463	2044	3915	3029	912	2381	1291	2286	1252	1043	1485
314	111	205	140	0	0	0	0	160	0	138	0	0	0	15	0	138	64	21	0	192	0	0	0	0	318	272	504	448	198	630	1302	1884	366	903	2223	2312	4630	1633	2233	1957	2659	2929	943	781	1285	1798	1149	2014	1082
0	311	451	130	0	0	0	0	16	0	184	68	56	0	0	0	414	64	0	0	0	0	0	0	46	56	238	568	481	170	967	387	1091	809	912	1891	1800	3687	1078	2068	1873	2025	2859	988	268	521	1584	1325	2857	586
40	509	528	62	0	0	96	0	0	9	0	129	76	0	0	0	506	114	0	0	0	0	0	0	460	0	340	510	74	43	337	130	615	538	693	927	1677	2148	972	1964	815	1125	2836	669	478	324	1251	786	1801	1042
200	176	221	0	0	0	432	0	0	45	0	430	72	0	0	0	477	88	0	0	0	0	0	0	184	0	238	322	0	215	144	104	365	497	301	740	1482	926	1702	1484	1297	1456	2291	256	225	380	410	1222	2705	1913
400	0	353	0	210	0	528	0	0	45	98	215	16	0	0	0	210	72	15	0	0	238	0	0	6	0	279	0	0	544	618	52	235	363	431	640	1394	819	1508	2472	886	999	1582	297	346	200	162	1455	1666	1754
440	0	503	0	336	0	48	45	0	90	168	0	0	0	135	0	0	18	45	0	0	95	0	0	94	0	100	0	0	500	312	0	285	550	355	435	1095	896	699	2384	892	823	705	629	608	63	176	1342	1226	1631
160	0	472	0	210	0	0	540	0	126	70	0	56	0	270	0	0	198	55	0	0	120	0	0	474	45	79	0	0	100	588	0	456	700	850	634	807	1013	536	1197	318	870	768	444	650	0	440	578	1057	1239
0	0	116	0	84	0	0	540	0	0	0	0	16	420	360	0	0	54	60	0	0	0	0	0	36	117	116	0	0	0	888	0	477	274	976	1425	102	1224	155	771	152	589	826	322	998	0	905	282	846	913
0	0	0	0	36	0	0	360	0	0	150	0	0	168	450	0	0	0	35	0	0	0	0	0	0	54	319	0	0	0	480	0	306	226	779	1196	255	949	124	477	0	423	375	226	944	0	1452	399	1076	194
0	0	0	0	12	0	0	0	0	0	500	0	32	336	90	0	0	0	0	0	0	0	0	0	0	0	232	0	0	21	384	0	153	228	164	1131	663	459	0	322	0	126	170	277	686	0	2109	205	755	150
0	0	0	0	0	0	0	0	0	0	550	0	0	588	0	0	0	0	0	0	0	0	0	0	0	0	29	0	0	84	146	0	660	217	0	1064	306	0	153	272	0	28	102	189	84	300	1567	182	728	20
0	0	0	0	0	0	0	0	0	0	50	0	32	294	0	0	0	0	0	0	0	0	0	0	0	0	0	0	0	21	350	0	270	35	0	459	0	0	204	86	0	0	17	126	0	250	719	400	1156	0
0	0	0	0	0	0	0	0	0	0	0	0	0	546	0	0	0	0	0	0	0	0	0	0	0	0	0	0	0	147	600	0	180	35	0	51	0	0	357	50	36	0	0	360	0	450	225	348	705	0
60	0	0	0	0	0	0	0	0	0	0	0	0	84	9	0	0	0	0	0	0	0	0	0	0	0	0	0	0	42	250	0	270	0	0	76	0	0	503	90	98	0	0	537	0	350	225	889	395	0
160	0	0	0	0	0	0	0	0	0	0	0	0	0	81	0	0	0	0	0	0	0	0	0	0	0	0	0	0	0	0	0	360	0	0	190	0	0	150	0	129	0	0	473	0	0	135	50	352	0
200	0	0	0	0	0	0	0	0	0	0	0	8	0	45	0	0	0	0	0	0	0	0	0	0	0	0	0	0	0	0	0	0	0	0	552	0	0	0	0	301	0	0	301	0	0	0	0	352	0
220	0	0	0	0	0	0	30	0	0	0	0	0	0	0	0	0	0	0	0	0	0	0	0	0	0	0	0	0	0	0	0	0	0	0	304	0	120	0	0	387	0	0	86	0	0	0	0	220	0
180	0	0	0	0	0	0	120	0	0	0	0	16	0	0	0	0	0	0	0	0	0	0	0	0	0	0	0	0	0	0	0	0	0	0	80	0	90	0	0	0	0	42	0	0	0	0	0	0	0
0	0	0	0	0	0	0	30	0	0	0	0	8	0	0	0	0	0	0	0	0	0	0	0	0	0	0	0	0	0	0	0	0	0	0	40	0	210	96	0	0	0	91	0	0	240	0	0	0	0
0	0	0	0	0	0	0	0	0	0	0	0	0	0	0	0	0	0	0	0	0	0	0	0	0	0	0	0	0	0	0	0	0	0	0	0	0	210	384	0	0	0	0	0	0	480	0	0	0	0
0	0	0	0	0	0	0	0	0	0	0	0	0	0	0	0	0	0	0	0	0	0	0	0	0	0	0	0	0	0	0	0	0	0	0	0	0	90	240	0	0	0	0	0	0	336	20	0	0	0
0	0	0	0	0	0	0	0	0	0	0	0	0	0	0	0	0	0	0	0	0	0	0	0	0	0	0	0	0	0	0	0	0	0	0	0	0	0	144	0	0	0	0	0	72	432	50	0	0	0
0	0	0	0	0	0	0	0	0	0	0	0	0	0	0	0	0	0	0	0	0	0	0	0	0	0	0	0	0	0	0	0	0	0	0	0	0	0	0	0	0	0	0	0	81	480	40	0	0	0
0	0	0	0	0	0	0	0	0	0	0	0	0	0	0	0	0	0	0	0	0	0	0	0	0	0	0	0	0	0	0	0	0	0	0	0	0	0	0	0	0	0	0	0	72	384	60	0	0	0
0	400	0	0	0	0	0	0	0	0	0	0	0	0	0	0	0	0	0	0	0	0	0	0	0	0	0	0	0	0	0	0	0	0	0	0	0	0	144	0	0	0	0	100	81	336	20	0	0	0
0	600	0	0	0	0	0	0	0	0	0	0	0	0	0	0	0	0	0	0	0	0	0	0	0	0	0	0	0	0	0	0	0	0	0	0	0	0	0	0	0	0	0	250	27	0	0	0	0	0
0	100	0	0	0	0	0	0	0	0	0	0	0	0	0	0	0	0	0	0	0	0	0	0	0	0	0	0	0	0	0	0	0	0	0	0	0	0	0	0	0	0	0	250	0	0	0	0	0	0
0	0	0	0	0	0	0	0	0	0	0	0	0	0	0	0	0	0	0	0	0	0	0	0	0	0	0	0	0	0	0	0	0	0	0	0	0	0	0	0	0	150	0	0	0	200	0	0	0	0
0	0	0	0	0	0	0	0	9	0	0	0	0	0	0	0	0	0	0	0	0	0	0	0	0	0	0	0	0	0	0	0	0	0	0	0	0	0	0	0	0	400	0	0	0	250	0	0	0	0
0	0	0	0	0	0	0	0	99	0	0	0	0	0	0	0	0	0	0	0	0	0	0	0	0	0	0	0	0	0	0	0	0	0	0	0	0	0	0	0	0	450	0	0	0	200	0	0	0	0
0	0	0	0	0	0	0	0	72	0	0	0	0	0	0	0	0	0	0	0	0	0	0	0	0	0	0	0	0	0	0	0	0	0	0	0	0	0	0	0	0	450	0	0	0	400	0	0	0	0
0	0	0	0	0	0	0	0	90	0	0	0	0	0	0	0	0	0	0	0	0	0	0	0	0	0	0	0	0	0	0	0	0	0	0	0	0	0	0	0	0	300	0	0	0	250	0	0	0	0
0	0	0	0	0	0	0	0	90	0	0	0	0	0	0	0	0	0	0	0	0	0	0	0	0	0	0	0	0	0	0	0	0	0	0	0	0	0	0	0	0	190	0	0	0	0	0	0	0	0
0	0	0	0	0	0	0	0	0	0	0	0	0	0	0	0	0	0	0	0	0	0	0	0	0	0	0	0	0	0	0	0	0	0	0	0	0	0	0	0	0	140	0	0	0	0	0	0	0	0
0	0	0	0	0	0	0	0	111	0	0	0	0	0	0	0	0	0	0	0	0	0	0	0	0	0	0	0	0	0	0	0	0	0	148	0	0	0	0	245	0	50	0	0	0	0	0	0	0	0
0	0	0	0	0	0	0	0	370	0	0	0	0	0	0	0	0	0	0	0	0	0	0	0	0	0	0	0	0	0	0	0	0	0	259	0	0	0	0	343	0	0	0	0	0	0	0	0	0	0
0	0	0	0	0	0	0	0	333	0	0	0	0	0	0	0	0	0	0	0	0	0	0	0	0	0	0	0	0	0	0	0	0	0	370	0	0	0	0	98	0	0	0	0	0	0	0	0	0	0
0	0	0	0	0	0	0	0	259	0	0	0	0	0	0	0	0	0	0	0	0	0	0	0	0	0	0	0	0	0	0	0	0	0	222	0	0	0	0	0	0	0	0	0	0	0	0	0	0	0
0	0	0	0	0	0	0	0	0	0	0	0	0	0	0	0	0	0	0	0	0	0	0	0	0	0	0	0	0	0	0	0	0	0	0	0	0	0	0	0	0	0	0	0	0	0	0	0	0	0
0	0	0	0	0	0	0	0	0	0	0	0	0	0	0	0	0	0	0	0	0	0	0	0	0	0	0	0	0	0	0	0	0	0	0	0	0	0	0	0	0	0	0	0	0	0	0	0	0	0
0	0	0	0	0	0	0	0	0	0	0	0	0	0	0	0	0	0	0	0	0	0	0	0	0	0	0	0	0	0	0	0	0	0	0	0	0	0	0	0	0	0	0	0	0	0	0	0	0	0
0	0	0	0	0	0	0	0	0	0	0	0	0	0	0	0	0	0	0	0	0	0	0	0	0	0	0	0	0	0	0	0	0	0	0	0	0	0	0	0	0	0	0	0	0	0	0	0	0	0
0	0	0	0	0	0	0	0	0	0	0	0	0	0	0	0	0	0	0	0	0	0	0	0	0	0	0	0	0	0	0	0	0	0	0	0	0	0	0	0	0	0	0	0	0	0	0	0	0	0
0	0	0	0	0	0	0	0	0	0	0	0	0	0	0	0	0	0	0	0	0	0	0	0	0	0	0	0	0	0	0	0	0	0	0	0	0	0	0	0	0	0	0	0	0	0	0	0	0	0
0	0	0	0	0	0	0	0	0	0	0	0	0	0	0	0	0	0	0	0	0	0	0	0	0	0	0	0	0	0	0	0	0	0	0	0	0	0	0	0	0	0	0	0	0	0	0	0	0	0
0	0	0	0	0	0	0	0	0	0	0	0	0	0	0	0	0	0	0	0	0	0	0	0	0	0	0	0	0	0	0	0	0	0	0	0	0	0	0	0	0	0	0	0	0	0	0	0	0	0
0	0	0	0	0	0	0	0	0	0	0	0	0	0	0	0	0	0	0	0	0	0	0	0	0	0	0	0	0	0	0	0	0	0	0	0	0	0	0	0	0	0	0	0	0	0	0	0	0	0
0	0	0	0	0	0	0	0	0	0	0	0	0	0	0	0	0	0	0	0	0	0	0	0	0	0	0	0	0	0	0	0	0	0	0	0	0	0	0	0	0	0	0	0	0	0	0	0	0	0
0	0	0	0	0	0	0	0	0	0	0	0	0	0	0	0	0	0	0	0	0	0	0	0	0	0	0	0	0	0	0	0	0	0	0	0	0	0	0	0	0	0	0	0	0	0	0	0	0	0
0	0	0	0	0	0	0	0	0	0	0	0	0	0	0	0	0	0	0	0	0	0	0	0	0	0	0	0	0	0	0	0	0	0	0	0	0	0	0	0	0	0	0	0	0	0	0	0	0	0
0	0	0	0	0	0	0	0	0	0	0	0	0	0	0	0	0	0	0	0	0	0	0	0	0	0	0	0	0	0	0	0	0	0	0	0	0	0	0	0	0	0	0	0	0	0	0	0	0	0
0	0	0	0	0	0	0	0	0	0	0	0	0	0	0	0	0	0	0	0	0	0	0	0	0	0	0	0	0	0	0	0	0	0	0	0	0	0	0	0	0	0	0	0	0	0	0	0	0	0
0	0	0	0	0	0	0	0	0	0	0	0	0	0	0	0	0	0	0	0	0	0	0	0	0	0	0	0	0	0	0	0	0	0	0	0	0	0	0	0	0	0	0	0	0	0	0	0	0	0
0	0	0	0	0	0	0	0	0	0	0	0	0	0	0	0	0	0	0	0	0	0	0	0	0	0	0	0	0	0	0	0	0	0	0	0	0	0	0	0	0	0	0	0	0	0	0	0	0	0
0	0	0	0	0	0	0	0	0	0	0	0	0	0	0	0	0	0	0	0	0	0	0	0	0	0	0	0	0	0	0	0	0	0	0	0	0	0	0	0	0	0	0	0	0	0	0	0	0	0
0	0	0	0	0	0	0	0	0	0	0	0	0	0	0	0	0	0	0	0	0	0	0	0	0	0	0	0	0	0	0	0	0	0	0	0	0	0	0	0	0	0	0	0	0	0	0	0	0	0
0	0	0	0	0	0	0	0	0	0	0	0	0	0	0	0	0	0	0	0	0	0	0	0	0	0	0	0	0	0	0	0	0	0	0	0	0	0	0	0	0	0	0	0	0	0	0	0	0	0
0	0	0	0	0	0	0	0	0	0	0	0	0	0	0	0	0	0	0	0	0	0	0	0	0	0	0	0	0	0	0	0	0	0	0	0	0	0	0	0	0	0	0	0	0	0	0	0	0	0
0	0	0	0	0	0	0	0	0	0	0	0	0	0	0	0	0	0	0	0	0	0	0	0	0	0	0	0	0	0	0	0	0	0	0	0	0	0	0	0	0	0	0	0	0	0	0	0	0	0
0	0	0	0	0	0	0	0	0	0	0	0	0	0	0	0	0	0	0	0	0	0	0	0	0	0	0	0	0	0	0	0	0	0	0	0	0	0	0	0	0	0	0	0	0	0	0	0	0	0
0	0	0	0	0	0	0	0	0	0	0	0	0	0	0	0	0	0	0	0	0	0	0	0	0	0	0	0	0	0	0	0	0	0	0	0	0	0	0	0	0	0	0	0	0	0	0	0	0	0
0	0	0	0	0	0	0	0	0	0	0	0	0	0	0	0	0	0	0	0	0	0	0	0	0	0	0	0	0	0	0	0	0	0	0	0	0	0	0	0	0	0	0	0	0	0	0	0	0	0
0	0	0	0	0	0	0	0	0	0	0	0	0	0	0	0	0	0	0	0	0	0	0	0	0	0	0	0	0	0	0	0	0	0	0	0	0	0	0	0	0	0	0	0	0	0	0	0	0	0
0	0	0	0	0	0	0	0	0	0	0	0	0	0	0	0	0	0	0	0	0	0	0	0	0	0	0	0	0	0	0	0	0	0	0	0	0	0	0	0	0	0	0	0	0	0	0	0	0	0
0	0	0	0	0	0	0	0	0	0	0	0	0	0	0	0	0	0	0	0	0	0	0	0	0	0	0	0	0	0	0	0	0	0	0	0	0	0	0	0	0	0	0	0	0	0	0	0	0	0
0	0	0	0	0	0	0	0	0	0	0	0	0	0	0	0	0	0	0	0	0	0	0	0	0	0	0	0	0	0	0	0	0	0	0	0	0	0	0	0	0	0	0	0	0	0	0	0	0	0
0	0	0	0	0	0	0	0	0	0	0	0	0	0	0	0	0	0	0	0	0	0	0	0	0	0	0	0	0	0	0	0	0	0	0	0	0	0	0	0	0	0	0	0	0	0	0	0	0	0
0	0	0	0	0	0	0	0	0	0	0	0	0	0	0	0	0	0	0	0	0	0	0	0	0	0	0	0	0	0	0	0	0	0	0	0	0	0	0	0	0	0	0	0	0	0	0	0	0	0
0	0	0	0	0	0	0	0	0	0	0	0	0	0	0	0	0	0	0	0	0	0	0	0	0	0	0	0	0	0	0	0	0	0	0	0	0	0	0	0	0	0	0	0	0	0	0	0	0	0
0	0	0	0	0	0	0	0	0	0	0	0	0	0	0	0	0	0	0	0	0	0	0	0	0	0	0	0	0	0	0	0	0	0	0	0	0	0	0	0	0	0	0	0	0	0	0	0	0	0
0	0	0	0	0	0	0	0	0	0	0	0	0	0	0	0	0	0	0	0	0	0	0	0	0	0	0	0	0	0	0	0	0	0	0	0	0	0	0	0	0	0	0	0	0	0	0	0	0	0
0	0	0	0	0	0	0	0	0	0	0	0	0	0	0	0	0	0	0	0	0	0	0	0	0	0	0	0	0	0	0	0	0	0	0	0	0	0	0	0	0	0	0	0	0	0	0	0	0	0
0	0	0	0	0	0	0	0	0	0	0	0	0	0	0	0	0	0	0	0	0	0	0	0	0	0	0	0	0	0	0	0	0	0	0	0	0	0	0	0	0	0	0	0	0	0	0	0	0	0
0	0	0	0	0	0	0	0	0	0	0	0	0	0	0	0	0	0	0	0	0	0	0	0	0	0	0	0	0	0	0	0	0	0	0	0	0	0	0	0	0	0	0	0	0	0	0	0	0	0
0	0	0	0	0	0	0	0	0	0	0	0	0	0	0	0	0	0	0	0	0	0	0	0	0	0	0	0	0	0	0	0	0	0	0	0	0	0	0	0	0	0	0	0	0	0	0	0	0	0
0	0	0	0	0	0	0	0	0	0	0	0	0	0	0	0	0	0	0	0	0	0	0	0	0	0	0	0	0	0	0	0	0	0	0	0	0	0	0	0	0	0	0	0	0	0	0	0	0	0
0	0	0	0	0	0	0	0	0	0	0	0	0	0	0	0	0	0	0	0	0	0	0	0	0	0	0	0	0	0	0	0	0	0	0	0	0	0	0	0	0	0	0	0	0	0	0	0	0	0
0	0	0	0	0	0	0	0	0	0	0	0	0	0	0	0	0	0	0	0	0	0	0	0	0	0	0	0	0	0	0	0	0	0	0	0	0	0	0	0	0	0	0	0	0	0	0	0	0	0
0	0	0	0	0	0	0	0	0	0	0	0	0	0	0	0	0	0	0	0	0	0	0	0	0	0	0	0	0	0	0	0	0	0	0	0	0	0	0	0	0	0	0	0	0	0	0	0	0	0
0	0	0	0	0	0	0	0	0	0	0	0	0	0	0	0	0	0	0	0	0	0	0	0	0	0	0	0	0	0	0	0	0	0	0	0	0	0	0	0	0	0	0	0	0	0	0	0	0	0
0	0	0	0	0	0	0	0	0	0	0	0	0	0	0	0	0	0	0	0	0	0	0	0	0	0	0	0	0	0	0	0	0	0	0	0	0	0	0	0	0	0	0	0	0	0	0	0	0	0
0	0	0	0	0	0	0	0	0	0	0	0	0	0	0	0	0	0	0	0	0	0	0	0	0	0	0	0	0	0	0	0	0	0	0	0	0	0	0	0	0	0	0	0	0	0	0	0	0	0
0	0	0	0	0	0	0	0	0	0	0	0	0	0	0	0	0	0	0	0	0	0	0	0	0	0	0	0	0	0	0	0	0	0	0	0	0	0	0	0	0	0	0	0	0	0	0	0	0	0
0	0	0	0	0	0	0	0	0	0	0	0	0	0	0	0	0	0	0	0	0	0	0	0	0	0	0	0	0	0	0	0	0	0	0	0	0	0	0	0	0	0	0	0	0	0	0	0	0	0
0	0	0	0	0	0	0	0	0	0	0	0	0	0	0	0	0	0	0	0	0	0	0	0	0	0	0	0	0	0	0	0	0	0	0	0	0	0	0	0	0	0	0	0	0	0	0	0	0	0
0	0	0	0	0	0	0	0	0	0	0	0	0	0	0	0	0	0	0	0	0	0	0	0	0	0	0	0	0	0	0	0	0	0	0	0	0	0	0	0	0	0	0	0	0	0	0	0	0	0
0	0	0	0	0	0	0	0	0	0	0	0	0	0	0	0	0	0	0	0	0	0	0	0	0	0	0	0	0	0	0	0	0	0	0	0	0	0	0	0	0	0	0	0	0	0	0	0	0	0
0	0	0	0	0	0	0	0	0	0	0	0	0	0	0	0	0	0	0	0	0	0	0	0	0	0	0	0	0	0	0	0	0	0	0	0	0	0	0	0	0	0	0	0	0	0	0	0	0	0
0	0	0	0	0	0	0	0	0	0	0	0	0	0	0	0	0	0	0	0	0	0	0	0	0	0	0	0	0	0	0	0	0	0	0	0	0	0	0	0	0	0	0	0	0	0	0	0	0	0
0	0	0	0	0	0	0	0	0	0	0	0	0	0	0	0	0	0	0	0	0	0	0	0	0	0	0	0	0	0	0	0	0	0	0	0	0	0	0	0	0	0	0	0	0	0	0	0	0	0
0	0	0	0	0	0	0	0	0	0	0	0	0	0	0	0	0	0	0	0	0	0	0	0	0	0	0	0	0	0	0	0	0	0	0	0	0	0	0	0	0	0	0	0	0	0	0	0	0	0
0	0	0	0	0	0	0	0	0	0	0	0	0	0	0	0	0	0	0	0	0	0	0	0	0	0	0	0	0	0	0	0	0	0	0	0	0	0	0	0	0	0	0	0	0	0	0	0	0	0
0	0	0	0	0	0	0	0	0	0	0	0	0	0	0	0	0	0	0	0	0	0	0	0	0	0	0	0	0	0	0	0	0	0	0	0	0	0	0	0	0	0	0	0	0	0	0	0	0	0
0	0	0	0	0	0	0	0	0	0	0	0	0	0	0	0	0	0	0	0	0	0	0	0	0	0	0	0	0	0	0	0	0	0	0	0	0	0	0	0	0	0	0	0	0	0	0	0	0	0
0	0	0	0	0	0	0	0	0	0	0	0	0	0	0	0	0	0	0	0	0	0	0	0	0	0	0	0	0	0	0	0	0	0	0	0	0	0	0	0	0	0	0	0	0	0	0	0	0	0
0	0	0	0	0	0	0	0	0	0	0	0	0	0	0	0	0	0	0	0	0	0	0	0	0	0	0	0	0	0	0	0	0	0	0	0	0	0	0	0	0	0	0	0	0	0	0	0	0	0
0	0	0	0	0	0	0	0	0	0	0	0	0	0	0	0	0	0	0	0	0	0	0	0	0	0	0	0	0	0	0	0	0	0	0	0	0	0	0	0	0	0	0	0	0	0	0	0	0	0
0	0	0	0	0	0	0	0	0	0	0	0	0	0	0	0	0	0	0	0	0	0	0	0	0	0	0	0	0	0	0	0	0	0	0	0	0	0	0	0	0	0	0	0	0	0	0	0	0	0
0	0	0	0	0	0	0	0	0	0	0	0	0	0	0	0	0	0	0	0	0	0	0	0	0	0	0	0	0	0	0	0	0	0	0	0	0	0	0	0	0	0	0	0	0	0	0	0	0	0
0	0	0	0	0	0	0	0	0	0	0	0	0	0	0	0	0	0	0	0	0	0	0	0	0	0	0	0	0	0	0	0	0	0	0	0	0	0	0	0	0	0	0	0	0	0	0	0	0	0
0	0	0	0	0	0	0	0	0	0	0	0	0	0	0	0	0	0	0	0	0	0	0	0	0	0	0	0	0	0	0	0	0	0	0	0	0	0	0	0	0	0	0	0	0	0	0	0	0	0
0	0	0	0	0	0	0	0	0	0	0	0	0	0	0	0	0	0	0	0	0	0	0	0	0	0	0	0	0	0	0	0	0	0	0	0	0	0	0	0	0	0	0	0	0	0	0	0	0	0
0	0	0	0	0	0	0	0	0	0	0	0	0	0	0	0	0	0	0	0	0	0	0	0	0	0	0	0	0	0	0	0	0	0	0	0	0	0	0	0	0	0	0	0	0	0	0	0	0	0
0	0	0	0	0	0	0	0	0	0	0	0	0	0	0	0	0	0	0	0	0	0	0	0	0	0	0	0	0	0	0	0	0	0	0	0	0	0	0	0	0	0	0	0	0	0	0	0	0	0
0	0	0	0	0	0	0	0	0	0	0	0	0	0	0	0	0	0	0	0	0	0	0	0	0	0	0	0	0	0	0	0	0	0	0	0	0	0	0	0	0	0	0	0	0	0	0	0	0	0
0	0	0	0	0	0	0	0	0	0	0	0	0	0	0	0	0	0	0	0	0	0	0	0	0	0	0	0	0	0	0	0	0	0	0	0	0	0	0	0	0	0	0	0	0	0	0	0	0	0
0	0	0	0	0	0	0	0	0	0	0	0	0	0	0	0	0	0	0	0	0	0	0	0	0	0	0	0	0	0	0	0	0	0	0	0	0	0	0	0	0	0	0	0	0	0	0	0	0	0
0	0	0	0	0	0	0	0	0	0	0	0	0	0	0	0	0	0	0	0	0	0	0	0	0	0	0	0	0	0	0	0	0	0	0	0	0	0	0	0	0	0	0	0	0	0	0	0	0	0
0	0	0	0	0	0	0	0	0	0	0	0	0	0	0	0	0	0	0	0	0	0	0	0	0	0	0	0	0	0	0	0	0	0	0	0	0	0	0	0	0	0	0	0	0	0	0	0	0	0
0	0	0	0	0	0	0	0	0	0	0	0	0	0	0	0	0	0	0	0	0	0	0	0	0	0	0	0	0	0	0	0	0	0	0	0	0	0	0	0	0	0	0	0	0	0	0	0	0	0
0	0	0	0	0	0	0	0	0	0	0	0	0	0	0	0	0	0	0	0	0	0	0	0	0	0	0	0	0	0	0	0	0	0	0	0	0	0	0	0	0	0	0	0	0	0	0	0	0	0
0	0	0	0	0	0	0	0	0	0	0	0	0	0	0	0	0	0	0	0	0	0	0	0	0	0	0	0	0	0	0	0	0	0	0	0	0	0	0	0	0	0	0	0	0	0	0	0	0	0
0	0	0	0	0	0	0	0	0	0	0	0	0	0	0	0	0	0	0	0	0	0	0	0	0	0	0	0	0	0	0	0	0	0	0	0	0	0	0	0	0	0	0	0	0	0	0	0	0	0
0	0	0	0	0	0	0	0	0	0	0	0	0	0	0	0	0	0	0	0	0	0	0	0	0	0	0	0	0	0	0	0	0	0	0	0	0	0	0	0	0	0	0	0	0	0	0	0	0	0
0	0	0	0	0	0	0	0	0	0	0	0	0	0	0	0	0	0	0	0	0	0	0	0	0	0	0	0	0	0	0	0	0	0	0	0	0	0	0	0	0	0	0	0	0	0	0	0	0	0
0	0	0	0	0	0	0	0	0	0	0	0	0	0	0	0	0	0	0	0	0	0	0	0	0	0	0	0	0	0	0	0	0	0	0	0	0	0	0	0	0	0	0	0	0	0	0	0	0	0
0	0	0	0	0	0	0	0	0	0	0	0	0	0	0	0	0	0	0	0	0	0	0	0	0	0	0	0	0	0	0	0	0	0	0	0	0	0	0	0	0	0	0	0	0	0	0	0	0	0
0	0	0	0	0	0	0	0	0	0	0	0	0	0	0	0	0	0	0	0	0	0	0	0	0	0	0	0	0	0	0	0	0	0	0	0	0	0	0	0	0	0	0	0	0	0	0	0	0	0
0	0	0	0	0	0	0	0	0	0	0	0	0	0	0	0	0	0	0	0	0	0	0	0	0	0	0	0	0	0	0	0	0	0	0	0	0	0	0	0	0	0	0	0	0	0	0	0	0	0
0	0	0	0	0	0	0	0	0	0	0	0	0	0	0	0	0	0	0	0	0	0	0	0	0	0	0	0	0	0	0	0	0	0	0	0	0	0	0	0	0	0	0	0	0	0	0	0	0	0
0	0	0	0	0	0	0	0	0	0	0	0	0	0	0	0	0	0	0	0	0	0	0	0	0	0	0	0	0	0	0	0	0	0	0	0	0	0	0	0	0	0	0	0	0	0	0	0	0	0
0	0	0	0	0	0	0	0	0	0	0	0	0	0	0	0	0	0	0	0	0	0	0	0	0	0	0	0	0	0	0	0	0	0	0	0	0	0	0	0	0	0	0	0	0	0	0	0	0	0
0	0	0	0	0	0	0	0	0	0	0	0	0	0	0	0	0	0	0	0	0	0	0	0	0	0	0	0	0	0	0	0	0	0	0	0	0	0	0	0	0	0	0	0	0	0	0	0	0	0
0	0	0	0	0	0	0	0	0	0	0	0	0	0	0	0	0	0	0	0	0	0	0	0	0	0	0	0	0	0	0	0	0	0	0	0	0	0	0	0	0	0	0	0	0	0	0	0	0	0
0	0	0	0	0	0	0	0	0	0	0	0	0	0	0	0	0	0	0	0	0	0	0	0	0	0	0	0	0	0	0	0	0	0	0	0	0	0	0	0	0	0	0	0	0	0	0	0	0	0
0	0	0	0	0	0	0	0	0	0	0	0	0	0	0	0	0	0	0	0	0	0	0	0	0	0	0	0	0	0	0	0	0	0	0	0	0	0	0	0	0	0	0	0	0	0	0	0	0	0
0	0	0	0	0	0	0	0	0	0	0	0	0	0	0	0	0	0	0	0	0	0	0	0	0	0	0	0	0	0	0	0	0	0	0	0	0	0	0	0	0	0	0	0	0	0	0	0	0	0
0	0	0	0	0	0	0	0	0	0	0	0	0	0	0	0	0	0	0	0	0	0	0	0	0	0	0	0	0	0	0	0	0	0	0	0	0	0	0	0	0	0	0	0	0	0	0	0	0	0
0	0	0	0	0	0	0	0	0	0	0	0	0	0	0	0	0	0	0	0	0	0	0	0	0	0	0	0	0	0	0	0	0	0	0	0	0	0	0	0	0	0	0	0	0	0	0	0	0	0
0	0	0	0	0	0	0	0	0	0	0	0	0	0	0	0	0	0	0	0	0	0	0	0	0	0	0	0	0	0	0	0	0	0	0	0	0	0	0	0	0	0	0	0	0	0	0	0	0	0
0	0	0	0	0	0	0	0	0	0	0	0	0	0	0	0	0	0	0	0	0	0	0	0	0	0	0	0	0	0	0	0	0	0	0	0	0	0	0	0	0	0	0	0	0	0	0	0	0	0
0	0	0	0	0	0	0	0	0	0	0	0	0	0	0	0	0	0	0	0	0	0	0	0	0	0	0	0	0	0	0	0	0	0	0	0	0	0	0	0	0	0	0	0	0	0	0	0	0	0
0	0	0	0	0	0	0	0	0	0	0	0	0	0	0	0	0	0	0	0	0	0	0	0	0	0	0	0	0	0	0	0	0	0	0	0	0	0	0	0	0	0	0	0	0	0	0	0	0	0
0	0	0	0	0	0	0	0	0	0	0	0	0	0	0	0	0	0	0	0	0	0	0	0	0	0	0	0	0	0	0	0	0	0	0	0	0	0	0	0	0	0	0	0	0	0	0	0	0	0
0	0	0	0	0	0	0	0	0	0	0	0	0	0	0	0	0	0	0	0	0	0	0	0	0	0	0	0	0	0	0	0	0	0	0	0	0	0	0	0	0	0	0	0	0	0	0	0	0	0
0	0	0	0	0	0	0	0	0	0	0	0	0	0	0	0	0	0	0	0	0	0	0	0	0	0	0	0	0	0	0	0	0	0	0	0	0	0	0	0	0	0	0	0	0	0	0	0	0	0
0	0	0	0	0	0	0	0	0	0	0	0	0	0	0	0	0	0	0	0	0	0	0	0	0	0	0	0	0	0	0	0	0	0	0	0	0	0	0	0	0	0	0	0	0	0	0	0	0	0
0	0	0	0	0	0	0	0	0	0	0	0	0	0	0	0	0	0	0	0	0	0	0	0	0	0	0	0	0	0	0	0	0	0	0	0	0	0	0	0	0	0	0	0	0	0	0	0	0	0
0	0	0	0	0	0	0	0	0	0	0	0	0	0	0	0	0	0	0	0	0	0	0	0	0	0	0	0	0	0	0	0	0	0	0	0	0	0	0	0	0	0	0	0	0	0	0	0	0	0
0	0	0	0	0	0	0	0	0	0	0	0	0	0	0	0	0	0	0	0	0	0	0	0	0	0	0	0	0	0	0	0	0	0	0	0	0	0	0	0	0	0	0	0	0	0	0	0	0	0
0	0	0	0	0	0	0	0	0	0	0	0	0	0	0	0	0	0	0	0	0	0	0	0	0	0	0	0	0	0	0	0	0	0	0	0	0	0	0	0	0	0	0	0	0	0	0	0	0	0
0	0	0	0	0	0	0	0	0	0	0	0	0	0	0	0	0	0	0	0	0	0	0	0	0	0	0	0	0	0	0	0	0	0	0	0	0	0	0	0	0	0	0	0	0	0	0	0	0	0
0	0	0	0	0	0	0	0	0	0	0	0	0	0	0	0	0	0	0	0	0	0	0	0	0	0	0	0	0	0	0	0	0	0	0	0	0	0	0	0	0	0	0	0	0	0	0	0	0	0
0	0	0	0	0	0	0	0	0	0	0	0	0	0	0	0	0	0	0	0	0	0	0	0	0	0	0	0	0	0	0	0	0	0	0	0	0	0	0	0	0	0	0	0	0	0	0	0	0	0
0	0	0	0	0	0	0	0	0	0	0	0	0	0	0	0	0	0	0	0	0	0	0	0	0	0	0	0	0	0	0	0	0	0	0	0	0	0	0	0	0	0	0	0	0	0	0	0	0	0
0	0	0	0	0	0	0	0	0	0	0	0	0	0	0	0	0	0	0	0	0	0	0	0	0	0	0	0	0	0	0	0	0	0	0	0	0	0	0	0	0	0	0	0	0	0	0	0	0	0
0	0	0	0	0	0	0	0	0	0	0	0	0	0	0	0	0	0	0	0	0	0	0	0	0	0	0	0	0	0	0	0	0	0	0	0	0	0	0	0	0	0	0	0	0	0	0	0	0	0
0	0	0	0	0	0	0	0	0	0	0	0	0	0	0	0	0	0	0	0	0	0	0	0	0	0	0	0	0	0	0	0	0	0	0	0	0	0	0	0	0	0	0	0	0	0	0	0	0	0
0	0	0	0	0	0	0	0	0	0	0	0	0	0	0	0	0	0	0	0	0	0	0	0	0	0	0	0	0	0	0	0	0	0	0	0	0	0	0	0	0	0	0	0	0	0	0	0	0	0
0	0	0	0	0	0	0	0	0	0	0	0	0	0	0	0	0	0	0	0	0	0	0	0	0	0	0	0	0	0	0	0	0	0	0	0	0	0	0	0	0	0	0	0	0	0	0	0	0	0
0	0	0	0	0	0	0	0	0	0	0	0	0	0	0	0	0	0	0	0	0	0	0	0	0	0	0	0	0	0	0	0	0	0	0	0	0	0	0	0	0	0	0	0	0	0	0	0	0	0
0	0	0	0	0	0	0	0	0	0	0	0	0	0	0	0	0	0	0	0	0	0	0	0	0	0	0	0	0	0	0	0	0	0	0	0	0	0	0	0	0	0	0	0	0	0	0	0	0	0
0	0	0	0	0	0	0	0	0	0	0	0	0	0	0	0	0	0	0	0	0	0	0	0	0	0	0	0	0	0	0	0	0	0	0	0	0	0	0	0	0	0	0	0	0	0	0	0	0	0
0	0	0	0	0	0	0	0	0	0	0	0	0	0	0	0	0	0	0	0	0	0	0	0	0	0	0	0	0	0	0	0	0	0	0	0	0	0	0	0	0	0	0	0	0	0	0	0	0	0
0	0	0	0	0	0	0	0	0	0	0	0	0	0	0	0	0	0	0	0	0	0	0	0	0	0	0	0	0	0	0	0	0	0	0	0	0	0	0	0	0	0	0	0	0	0	0	0	0	0
0	0	0	0	0	0	0	0	0	0	0	0	0	0	0	0	0	0	0	0	0	0	0	0	0	0	0	0	0	0	0	0	0	0	0	0	0	0	0	0	0	0	0	0	0	0	0	0	0	0
0	0	0	0	0	0	0	0	0	0	0	0	0	0	0	0	0	0	0	0	0	0	0	0	0	0	0	0	0	0	0	0	0	0	0	0	0	0	0	0	0	0	0	0	0	0	0	0	0	0
0	0	0	0	0	0	0	0	0	0	0	0	0	0	0	0	0	0	0	0	0	0	0	0	0	0	0	0	0	0	0	0	0	0	0	0	0	0	0	0	0	0	0	0	0	0	0	0	0	0
0	0	0	0	0	0	0	0	0	0	0	0	0	0	0	0	0	0	0	0	0	0	0	0	0	0	0	0	0	0	0	0	0	0	0	0	0	0	0	0	0	0	0	0	0	0	0	0	0	0
0	0	0	0	0	0	0	0	0	0	0	0	0	0	0	0	0	0	0	0	0	0	0	0	0	0	0	0	0	0	0	0	0	0	0	0	0	0	0	0	0	0	0	0	0	0	0	0	0	0
0	0	0	0	0	0	0	0	0	0	0	0	0	0	0	0	0	0	0	0	0	0	0	0	0	0	0	0	0	0	0	0	0	0	0	0	0	0	0	0	0	0	0	0	0	0	0	0	0	0
0	0	0	0	0	0	0	0	0	0	0	0	0	0	0	0	0	0	0	0	0	0	0	0	0	0	0	0	0	0	0	0	0	0	0	0	0	0	0	0	0	0	0	0	0	0	0	0	0	0
0	0	0	0	0	0	0	0	0	0	0	0	0	0	0	0	0	0	0	0	0	0	0	0	0	0	0	0	0	0	0	0	0	0	0	0	0	0	0	0	0	0	0	0	0	0	0	0	0	0
0	0	0	0	0	0	0	0	0	0	0	0	0	0	0	0	0	0	0	0	0	0	0	0	0	0	0	0	0	0	0	0	0	0	0	0	0	0	0	0	0	0	0	0	0	0	0	0	0	0
0	0	0	0	0	0	0	0	0	0	0	0	0	0	0	0	0	0	0	0	0	0	0	0	0	0	0	0	0	0	0	0	0	0	0	0	0	0	0	0	0	0	0	0	0	0	0	0	0	0
0	0	0	0	0	0	0	0	0	0	0	0	0	0	0	0	0	0	0	0	0	0	0	0	0	0	0	0	0	0	0	0	0	0	0	0	0	0	0	0	0	0	0	0	0	0	0	0	0	0
0	0	0	0	0	0	0	0	0	0	0	0	0	0	0	0	0	0	0	0	0	0	0	0	0	0	0	0	0	0	0	0	0	0	0	0	0	0	0	0	0	0	0	0	0	0	0	0	0	0
0	0	0	0	0	0	0	0	0	0	0	0	0	0	0	0	0	0	0	0	0	0	0	0	0	0	0	0	0	0	0	0	0	0	0	0	0	0	0	0	0	0	0	0	0	0	0	0	0	0
0	0	0	0	0	0	0	0	0	0	0	0	0	0	0	0	0	0	0	0	0	0	0	0	0	0	0	0	0	0	0	0	0	0	0	0	0	0	0	0	0	0	0	0	0	0	0	0	0	0
0	0	0	0	0	0	0	0	0	0	0	0	0	0	0	0	0	0	0	0	0	0	0	0	0	0	0	0	0	0	0	0	0	0	0	0	0	0	0	0	0	0	0	0	0	0	0	0	0	0
0	0	0	0	0	0	0	0	0	0	0	0	0	0	0	0	0	0	0	0	0	0	0	0	0	0	0	0	0	0	0	0	0	0	0	0	0	0	0	0	0	0	0	0	0	0	0	0	0	0
0	0	0	0	0	0	0	0	0	0	0	0	0	0	0	0	0	0	0	0	0	0	0	0	0	0	0	0	0	0	0	0	0	0	0	0	0	0	0	0	0	0	0	0	0	0	0	0	0	0
0	0	0	0	0	0	0	0	0	0	0	0	0	0	0	0	0	0	0	0	0	0	0	0	0	0	0	0	0	0	0	0	0	0	0	0	0	0	0	0	0	0	0	0	0	0	0	0	0	0
0	0	0	0	0	0	0	0	0	0	0	0	0	0	0	0	0	0	0	0	0	0	0	0	0	0	0	0	0	0	0	0	0	0	0	0	0	0	0	0	0	0	0	0	0	0	0	0	0	0
0	0	0	0	0	0	0	0	0	0	0	0	0	0	0	0	0	0	0	0	0	0	0	0	0	0	0	0	0	0	0	0	0	0	0	0	0	0	0	0	0	0	0	0	0	0	0	0	0	0
0	0	0	0	0	0	0	0	0	0	0	0	0	0	0	0	0	0	0	0	0	0	0	0	0	0	0	0	0	0	0	0	0	0	0	0	0	0	0	0	0	0	0	0	0	0	0	0	0	0
0	0	0	0	0	0	0	0	0	0	0	0	0	0	0	0	0	0	0	0	0	0	0	0	0	0	0	0	0	0	0	0	0	0	0	0	0	0	0	0	0	0	0	0	0	0	0	0	0	0
0	0	0	0	0	0	0	0	0	0	0	0	0	0	0	0	0	0	0	0	0	0	0	0	0	0	0	0	0	0	0	0	0	0	0	0	0	0	0	0	0	0	0	0	0	0	0	0	0	0
[truncated: 950 more columns]

## Sheet: Fig.3c
Column1	Column2	Column3	Column4	Column5	Column6	Column7	Column8	Column9	Column10	Column11	Column12	Column13	Column14	Column15	Column16	Column17	Column18	Column19	Column20	Column21	Column22	Column23	Column24	Column25	Column26	Column27	Column28	Column29	Column30	Column31	Column32	Column33	Column34	Column35	Column36	Column37	Column38	Column39	Column40	Column41	Column42	Column43	Column44	Column45	Column46	Column47	Column48	Column49	Column50
0	0	0	0	0	0	0	0	0	0	0	0	0	0	0	0	0	0	0	0	0	0	0	0	0	0	0	0	0	0	0	0	0	0	0	0	0	0	0	0	0	0	0	0	0	0	0	0	0	0
0	0	0	0	0	0	0	0	0	0	0	0	0	0	0	0	0	0	0	0	0	0	0	0	0	0	0	0	0	0	0	0	0	0	0	0	0	0	0	0	0	0	0	0	0	0	0	0	0	0
0	0	0	0	0	0	0	0	0	0	0	0	0	0	0	0	0	0	0	0	0	0	0	0	0	0	0	0	0	0	0	0	0	0	0	0	0	0	0	0	0	0	0	0	0	0	0	0	0	0
0	0	0	0	0	0	0	0	0	0	0	0	0	0	0	0	0	0	0	0	0	0	0	0	0	0	0	0	0	0	0	0	0	0	0	0	0	0	0	0	0	0	0	0	0	0	0	0	0	0
0	0	0	0	0	0	0	0	0	0	0	0	0	0	0	0	0	0	0	0	0	0	0	0	0	0	0	0	0	0	0	0	0	0	0	0	0	0	0	0	0	0	0	0	0	0	0	0	0	0
0	0	0	0	0	0	0	0	0	0	0	0	0	0	0	0	0	0	0	0	0	0	0	0	0	0	0	0	0	0	0	0	0	0	0	0	0	0	0	0	0	0	0	0	0	0	0	0	0	0
0	0	0	0	0	0	0	0	0	0	0	0	0	0	0	0	0	0	0	0	0	0	0	0	0	0	0	0	0	0	0	0	0	0	0	0	0	0	0	0	0	0	0	0	0	0	0	0	0	0
0	0	0	0	0	0	0	0	0	0	0	0	0	0	0	0	0	0	0	0	0	0	0	0	0	0	0	0	0	0	0	0	0	0	0	0	0	0	0	0	0	0	0	0	0	0	0	0	0	0
0	0	0	0	0	0	0	0	0	0	0	0	0	0	0	0	0	0	0	0	0	0	0	0	0	0	0	0	0	0	0	0	0	0	0	0	0	0	0	0	0	0	0	0	0	0	0	0	0	0
0	0	0	0	0	0	0	0	0	0	0	0	0	0	0	0	0	0	0	0	0	0	0	0	0	0	0	0	0	0	0	0	0	0	0	0	0	0	0	0	0	0	0	0	0	0	0	0	0	0
0	0	0	0	0	0	0	0	0	0	0	0	0	0	0	0	0	0	0	0	0	0	0	0	0	0	0	0	0	0	0	0	0	0	0	0	0	0	0	0	0	0	0	0	0	0	0	0	0	0
0	0	0	0	0	0	0	0	0	0	0	0	0	0	0	0	0	0	0	0	0	0	0	0	0	0	0	0	0	0	0	0	0	0	0	0	0	0	0	0	0	0	0	0	0	0	0	0	0	0
0	0	0	0	0	0	0	0	0	0	0	0	0	0	0	0	0	0	0	0	0	0	0	0	0	0	0	0	0	0	0	0	0	0	0	0	0	0	0	0	0	0	0	0	0	0	0	0	0	0
0	0	0	0	0	0	0	0	0	0	0	0	0	0	0	0	0	0	0	0	0	0	0	0	0	0	0	0	0	0	0	0	0	0	0	0	0	0	0	0	0	0	0	0	0	0	0	0	0	0
0	0	0	0	0	0	0	0	0	0	0	0	0	0	0	0	0	0	0	0	0	0	0	0	0	0	0	0	0	0	0	0	0	0	0	0	0	0	0	0	0	0	0	0	0	0	0	0	0	0
0	0	0	0	0	0	0	0	0	0	0	0	0	0	0	0	0	0	0	0	0	0	0	0	0	0	0	0	0	0	0	0	0	0	0	0	0	0	0	0	0	0	0	0	0	0	0	0	0	0
0	0	0	0	0	0	0	0	0	0	0	0	0	0	0	0	0	0	0	0	0	0	0	0	0	0	0	0	0	0	0	0	0	0	0	0	0	0	0	0	0	0	0	0	0	0	0	0	0	0
0	0	0	0	0	0	0	0	0	0	0	0	0	0	0	0	0	0	0	0	0	0	0	0	0	0	0	0	0	0	0	0	0	0	0	0	0	0	0	0	0	0	0	0	0	0	0	0	0	0
0	0	0	0	0	0	0	0	0	0	0	0	0	0	0	0	0	0	0	0	0	0	0	0	0	0	0	0	0	0	0	0	0	0	0	0	0	0	0	0	0	0	0	0	0	0	0	0	0	0
0	0	0	0	0	0	0	0	0	0	0	0	0	0	0	0	0	0	0	0	0	0	0	0	0	0	0	0	0	0	0	0	0	0	0	0	0	0	0	0	0	0	0	0	0	0	0	0	0	0
0	0	0	0	0	0	0	0	0	0	0	0	0	0	0	0	0	0	0	0	0	0	0	0	0	0	0	0	0	0	0	0	0	0	0	0	0	0	0	0	0	0	0	0	0	0	0	0	0	0
0	0	0	0	0	0	0	0	0	0	0	0	0	0	0	0	0	0	0	0	0	0	0	0	0	0	0	0	0	0	0	0	0	0	0	0	0	0	0	0	0	0	0	0	0	0	0	0	0	0
0	0	0	0	0	0	0	0	0	0	0	0	0	0	0	0	0	0	0	0	0	0	0	0	0	0	0	0	0	0	0	0	0	0	0	0	0	0	0	0	0	0	0	0	0	0	0	0	0	0
0	0	0	0	0	0	0	0	0	0	0	0	0	0	0	0	0	0	0	0	0	0	0	0	0	0	0	0	0	0	0	0	0	0	0	0	0	0	0	0	0	0	0	0	0	0	0	0	0	0
0	0	0	0	0	0	0	0	0	0	0	0	0	0	0	0	0	0	0	0	0	0	0	0	0	0	0	0	0	0	0	0	0	0	0	0	0	0	0	0	0	0	0	0	0	0	0	0	0	0
0	0	0	0	0	0	0	0	0	0	0	0	0	0	0	0	0	0	0	0	0	0	0	0	0	0	0	0	0	0	0	0	0	0	0	0	0	0	0	0	0	0	0	0	0	0	0	0	0	0
0	0	0	0	0	0	0	0	0	0	0	0	0	0	0	0	0	0	0	0	0	0	0	0	0	0	0	0	0	0	0	0	0	0	0	0	0	0	0	0	0	0	0	0	0	0	0	0	0	0
0	0	0	0	0	0	0	0	0	0	0	0	0	0	0	0	0	0	0	0	0	0	0	0	0	0	0	0	0	0	0	0	0	0	0	0	0	0	0	0	0	0	0	0	0	0	0	0	0	0
0	0	0	0	0	0	0	0	0	0	0	0	0	0	0	0	0	0	0	0	0	0	0	0	0	0	0	0	0	0	0	0	0	0	0	0	0	0	0	0	0	0	0	0	0	0	0	0	0	0
0	0	0	0	0	0	0	0	0	0	0	0	0	0	0	0	0	0	0	0	0	0	0	0	0	0	0	0	0	0	0	0	0	0	0	0	0	0	0	0	0	0	0	0	0	0	0	0	0	0
0	0	0	0	0	0	0	0	0	0	0	0	0	0	0	0	0	0	0	0	0	0	0	0	0	0	0	0	0	0	0	0	0	0	0	0	0	0	0	0	0	0	0	0	0	0	0	0	0	0
0	0	0	0	0	0	0	0	0	0	0	0	0	0	0	0	0	0	0	0	0	0	0	0	0	0	0	0	0	0	0	0	0	0	0	0	0	0	0	0	0	0	0	0	0	0	0	0	0	0
0	0	0	0	0	0	0	0	0	0	0	0	0	0	0	0	0	0	0	0	0	0	0	0	0	0	0	0	0	0	0	0	0	0	0	0	0	0	0	0	0	0	0	0	0	0	0	0	0	0
0	0	0	0	0	0	0	0	0	0	0	0	0	0	0	0	0	0	0	0	0	0	0	0	0	0	0	0	0	0	0	0	0	0	0	0	0	0	0	0	0	0	0	0	0	0	0	0	0	0
0	0	0	0	0	0	0	0	0	0	0	0	0	0	0	0	0	0	0	0	0	0	0	0	0	0	0	0	0	0	0	0	0	0	0	0	0	0	0	0	0	0	0	0	0	0	0	0	0	0
0	0	0	0	0	0	0	0	0	0	0	0	0	0	0	0	0	0	0	0	0	0	0	0	0	0	0	0	0	0	0	0	0	0	0	0	0	0	0	0	0	0	0	0	0	0	0	0	0	0
0	0	0	0	0	0	0	0	0	0	0	0	0	0	0	0	0	0	0	0	0	0	0	0	0	0	0	0	0	0	0	0	0	0	0	0	0	0	0	0	0	0	0	0	0	0	0	0	0	0
0	0	0	0	0	0	0	0	0	0	0	0	0	0	0	0	0	0	0	0	0	0	0	0	0	0	0	0	0	0	0	0	0	0	0	0	0	0	0	0	0	0	0	0	0	0	0	0	0	0
0	0	0	0	0	0	0	0	0	0	0	0	0	0	0	0	0	0	0	0	0	0	0	0	0	0	0	0	0	0	0	0	0	0	0	0	0	0	0	0	0	0	0	0	0	0	0	0	0	0
0	0	0	0	0	0	0	0	0	0	0	0	0	0	0	0	0	0	0	0	0	0	0	0	0	0	0	0	0	0	0	0	0	0	0	0	0	0	0	0	0	0	0	0	0	0	0	0	0	0
0	0	0	0	0	0	0	0	0	0	0	0	0	0	0	0	0	0	0	0	0	0	0	0	0	0	0	0	0	0	0	0	0	0	0	0	0	0	0	0	0	0	0	0	0	0	0	0	0	0
0	0	0	0	0	0	0	0	0	0	0	0	0	0	0	0	0	0	0	0	0	0	0	0	0	0	0	0	0	0	0	0	0	0	0	0	0	0	0	0	0	0	0	0	0	0	0	0	0	0
0	0	0	0	0	0	0	0	0	0	0	0	0	0	0	0	0	0	0	0	0	0	0	0	0	0	0	0	0	0	0	0	0	0	0	0	0	0	0	0	0	0	0	0	0	0	0	0	0	0
0	0	0	0	0	0	0	0	0	0	0	0	0	0	0	0	0	0	0	0	0	0	0	0	0	0	0	0	0	0	0	0	0	0	0	0	0	0	0	0	0	0	0	0	0	0	0	0	0	0
0	0	0	0	0	0	0	0	0	0	0	0	0	0	0	0	0	0	0	0	0	0	0	0	0	0	0	0	0	0	0	0	0	0	0	0	0	0	0	0	0	0	0	0	0	0	0	0	0	0
0	0	0	0	0	0	0	0	0	0	0	0	0	0	0	0	0	0	0	0	0	0	0	0	0	0	0	0	0	0	0	0	0	0	0	0	0	0	0	0	0	0	0	0	0	0	0	0	0	0
0	0	0	0	0	0	0	0	0	0	0	0	0	0	0	0	0	0	0	0	0	0	0	0	0	0	0	0	0	0	0	0	0	0	0	0	0	0	0	0	0	0	0	0	0	0	0	0	0	0
0	0	0	0	0	0	0	0	0	0	0	0	0	0	0	0	0	0	0	0	0	0	0	0	0	0	0	0	0	0	0	0	0	0	0	0	0	0	0	0	0	0	0	0	0	0	0	0	0	0
0	0	0	0	0	0	0	0	0	0	0	0	0	0	0	0	0	0	0	0	0	0	0	0	0	0	0	0	0	0	0	0	0	0	0	0	0	0	0	0	0	0	0	0	0	0	0	0	0	0
0	0	0	0	0	0	0	0	0	0	0	0	0	0	0	0	0	0	0	0	0	0	0	0	0	0	0	0	0	0	0	0	0	0	0	0	0	0	0	0	0	0	0	0	0	0	0	0	0	0
0	0	0	0	0	0	0	0	0	0	0	0	0	0	0	0	0	0	0	0	0	0	0	0	0	0	0	0	0	0	0	0	0	0	0	0	0	0	0	0	0	0	0	0	0	0	0	0	0	0
0	0	0	0	0	0	0	0	0	0	0	0	0	0	0	0	0	0	0	0	0	0	0	0	0	0	0	0	0	0	0	0	0	0	0	0	0	0	0	0	0	0	0	0	0	0	0	0	0	0
0	0	0	0	0	0	0	0	0	0	0	0	0	0	0	0	0	0	0	0	0	0	0	0	0	0	0	0	0	0	0	0	0	0	0	0	0	0	0	0	0	0	0	0	0	0	0	0	0	0
0	0	0	0	0	0	0	0	0	0	0	0	0	0	0	0	0	0	0	0	0	0	0	0	0	0	0	0	0	0	0	0	0	0	0	0	0	0	0	0	0	0	0	0	0	0	0	0	0	0
0	0	0	0	0	0	0	0	0	0	0	0	0	0	0	0	0	0	0	0	0	0	0	0	0	0	0	0	0	0	0	0	0	0	0	0	0	0	0	0	0	0	0	0	0	0	0	0	0	0
0	0	0	0	0	0	0	0	0	0	0	0	0	0	0	0	0	0	0	0	0	0	0	0	0	0	0	0	0	0	0	0	0	0	0	0	0	0	0	0	0	0	0	0	0	0	0	0	0	0
0	0	0	0	0	0	0	0	0	0	0	0	0	0	0	0	0	0	0	0	0	0	0	0	0	0	0	0	0	0	0	0	0	0	0	0	0	0	0	0	0	0	0	0	0	0	0	0	0	0
0	0	0	0	0	0	0	0	0	0	0	0	0	0	0	0	0	0	0	0	0	0	0	0	0	0	0	0	0	0	0	0	0	0	0	0	0	0	0	0	0	0	0	0	0	0	0	0	0	0
0	0	0	0	0	0	0	0	0	0	0	0	0	0	0	0	0	0	0	0	0	0	0	0	0	0	0	0	0	0	0	0	0	0	0	0	0	0	0	0	0	0	0	0	0	0	0	0	0	0
0	0	0	0	0	0	0	0	0	0	0	0	0	0	0	0	0	0	0	0	0	0	0	0	0	0	0	0	0	0	0	0	0	0	0	0	0	0	0	0	0	0	0	0	0	0	0	0	0	0
0	0	0	0	0	0	0	0	0	0	0	0	0	0	0	0	0	0	0	0	0	0	0	0	0	0	0	0	0	0	0	0	0	0	0	0	0	0	0	0	0	0	0	0	0	0	0	0	0	0
0	0	0	0	0	0	0	0	0	0	0	0	0	0	0	0	0	0	0	0	0	0	0	0	0	0	0	0	0	0	0	0	0	0	0	0	0	0	0	0	0	0	0	0	0	0	0	0	0	0
0	0	0	0	0	0	0	0	0	0	0	0	0	0	0	0	0	0	0	0	0	0	0	0	0	0	0	0	0	0	0	0	0	0	0	0	0	0	0	0	0	0	0	0	0	0	0	0	0	0
0	0	0	0	0	0	0	0	0	0	0	0	0	0	0	0	0	0	0	0	0	0	0	0	0	0	0	0	0	0	0	0	0	0	0	0	0	0	0	0	0	0	0	0	0	0	0	0	0	0
0	0	0	0	0	0	0	0	0	0	0	0	0	0	0	0	0	0	0	0	0	0	0	0	0	0	0	0	0	0	0	0	0	0	0	0	0	0	0	0	0	0	0	0	0	0	0	0	0	0
0	0	0	0	0	0	0	0	0	0	0	0	0	0	0	0	0	0	0	0	0	0	0	0	0	0	0	0	0	0	0	0	0	0	0	0	0	0	0	0	0	0	0	0	0	0	0	0	0	0
0	0	0	0	0	0	0	0	0	0	0	0	0	0	0	0	0	0	0	0	0	0	0	0	0	0	0	0	0	0	0	0	0	0	0	0	0	0	0	0	0	0	0	0	0	0	0	0	0	0
0	0	0	0	0	0	0	0	0	0	0	0	0	0	0	0	0	0	0	0	0	0	0	0	0	0	0	0	0	0	0	0	0	0	0	0	0	0	0	0	0	0	0	0	0	0	0	0	0	0
0	0	0	0	0	0	0	0	0	0	0	0	0	0	0	0	0	0	0	0	0	0	0	0	0	0	0	0	0	0	0	0	0	0	0	0	0	0	0	0	0	0	0	0	0	0	0	0	0	0
0	0	0	0	0	0	0	0	0	0	0	0	0	0	0	0	0	0	0	0	0	0	0	0	0	0	0	0	0	0	0	0	0	0	0	0	0	0	0	0	0	0	0	0	0	0	0	0	0	0
0	0	0	0	0	0	0	0	0	0	0	0	0	0	0	0	0	0	0	0	0	0	0	0	0	0	0	0	0	0	0	0	0	0	0	0	0	0	0	0	0	0	0	0	0	0	0	0	0	0
0	0	0	0	0	0	0	0	0	0	0	0	0	0	0	0	0	0	0	0	0	0	0	0	0	0	0	0	0	0	0	0	0	0	0	0	0	0	0	0	0	0	0	0	0	0	0	0	0	0
0	0	0	0	0	0	0	0	0	0	0	0	0	0	0	0	0	0	0	0	0	0	0	0	0	0	0	0	0	0	0	0	0	0	0	0	0	0	0	0	0	0	0	0	0	0	0	0	0	0
0	0	0	0	0	0	0	0	0	0	0	0	0	0	0	0	0	0	0	0	0	0	0	0	0	0	0	0	0	0	0	0	0	0	0	0	0	0	0	0	0	0	0	0	0	0	0	0	0	0
0	0	0	0	0	0	0	0	0	0	0	0	0	0	0	0	0	0	0	0	0	0	0	0	0	0	0	0	0	0	0	0	0	0	0	0	0	0	0	0	0	0	0	0	0	0	0	0	0	0
0	0	0	0	0	0	0	0	0	0	0	0	0	0	0	0	0	0	0	0	0	0	0	0	0	0	0	0	0	0	0	0	0	0	0	0	0	0	0	0	0	0	0	0	0	0	0	0	0	0
0	0	0	0	0	0	0	0	0	0	0	0	0	0	0	0	0	0	0	0	0	0	0	0	0	0	0	0	0	0	0	0	0	0	0	0	0	0	0	0	0	0	0	0	0	0	0	0	0	0
0	0	0	0	0	0	0	0	0	0	0	0	0	0	0	0	0	0	0	0	0	0	0	0	0	0	0	0	0	0	0	0	0	0	0	0	0	0	0	0	0	0	0	0	0	0	0	0	0	0
0	0	0	0	0	0	0	0	0	0	0	0	0	0	0	0	0	0	0	0	0	0	0	0	0	0	0	0	0	0	0	0	0	0	0	0	0	0	0	0	0	0	0	0	0	0	0	0	0	0
0	0	0	0	0	0	0	0	0	0	0	0	0	0	0	0	0	0	0	0	0	0	0	0	0	0	0	0	0	0	0	0	0	0	0	0	0	0	0	0	0	0	0	0	0	0	0	0	0	0
0	0	0	0	0	0	0	0	0	0	0	0	0	0	0	0	0	0	0	0	0	0	0	0	0	0	0	0	0	0	0	0	0	0	0	0	0	0	0	0	0	0	0	0	0	0	0	0	0	0
0	0	0	0	0	0	0	0	0	0	0	0	0	0	0	0	0	0	0	0	0	0	0	0	0	0	0	0	0	0	0	0	0	0	0	0	0	0	0	0	0	0	0	0	0	0	0	0	0	0
0	0	0	0	0	0	0	0	0	0	0	0	0	0	0	0	0	0	0	0	0	0	0	0	0	0	0	0	0	0	0	0	0	0	0	0	0	0	0	0	0	0	0	0	0	0	0	0	0	0
0	0	0	0	0	0	0	0	0	0	0	0	0	0	0	0	0	0	0	0	0	0	0	0	0	0	0	0	0	0	0	0	0	0	0	0	0	0	0	0	0	0	0	0	0	0	0	0	0	0
0	0	0	0	0	0	0	0	0	0	0	0	0	0	0	0	0	0	0	0	0	0	0	0	0	0	0	0	0	0	0	0	0	0	0	0	0	0	0	0	0	0	0	0	0	0	0	0	0	0
0	0	0	0	0	0	0	0	0	0	0	0	0	0	0	0	0	0	0	0	0	0	0	0	0	0	0	0	0	0	0	0	0	0	0	0	0	0	0	0	0	0	0	0	0	0	0	0	0	0
0	0	0	0	0	0	0	0	0	0	0	0	0	0	0	0	0	0	0	0	0	0	0	0	0	0	0	0	0	0	0	0	0	0	0	0	0	0	0	0	0	0	0	0	0	0	0	0	0	0
0	0	0	0	0	0	0	0	0	0	0	0	0	0	0	0	0	0	0	0	0	0	0	0	0	0	0	0	0	0	0	0	0	0	0	0	0	0	0	0	0	0	0	0	0	0	0	0	0	0
0	0	0	0	0	0	0	0	0	0	0	0	0	0	0	0	0	0	0	0	0	0	0	0	0	0	0	0	0	0	0	0	0	0	0	0	0	0	0	0	0	0	0	0	0	0	0	0	0	0
0	0	0	0	0	0	0	0	0	0	0	0	0	0	0	0	0	0	0	0	0	0	0	0	0	0	0	0	0	0	0	0	0	0	0	0	0	0	0	0	0	0	0	0	0	0	0	0	0	0
0	0	0	0	0	0	0	0	0	0	0	0	0	0	0	0	0	0	0	0	0	0	0	0	0	0	0	0	0	0	0	0	0	0	0	0	0	0	0	0	0	0	0	0	0	0	0	0	0	0
0	0	0	0	0	0	0	0	0	0	0	0	0	0	0	0	0	0	0	0	0	0	0	0	0	0	0	0	0	0	0	0	0	0	0	0	0	0	0	0	0	0	0	0	0	0	0	0	0	0
0	0	0	0	0	0	0	0	0	0	0	0	0	0	0	0	0	0	0	0	0	0	0	0	0	0	0	0	0	0	0	0	0	0	0	0	0	0	0	0	0	0	0	0	0	0	0	0	0	0
0	0	0	0	0	0	0	0	0	0	0	0	0	0	0	0	0	0	0	0	0	0	0	0	0	0	0	0	0	0	0	0	0	0	0	0	0	0	0	0	0	0	0	0	0	0	0	0	0	0
0	0	0	0	0	0	0	0	0	0	0	0	0	0	0	0	0	0	0	0	0	0	0	0	0	0	0	0	0	0	0	0	0	0	0	0	0	0	0	0	0	0	0	0	0	0	0	0	0	0
0	0	0	0	0	0	0	0	0	0	0	0	0	0	0	0	0	0	0	0	0	0	0	0	0	0	0	0	0	0	0	0	0	0	0	0	0	0	0	0	0	0	0	0	0	0	0	0	0	0
0	0	0	0	0	0	0	0	0	0	0	0	0	0	0	0	0	0	0	0	0	0	0	0	0	0	0	0	0	0	0	0	0	0	0	0	0	0	0	0	0	0	0	0	0	0	0	0	0	0
0	0	0	0	0	0	0	0	0	0	0	0	0	0	0	0	0	0	0	0	0	0	0	0	0	0	0	0	0	0	0	0	0	0	0	0	0	0	0	0	0	0	0	0	0	0	0	0	0	0
0	0	0	0	0	0	0	0	0	0	0	0	0	0	0	0	0	0	0	0	0	0	0	0	0	0	0	0	0	0	0	0	0	0	0	0	0	0	0	0	0	0	0	0	0	0	0	0	0	0
0	0	0	0	0	0	0	0	0	0	0	0	0	0	0	0	0	0	0	0	0	0	0	0	0	0	0	0	0	0	0	0	0	0	0	0	0	0	0	0	0	0	0	0	0	0	0	0	0	0
0	0	0	0	0	0	0	0	0	0	0	0	0	0	0	0	0	0	0	0	0	0	0	0	0	0	0	0	0	0	0	0	0	0	0	0	0	0	0	0	0	0	0	0	0	0	0	0	0	0
0	0	0	0	0	0	0	0	0	0	0	0	0	0	0	0	0	0	0	0	0	0	0	0	0	0	0	0	0	0	0	0	0	0	0	0	0	0	0	0	0	0	0	0	0	0	0	0	0	0
0	0	0	0	0	0	0	0	0	0	0	0	0	0	0	0	0	0	0	0	0	0	0	0	0	0	0	0	0	0	0	0	0	0	0	0	0	0	0	0	0	0	0	0	0	0	0	0	0	0
0	0	0	0	0	0	0	0	0	0	0	0	0	0	0	0	0	0	0	0	0	0	0	0	0	0	0	0	0	0	0	0	0	0	0	0	0	0	0	0	0	0	0	0	0	0	0	0	0	0
0	0	0	0	0	0	0	0	0	0	0	0	0	0	0	0	0	0	0	0	0	0	0	0	0	0	0	0	0	0	0	0	0	0	0	0	0	0	0	0	0	0	0	0	0	0	0	0	0	0
0	0	0	0	0	0	0	0	0	0	0	0	0	0	0	0	0	0	0	0	0	0	0	0	0	0	0	0	0	0	0	0	0	0	0	0	0	0	0	0	0	0	0	0	0	0	0	0	0	0
0	0	0	0	0	0	0	0	0	0	0	0	0	0	0	0	0	0	0	0	0	0	0	0	0	0	0	0	0	0	0	0	0	0	0	0	0	0	0	0	0	0	0	0	0	0	0	0	0	0
0	0	0	0	0	0	0	0	0	0	0	0	0	0	0	0	0	0	0	0	0	0	0	0	0	0	0	0	0	0	0	0	0	0	0	0	0	0	0	0	0	0	0	0	0	0	0	0	0	0
0	0	0	0	0	0	0	0	0	0	0	0	0	0	0	0	0	0	0	0	0	0	0	0	0	0	0	0	0	0	0	0	0	0	0	0	0	0	0	0	0	0	0	0	0	0	0	0	0	0
0	0	0	0	0	0	0	0	0	0	0	0	0	0	0	0	0	0	0	0	0	0	0	0	0	0	0	0	0	0	0	0	0	0	0	0	0	0	0	0	0	0	0	0	0	0	0	0	0	0
0	0	0	0	0	0	0	0	0	0	0	0	0	0	0	0	0	0	0	0	0	0	0	0	0	0	0	0	0	0	0	0	0	0	0	0	0	0	0	0	0	0	0	0	0	0	0	0	0	0
0	0	0	0	0	0	0	0	0	0	0	0	0	0	0	0	0	0	0	0	0	0	0	0	0	0	0	0	0	0	0	0	0	0	0	0	0	0	0	0	0	0	0	0	0	0	0	0	0	0
0	0	0	0	0	0	0	0	0	0	0	0	0	0	0	0	0	0	0	0	0	0	0	0	0	0	0	0	0	0	0	0	0	0	0	0	0	0	0	0	0	0	0	0	0	0	0	0	0	0
0	0	0	0	0	0	0	0	0	0	0	0	0	0	0	0	0	0	0	0	0	0	0	0	0	0	0	0	0	0	0	0	0	0	0	0	0	0	0	0	0	0	0	0	0	0	0	0	0	0
0	0	0	0	0	0	0	0	0	0	0	0	0	0	0	0	0	0	0	0	0	0	0	0	0	0	0	0	0	0	0	0	0	0	0	0	0	0	0	0	0	0	0	0	0	0	0	0	0	0
0	0	0	0	0	0	0	0	0	0	0	0	0	0	0	0	0	0	0	0	0	0	0	0	0	0	0	0	0	0	0	0	0	0	0	0	0	0	0	0	0	0	0	0	0	0	0	0	0	0
0	0	0	0	0	0	0	0	0	0	0	0	0	0	0	0	0	0	0	0	0	0	0	0	0	0	0	0	0	0	0	0	0	0	0	0	0	0	0	0	0	0	0	0	0	0	0	0	0	0
0	0	0	0	0	0	0	0	0	0	0	0	0	0	0	0	0	0	0	0	0	0	0	0	0	0	0	0	0	0	0	0	0	0	0	0	0	0	0	0	0	0	0	0	0	0	0	0	0	0
0	0	0	0	0	0	0	0	0	0	0	0	0	0	0	0	0	0	0	0	0	0	0	0	0	0	0	0	0	0	0	0	0	0	0	0	0	0	0	0	0	0	0	0	0	0	0	0	0	0
0	0	0	0	0	0	0	0	0	0	0	0	0	0	0	0	0	0	0	0	0	0	0	0	0	0	0	0	0	0	0	0	0	0	0	0	0	0	0	0	0	0	0	0	0	0	0	0	0	0
0	0	0	0	0	0	0	0	0	0	0	0	0	0	0	0	0	0	0	0	0	0	0	0	0	0	0	0	0	0	0	0	0	0	0	0	0	0	0	0	0	0	0	0	0	0	0	0	0	0
0	0	0	0	0	0	0	0	0	0	0	0	0	0	0	0	0	0	0	0	0	0	0	0	0	0	0	0	0	0	0	0	0	0	0	0	0	0	0	0	0	0	0	0	0	0	0	0	0	0
0	0	0	0	0	0	0	0	0	0	0	0	0	0	0	0	0	0	0	0	0	0	0	0	0	0	0	0	0	0	0	0	0	0	0	0	0	0	0	0	0	0	0	0	0	0	0	0	0	0
0	0	0	0	0	0	0	0	0	0	0	0	0	0	0	0	0	0	0	0	0	0	0	0	0	0	0	0	0	0	0	0	0	0	0	0	0	0	0	0	0	0	0	0	0	0	0	0	0	0
0	0	0	0	0	0	0	0	0	0	0	0	0	0	0	0	0	0	0	0	0	0	0	0	0	0	0	0	0	0	0	0	0	0	0	0	0	0	0	0	0	0	0	0	0	0	0	0	0	0
0	0	0	0	0	0	0	0	0	0	0	0	0	0	0	0	0	0	0	0	0	0	0	0	0	0	0	0	0	0	0	0	0	0	0	0	0	0	0	0	0	0	0	0	0	0	0	0	0	0
0	0	0	0	0	0	0	0	0	0	0	0	0	0	0	0	0	0	0	0	0	0	0	0	0	0	0	0	0	0	0	0	0	0	0	0	0	0	0	0	0	0	0	0	0	0	0	0	0	0
0	0	0	0	0	0	0	0	0	0	0	0	0	0	0	0	0	0	0	0	0	0	0	0	0	0	0	0	0	0	0	0	0	0	0	0	0	0	0	0	0	0	0	0	0	0	0	0	0	0
0	0	0	0	0	0	0	0	0	0	0	0	0	0	0	0	0	0	0	0	0	0	0	0	0	0	0	0	0	0	0	0	0	0	0	0	0	0	0	0	0	0	0	0	0	0	0	0	0	0
0	0	0	0	0	0	0	0	0	0	0	0	0	0	0	0	0	0	0	0	0	0	0	0	0	0	0	0	0	0	0	0	0	0	0	0	0	0	0	0	0	0	0	0	0	0	0	0	0	0
0	0	0	0	0	0	0	0	0	0	0	0	0	0	0	0	0	0	0	0	0	0	0	0	0	0	0	0	0	0	0	0	0	0	0	0	0	0	0	0	0	0	0	0	0	0	0	0	0	0
0	0	0	0	0	0	0	0	0	0	0	0	0	0	0	0	0	0	0	0	0	0	0	0	0	0	0	0	0	0	0	0	0	0	0	0	0	0	0	0	0	0	0	0	0	0	0	0	0	0
0	0	0	0	0	0	0	0	0	0	0	0	0	0	0	0	0	0	0	0	0	0	0	0	0	0	0	0	0	0	0	0	0	0	0	0	0	0	0	0	0	0	0	0	0	0	0	0	0	0
0	0	0	0	0	0	0	0	0	0	0	0	0	0	0	0	0	0	0	0	0	0	0	0	0	0	0	0	0	0	0	0	0	0	0	0	0	0	0	0	0	0	0	0	0	0	0	0	0	0
0	0	0	0	0	0	0	0	0	0	0	0	0	0	0	0	0	0	0	0	0	0	0	0	0	0	0	0	0	0	0	0	0	0	0	0	0	0	0	0	0	0	0	0	0	0	0	0	0	0
0	0	0	0	0	0	0	0	0	0	0	0	0	0	0	0	0	0	0	0	0	0	0	0	0	0	0	0	0	0	0	0	0	0	0	0	0	0	0	0	0	0	0	0	0	0	0	0	0	0
0	0	0	0	0	0	0	0	0	0	0	0	0	0	0	0	0	0	0	0	0	0	0	0	0	0	0	0	0	0	0	0	0	0	0	0	0	0	0	0	0	0	0	0	0	0	0	0	0	0
0	0	0	0	0	0	0	0	0	0	0	0	0	0	0	0	0	0	0	0	0	0	0	0	0	0	0	0	0	0	0	0	0	0	0	0	0	0	0	0	0	0	0	0	0	0	0	0	0	0
0	0	0	0	0	0	0	0	0	0	0	0	0	0	0	0	0	0	0	0	0	0	0	0	0	0	0	0	0	0	0	0	0	0	0	0	0	0	0	0	0	0	0	0	0	0	0	0	0	0
0	0	0	0	0	0	0	0	0	0	0	0	0	0	0	0	0	0	0	0	0	0	0	0	0	0	0	0	0	0	0	0	0	0	0	0	0	0	0	0	0	0	0	0	0	0	0	0	0	0
0	0	0	0	0	0	0	0	0	0	0	0	0	0	0	0	0	0	0	0	0	0	0	0	0	0	0	0	0	0	0	0	0	0	0	0	0	0	0	0	0	0	0	0	0	0	0	0	0	0
0	0	0	0	0	0	0	0	0	0	0	0	0	0	0	0	0	0	0	0	0	0	0	0	0	0	0	0	0	0	0	0	0	0	0	0	0	0	0	0	0	0	0	0	0	0	0	0	0	0
0	0	0	0	0	0	0	0	0	0	0	0	0	0	0	0	0	0	0	0	0	0	0	0	0	0	0	0	0	0	0	0	0	0	0	0	0	0	0	0	0	0	0	0	0	0	0	0	0	0
0	0	0	0	0	0	0	0	0	0	0	0	0	0	0	0	0	0	0	0	0	0	0	0	0	0	0	0	0	0	0	0	0	0	0	0	0	0	0	0	0	0	0	0	0	0	0	0	0	0
0	0	0	0	0	0	0	0	0	0	0	0	0	0	0	0	0	0	0	0	0	0	0	0	0	0	0	0	0	0	0	0	0	0	0	0	0	0	0	0	0	0	0	0	0	0	0	0	0	0
0	0	0	0	0	0	0	0	0	0	0	0	0	0	0	0	0	0	0	0	0	0	0	0	0	0	0	0	0	0	0	0	0	0	0	0	0	0	0	0	0	0	0	0	0	0	0	0	0	0
0	0	0	0	0	0	0	0	0	0	0	0	0	0	0	0	0	0	0	0	0	0	0	0	0	0	0	0	0	0	0	0	0	0	0	0	0	0	0	0	0	0	0	0	0	0	0	0	0	0
0	0	0	0	0	0	0	0	0	0	0	0	0	0	0	0	0	0	0	0	0	0	0	0	0	0	0	0	0	0	0	0	0	0	0	0	0	0	0	0	0	0	0	0	0	0	0	0	0	0
0	0	0	0	0	0	0	0	0	0	0	0	0	0	0	0	0	0	0	0	0	0	0	0	0	0	0	0	0	0	0	0	0	0	0	0	0	0	0	0	0	0	0	0	0	0	0	0	0	0
0	0	0	0	0	0	0	0	0	0	0	0	0	0	0	0	0	0	0	0	0	0	0	0	0	0	0	0	0	0	0	0	0	0	0	0	0	0	0	0	0	0	0	0	0	0	0	0	0	0
0	0	0	0	0	0	0	0	0	0	0	0	0	0	0	0	0	0	0	0	0	0	0	0	0	0	0	0	0	0	0	0	0	0	0	0	0	0	0	0	0	0	0	0	0	0	0	0	0	0
0	0	0	0	0	0	0	0	0	0	0	0	0	0	0	0	0	0	0	0	0	0	0	0	0	0	0	0	0	0	0	0	0	0	0	0	0	0	0	0	0	0	0	0	0	0	0	0	0	0
0	0	0	0	0	0	0	0	0	0	0	0	0	0	0	0	0	0	0	0	0	0	0	0	0	0	0	0	0	0	0	0	0	0	0	0	0	0	0	0	0	0	0	0	0	0	0	0	0	0
0	0	0	0	0	0	0	0	0	0	0	0	0	0	0	0	0	0	0	0	0	0	0	0	0	0	0	0	0	0	0	0	0	0	0	0	0	0	0	0	0	0	0	0	0	0	0	0	0	0
0	0	0	0	0	0	0	0	0	0	0	0	0	0	0	0	0	0	0	0	0	0	0	0	0	0	0	0	0	0	0	0	0	0	0	0	0	0	0	0	0	0	0	0	0	0	0	0	0	0
0	0	0	0	0	0	0	0	0	0	0	0	0	0	0	0	0	0	0	0	0	0	0	0	0	0	0	0	0	0	0	0	0	0	0	0	0	0	0	0	0	0	0	0	0	0	0	0	0	0
0	0	0	0	0	0	0	0	0	0	0	0	0	0	0	0	0	0	0	0	0	0	0	0	0	0	0	0	0	0	0	0	0	0	0	0	0	0	0	0	0	0	0	0	0	0	0	0	0	0
0	0	0	0	0	0	0	0	0	0	0	0	0	0	0	0	0	0	0	0	0	0	0	0	0	0	0	0	0	0	0	0	0	0	0	0	0	0	0	0	0	0	0	0	0	0	0	0	0	0
0	0	0	0	0	0	0	0	0	0	0	0	0	0	0	0	0	0	0	0	0	0	0	0	0	0	0	0	0	0	0	0	0	0	0	0	0	0	0	0	0	0	0	0	0	0	0	0	0	0
0	0	0	0	0	0	0	0	0	0	0	0	0	0	0	0	0	0	0	0	0	0	0	0	0	0	0	0	0	0	0	0	0	0	0	0	0	0	0	0	0	0	0	0	0	0	0	0	0	0
0	0	0	0	0	0	0	0	0	0	0	0	0	0	0	0	0	0	0	0	0	0	0	0	0	0	0	0	0	0	0	0	0	0	0	0	0	0	0	0	0	0	0	0	0	0	0	0	0	0
0	0	0	0	0	0	0	0	0	0	0	0	0	0	0	0	0	0	0	0	0	0	0	0	0	0	0	0	0	0	0	0	0	0	0	0	0	0	0	0	0	0	0	0	0	0	0	0	0	0
0	0	0	0	0	0	0	0	0	0	0	0	0	0	0	0	0	0	0	0	0	0	0	0	0	0	0	0	0	0	0	0	0	0	0	0	0	0	0	0	0	0	0	0	0	0	0	0	0	0
0	0	0	0	0	0	0	0	0	0	0	0	0	0	0	0	0	0	0	0	0	0	0	0	0	0	0	0	0	0	0	0	0	0	0	0	0	0	0	0	0	0	0	0	0	0	0	0	0	0
0	0	0	0	0	0	0	0	0	0	0	0	0	0	0	0	0	0	0	0	0	0	0	0	0	0	0	0	0	0	0	0	0	0	0	0	0	0	0	0	0	0	0	0	0	0	0	0	0	0
0	0	0	0	0	0	0	0	0	0	0	0	0	0	0	0	0	0	0	0	0	0	0	0	0	0	0	0	0	0	0	0	0	0	0	0	0	0	0	0	0	0	0	0	0	0	0	0	0	0
0	0	0	0	0	0	0	0	0	0	0	0	0	0	0	0	0	0	0	0	0	0	0	0	0	0	0	0	0	0	0	0	0	0	0	0	0	0	0	0	0	0	0	0	0	0	0	0	0	0
0	0	0	0	0	0	0	0	0	0	0	0	0	0	0	0	0	0	0	0	0	0	0	0	0	0	0	0	0	0	0	0	0	0	0	0	0	0	0	0	0	0	0	0	0	0	0	0	0	0
0	0	0	0	0	0	0	0	0	0	0	0	0	0	0	0	0	0	0	0	0	0	0	0	0	0	0	0	0	0	0	0	0	0	0	0	0	0	0	0	0	0	0	0	0	0	0	0	0	0
0	0	0	0	0	0	0	0	0	0	0	0	0	0	0	0	0	0	0	0	0	0	0	0	0	0	0	0	0	0	0	0	0	0	0	0	0	0	0	0	0	0	0	0	0	0	0	0	0	0
0	0	0	0	0	0	0	0	0	0	0	0	0	0	0	0	0	0	0	0	88	0	0	0	0	0	0	0	0	0	0	0	0	0	0	0	0	0	0	0	0	0	0	0	0	0	0	0	0	0
0	0	0	0	0	0	0	0	0	0	0	0	0	0	0	0	0	0	0	0	66	0	0	0	0	0	0	0	0	0	0	0	0	0	0	0	0	0	0	0	0	0	0	0	0	0	0	0	0	0
0	0	0	0	0	0	0	0	0	0	0	0	0	0	0	0	0	0	0	0	22	0	0	0	0	0	0	0	0	0	0	0	0	0	0	0	0	0	0	0	0	0	0	0	0	0	0	0	0	0
0	0	0	0	0	0	0	0	0	0	0	0	0	0	0	0	0	0	0	0	0	0	0	0	0	0	0	0	0	0	0	0	0	0	0	0	0	0	0	0	0	0	0	0	0	0	0	0	0	0
0	0	0	0	0	0	0	0	0	0	0	0	0	0	0	0	0	0	0	0	0	0	0	0	0	0	0	0	0	0	0	0	0	0	0	0	0	0	0	0	0	0	0	0	0	0	0	0	0	0
0	0	0	0	0	0	0	0	0	0	0	0	0	0	0	0	0	0	0	0	66	0	0	0	0	0	0	0	0	0	0	0	0	0	0	0	0	0	0	0	0	0	0	0	0	0	0	0	0	0
0	0	0	0	0	0	0	0	0	0	0	0	0	0	0	0	0	0	0	0	22	0	0	0	0	0	0	0	0	0	0	0	0	0	0	0	0	0	0	0	0	0	0	0	0	0	0	0	0	0
0	0	0	0	0	0	0	0	0	0	0	0	0	0	0	0	0	0	0	0	66	0	0	0	0	0	0	0	0	0	0	0	0	0	0	0	0	0	0	0	0	0	0	0	0	0	0	0	0	0
0	0	0	0	0	0	0	0	0	0	0	0	0	0	0	0	0	0	0	0	66	0	0	0	0	0	0	0	0	0	0	0	0	0	0	0	0	0	0	0	0	0	0	0	0	0	0	0	0	0
0	0	0	0	0	0	0	0	0	0	0	0	0	0	0	33	0	0	0	0	88	0	0	0	0	0	0	0	0	0	0	0	0	0	0	0	0	0	0	0	0	0	0	0	0	0	0	0	0	0
0	0	0	0	0	0	0	0	0	0	0	0	0	0	0	66	0	0	0	0	44	0	0	0	0	0	0	0	0	0	0	0	0	0	0	0	0	0	0	0	0	0	0	0	0	0	0	0	0	0
0	0	0	0	0	0	0	0	0	0	0	0	0	0	0	0	0	0	0	0	44	0	0	0	0	0	0	0	0	0	0	0	0	0	0	0	0	0	0	0	0	0	0	0	0	0	0	0	0	0
0	0	0	0	0	0	0	0	0	0	0	0	0	0	0	0	0	0	0	0	66	0	0	0	0	0	0	0	0	0	0	0	0	0	0	0	0	0	0	0	0	0	0	0	0	0	0	0	0	0
0	0	0	0	0	0	0	0	0	0	0	0	0	0	0	33	0	0	0	0	0	0	0	0	0	0	0	0	0	0	0	0	0	0	0	0	0	0	0	0	0	0	0	0	0	0	0	0	0	0
0	0	0	0	0	0	0	0	0	0	0	0	27	0	0	0	0	0	0	0	22	0	0	0	0	0	0	0	0	0	0	0	0	0	0	0	0	0	0	0	0	0	0	0	0	0	0	0	0	0
0	0	0	0	0	0	0	0	0	0	0	0	0	0	0	0	0	0	0	0	22	0	0	0	0	0	0	0	0	0	0	0	0	0	0	0	0	0	0	0	0	0	0	0	0	0	0	0	0	0
0	0	0	0	0	0	0	0	0	0	0	0	0	0	0	0	0	0	0	0	66	0	0	0	0	0	0	0	0	0	0	0	0	0	0	0	0	0	0	0	0	0	0	0	0	0	0	0	0	0
0	0	0	0	0	0	0	0	0	0	0	0	0	0	0	66	0	0	0	0	22	0	0	0	0	0	0	0	0	0	0	0	0	0	0	0	0	0	0	0	0	0	0	0	0	0	0	0	0	0
0	0	0	0	0	0	0	0	0	0	0	0	27	0	0	66	0	0	0	0	44	0	0	0	0	0	0	0	0	0	0	0	0	0	0	0	0	0	0	0	0	0	0	0	0	0	0	0	0	0
0	0	0	0	0	0	0	0	0	0	0	0	0	0	0	33	0	0	0	0	0	0	0	0	0	0	0	0	0	0	0	0	0	0	0	0	0	0	0	0	0	0	0	0	0	0	0	0	0	0
0	0	0	0	0	0	0	0	0	0	0	0	54	0	0	33	0	0	0	0	22	0	0	0	0	0	0	0	0	0	0	0	0	0	0	0	0	0	0	0	0	0	0	0	0	0	0	0	0	0
0	0	0	0	0	0	0	0	0	0	0	0	74	0	0	0	0	0	0	0	0	0	0	0	0	0	0	0	0	0	0	0	0	0	0	0	0	0	0	0	0	0	0	0	0	0	0	0	0	0
0	0	0	0	0	0	0	0	0	0	0	0	0	0	0	66	0	0	0	0	22	0	0	0	0	0	0	0	0	0	0	0	0	0	0	0	0	0	0	0	0	0	0	0	0	0	0	0	0	0
0	0	0	0	0	0	0	0	0	0	0	0	64	0	0	33	0	0	0	0	0	0	0	0	0	0	0	0	0	0	0	0	0	0	0	0	0	0	0	0	0	0	0	0	0	6	0	0	0	0
0	0	0	0	0	0	0	0	0	0	0	0	91	0	0	33	0	0	0	0	44	0	0	0	0	0	0	0	0	0	0	0	0	0	0	0	0	0	0	0	0	0	0	0	0	6	0	0	0	0
0	0	0	0	0	0	0	0	0	0	0	0	138	0	0	66	0	0	0	0	44	0	0	0	0	0	0	0	0	0	0	0	0	0	0	0	0	0	0	0	0	0	0	0	0	0	0	0	0	0
0	0	0	0	0	0	0	0	0	0	0	0	91	0	0	66	0	0	0	0	0	0	0	0	0	0	0	0	0	0	0	0	0	0	0	0	0	0	0	0	0	0	0	0	0	6	0	0	0	0
0	0	0	0	0	0	0	0	0	0	0	0	101	0	0	66	0	0	0	0	66	0	0	0	0	0	0	0	0	0	0	0	0	0	0	0	0	0	0	0	0	0	0	0	0	12	0	0	0	0
0	0	0	0	0	0	0	0	0	0	0	0	74	0	0	0	0	0	0	0	44	0	0	0	0	0	0	0	0	0	0	0	0	0	0	0	0	0	0	0	0	0	0	0	0	6	0	0	0	0
0	0	0	0	0	0	0	0	0	0	0	0	91	0	0	33	0	0	0	0	66	0	0	0	0	0	0	0	0	0	0	0	0	0	0	0	0	0	0	0	0	0	0	0	0	12	0	0	0	0
0	0	0	0	0	0	0	0	0	0	0	0	74	0	0	66	0	0	0	0	0	0	0	0	0	0	0	0	0	0	0	0	0	0	0	0	0	0	0	0	0	0	0	0	0	24	0	0	0	0
0	0	0	0	0	0	0	0	0	0	0	0	175	0	0	33	0	0	0	0	110	0	0	0	0	0	0	0	0	0	0	0	0	0	0	0	0	0	0	0	0	0	0	0	0	0	0	0	0	0
0	0	0	0	0	0	0	0	0	0	0	0	74	0	0	0	0	0	0	0	44	0	0	0	0	0	0	0	0	0	0	0	0	0	0	0	0	0	0	0	0	0	0	0	0	6	0	0	0	0
0	0	0	0	0	0	0	0	0	0	0	0	37	0	0	0	0	0	0	0	44	0	0	0	0	0	0	0	0	0	0	0	0	0	0	0	0	0	0	0	0	0	0	0	0	12	0	0	0	0
0	0	0	0	0	0	0	0	0	0	0	0	111	0	0	33	0	0	0	0	88	0	0	0	0	0	0	0	0	0	0	0	0	0	0	0	0	0	0	0	0	0	0	0	0	12	0	0	0	0
0	0	0	0	0	0	0	0	0	0	0	0	0	0	0	33	0	0	0	0	110	0	0	0	0	0	0	0	0	0	0	0	0	0	0	0	0	0	0	0	0	0	0	0	0	12	0	0	0	0
0	0	0	0	0	0	0	0	0	0	0	0	37	0	0	0	0	0	0	0	44	0	0	0	0	0	0	0	0	0	0	0	0	0	0	0	0	0	0	0	0	0	0	0	0	0	0	0	0	0
0	0	0	0	0	0	0	0	0	0	0	0	73	0	0	33	0	0	0	0	88	0	0	0	0	0	0	0	0	0	0	0	0	0	0	0	0	0	0	0	0	0	0	0	0	6	0	0	0	0
0	0	0	0	0	0	0	21	0	0	0	0	131	0	0	66	0	0	0	0	44	0	0	0	0	0	0	0	0	0	0	0	0	0	0	0	0	0	0	0	0	0	0	0	0	12	0	0	0	0
0	0	0	0	0	0	0	21	0	0	0	0	84	0	0	33	0	0	0	0	22	0	0	0	0	0	0	0	0	0	0	0	0	0	0	0	0	0	0	0	0	0	0	0	0	12	0	0	0	125
0	0	0	0	0	0	0	14	0	0	0	0	115	0	0	33	0	0	0	0	22	0	0	0	0	0	0	0	0	0	0	0	0	0	0	0	0	0	0	0	0	0	0	0	0	6	0	0	0	25
0	0	0	0	0	0	0	14	0	0	0	0	97	0	0	99	0	0	0	0	44	0	0	0	0	0	0	0	0	0	0	0	0	0	0	0	0	0	0	0	0	0	0	0	0	18	0	0	0	50
0	0	0	0	0	0	0	21	0	0	0	0	60	0	0	66	0	0	0	0	0	0	0	0	0	0	0	0	0	0	0	0	0	0	0	0	0	0	0	0	0	0	0	0	0	24	0	0	0	25
0	0	0	0	0	0	0	7	0	0	0	0	46	0	0	66	0	0	0	0	44	0	0	0	0	0	0	0	0	0	0	0	0	0	0	0	0	0	0	0	0	0	0	0	0	0	0	0	0	50
0	0	0	0	0	0	0	7	0	0	0	0	60	7	0	198	0	0	0	0	22	0	0	0	0	0	0	0	0	0	0	0	0	0	0	0	0	0	0	0	0	0	0	0	0	18	0	0	0	100
0	0	0	0	0	0	0	7	0	0	0	0	75	0	0	132	0	0	0	0	44	0	0	0	0	0	0	0	0	0	0	0	0	0	0	0	0	0	0	0	0	0	0	0	0	18	0	0	0	50
0	0	0	0	0	0	0	0	0	0	0	0	134	0	0	99	0	0	0	0	44	0	0	0	0	0	0	0	0	0	0	0	0	0	0	0	0	0	0	0	0	0	0	0	0	0	0	0	0	50
0	0	0	0	0	0	0	14	0	0	0	0	101	0	0	132	0	0	0	0	88	0	0	0	0	0	0	0	0	0	0	0	0	0	0	0	0	0	0	0	0	0	0	0	0	6	0	0	0	50
0	0	0	0	0	0	0	7	0	0	0	0	183	0	0	33	0	0	0	0	44	0	0	0	0	0	0	0	0	0	0	0	0	0	0	0	0	0	0	0	0	0	0	0	0	6	0	0	0	50
0	0	0	0	0	0	0	7	0	0	0	0	60	0	0	33	0	0	0	0	88	0	0	0	0	0	0	0	0	0	0	0	0	0	0	0	0	0	0	0	0	0	0	0	0	12	0	0	0	75
0	0	0	0	0	0	0	0	0	0	0	0	296	0	0	0	0	0	0	0	110	0	0	0	0	0	0	0	0	0	0	0	0	0	0	0	0	0	0	0	0	0	0	0	0	6	0	0	0	25
0	0	0	0	0	0	0	7	0	0	0	0	238	0	0	99	0	0	0	0	44	0	24	0	0	0	0	0	0	0	0	0	0	0	0	0	0	0	0	0	0	0	0	0	0	6	0	0	0	25
0	0	0	0	0	0	0	14	0	0	0	0	135	0	0	66	0	0	0	0	66	0	36	0	0	0	0	0	0	0	0	0	0	0	0	0	0	0	0	0	0	0	0	0	0	12	0	0	0	125
0	0	0	0	0	0	0	14	0	0	0	0	212	0	0	0	0	0	0	0	22	0	12	0	0	0	0	0	0	0	0	0	0	0	0	0	0	0	0	0	0	0	0	0	0	6	0	0	0	25
0	0	0	0	0	0	0	7	0	0	0	0	141	0	0	66	0	0	0	0	66	0	0	0	0	0	0	0	0	0	0	0	0	0	0	0	0	0	0	0	0	0	0	0	0	0	0	0	0	0
0	0	0	0	0	0	0	7	0	0	0	0	180	7	0	66	0	0	0	0	7	0	24	0	0	0	0	0	0	0	0	0	0	0	0	0	0	0	0	0	0	0	0	0	0	0	0	0	0	25
0	0	0	0	0	0	0	0	0	0	0	0	140	0	0	33	0	0	0	0	0	0	0	0	0	0	0	0	0	0	0	0	0	0	0	0	0	0	0	0	0	0	0	0	0	6	0	0	0	25
0	0	0	0	0	0	0	7	0	0	0	0	166	0	0	66	0	0	0	0	22	0	12	0	0	0	0	0	0	0	0	0	0	0	0	0	0	0	0	0	0	0	0	0	0	6	0	0	0	0
0	0	0	0	0	0	0	7	0	0	0	0	130	0	0	0	0	0	0	0	14	0	48	0	0	0	0	0	0	0	0	0	0	0	0	0	0	0	0	0	0	0	0	0	0	0	0	0	0	0
0	0	0	0	0	0	0	14	0	0	0	0	76	0	0	66	0	0	0	0	7	0	48	0	0	0	0	0	0	0	0	0	0	0	0	0	0	0	0	0	0	0	0	0	0	0	0	0	0	25
0	0	0	0	0	0	0	14	0	0	0	0	50	0	0	33	0	0	0	0	29	0	12	0	0	0	0	0	0	0	0	0	0	0	0	0	0	0	0	0	0	0	0	0	0	6	0	0	0	25
0	0	0	0	0	0	0	21	0	0	0	0	12	0	0	66	0	0	0	0	65	0	60	0	0	0	0	0	0	0	0	0	0	0	0	0	0	0	0	0	0	0	0	0	0	0	0	0	0	25
0	0	0	0	0	0	0	21	0	0	0	0	37	0	0	66	0	0	0	0	22	0	0	0	0	0	0	0	0	0	0	0	0	0	0	0	0	0	0	0	0	0	0	0	0	12	0	0	0	25
0	0	0	0	0	0	0	14	0	0	0	0	38	7	0	0	0	0	0	0	21	0	36	0	0	0	0	0	0	0	0	0	0	0	0	0	0	0	0	0	0	0	0	0	0	6	0	0	0	25
0	0	0	0	0	0	0	14	0	0	0	0	75	0	0	66	0	0	0	0	28	0	24	0	0	0	0	0	0	0	0	0	0	0	0	0	0	0	0	0	0	0	0	0	0	12	0	0	0	0
0	0	0	0	0	0	0	21	0	0	0	0	0	0	0	0	0	0	0	0	29	0	12	0	0	0	0	0	0	0	0	0	0	0	0	0	0	0	0	0	0	0	0	0	0	18	0	0	0	0
0	0	0	0	0	0	0	7	0	0	0	0	48	0	0	33	0	0	0	0	0	0	24	0	0	0	0	0	0	0	0	0	0	0	0	0	0	0	0	0	0	0	0	0	0	6	0	0	0	25
0	0	0	0	0	0	0	14	0	0	0	0	89	0	0	66	0	0	0	0	21	0	12	0	0	32	0	0	0	0	0	0	0	0	0	0	0	0	0	0	0	0	0	0	0	18	0	0	0	25
0	0	0	0	0	0	0	0	0	0	0	0	156	0	0	66	0	0	0	0	29	0	36	0	0	0	0	0	0	0	0	0	0	0	0	0	0	0	0	0	0	0	0	0	0	12	0	0	0	0
0	0	0	0	0	0	0	21	0	0	0	0	115	0	0	99	0	0	0	0	28	0	12	0	0	0	0	0	0	0	0	0	0	0	0	0	0	0	0	0	0	0	0	0	0	6	0	0	0	0
0	0	0	0	0	0	0	7	0	0	0	0	165	0	0	66	0	0	0	0	43	0	24	0	0	0	0	0	0	0	0	0	0	0	0	0	0	0	0	0	0	0	0	0	0	12	0	0	0	0
0	0	0	0	0	0	0	7	0	0	0	0	215	0	0	99	0	0	0	0	51	0	54	0	0	0	0	0	0	0	0	0	0	0	0	0	0	0	0	0	0	0	0	0	0	6	0	0	0	0
0	0	0	0	0	0	0	28	0	0	0	0	346	0	0	33	0	0	0	0	58	0	36	0	0	0	0	0	0	0	0	0	0	0	0	0	0	0	0	0	0	0	0	0	0	12	0	0	0	0
0	0	0	0	0	0	0	7	0	0	0	0	314	0	0	66	0	0	0	0	7	0	18	0	0	0	0	0	0	0	0	0	0	0	0	0	0	0	0	0	0	0	0	0	0	0	0	0	0	0
0	0	0	0	0	0	0	7	0	0	0	0	137	0	0	99	0	0	0	0	80	0	18	0	0	0	0	0	0	0	0	0	0	0	0	0	0	0	0	0	0	0	0	0	0	6	0	0	0	0
0	0	0	0	0	0	0	0	0	0	0	0	218	0	0	99	0	0	0	0	29	0	42	0	0	0	0	0	0	0	0	0	0	0	0	0	0	0	0	0	0	0	0	0	0	6	0	0	0	0
0	0	0	0	0	0	0	14	0	0	0	0	384	0	0	66	0	0	0	0	66	0	6	0	0	0	0	0	0	0	0	0	0	0	0	0	0	0	0	0	0	0	0	0	0	0	0	0	0	25
0	0	0	0	0	0	0	0	0	0	0	0	254	0	0	99	0	0	0	0	29	0	90	0	0	0	0	0	0	0	0	0	0	0	0	0	0	0	0	0	0	0	0	0	0	24	0	0	0	25
0	0	0	0	0	0	0	21	0	0	0	0	165	0	0	99	0	0	0	0	58	0	42	0	0	0	0	0	0	0	0	0	0	0	0	0	0	0	0	0	0	0	0	0	0	18	0	0	0	0
0	0	0	0	0	0	0	7	0	0	0	0	282	7	0	33	0	0	0	0	86	0	36	0	0	0	0	0	0	0	0	0	0	0	0	0	0	0	0	0	0	0	0	0	0	6	0	0	0	25
0	0	0	0	0	0	0	0	0	0	0	0	83	0	0	99	0	0	0	0	80	0	42	0	0	0	0	0	0	0	0	0	0	0	0	0	0	0	0	0	0	0	0	0	0	12	0	0	0	25
0	0	0	0	0	0	0	21	0	0	0	0	120	7	0	0	0	0	0	0	116	0	30	0	0	32	0	0	0	0	0	0	0	0	0	0	0	0	0	0	0	0	0	0	0	12	0	0	0	0
0	0	0	0	0	0	0	7	0	0	0	0	60	0	0	0	0	0	0	0	73	0	24	0	0	0	0	0	0	0	0	0	0	0	0	0	0	0	0	0	0	0	0	0	0	6	0	0	0	25
0	0	0	0	0	0	0	7	0	0	0	0	131	0	0	33	0	0	0	0	65	0	36	0	0	0	0	0	0	16	0	0	0	0	0	0	0	0	0	0	0	0	0	0	0	6	0	0	0	50
0	0	0	0	0	0	0	14	0	0	0	0	133	0	0	99	0	0	0	0	14	0	36	0	0	0	0	0	0	16	0	0	0	0	0	0	0	0	0	0	0	0	0	0	0	6	0	0	0	75
0	0	0	0	0	0	0	21	0	0	0	0	131	0	0	66	0	0	0	0	43	0	66	0	0	0	0	0	0	16	0	0	0	0	0	0	0	0	0	0	0	0	0	0	0	6	0	0	0	125
0	0	0	0	0	0	0	21	0	0	0	0	136	7	0	99	0	0	0	0	29	0	48	0	0	0	0	0	0	16	0	0	0	0	0	0	0	0	0	0	0	0	0	0	0	0	0	0	0	75
0	0	0	0	0	0	0	7	0	0	0	0	91	0	0	0	0	0	0	0	44	0	54	0	0	32	0	0	0	0	0	0	0	0	0	0	0	0	0	0	0	0	0	0	0	6	0	0	0	50
0	0	0	0	0	0	0	21	0	0	0	0	113	0	0	66	0	0	0	0	29	0	66	0	0	0	0	0	0	0	0	0	0	0	0	0	0	0	0	0	0	0	0	0	0	6	0	0	0	50
0	0	0	0	0	0	0	14	0	0	0	0	112	0	0	33	0	0	0	0	22	0	24	0	0	0	0	0	0	16	0	0	0	0	0	0	0	0	0	0	0	0	0	0	0	0	0	0	0	25
0	0	0	0	0	0	0	21	0	0	0	0	63	0	0	99	0	0	0	0	22	0	54	0	0	0	0	0	0	32	0	0	0	0	0	0	0	0	0	0	0	0	0	0	0	0	0	0	0	75
0	0	0	0	0	0	0	0	0	0	0	0	153	7	0	0	0	0	0	0	29	0	18	0	0	0	0	0	0	16	0	0	0	0	0	0	0	0	0	0	0	0	0	0	0	0	0	0	0	50
0	0	0	0	0	0	0	7	0	0	0	0	92	0	0	66	0	0	0	0	51	0	42	0	0	0	0	0	0	64	0	0	0	0	0	0	0	0	0	0	0	0	0	0	0	6	0	0	0	50
0	0	0	0	0	0	0	7	0	0	0	0	52	0	0	33	0	0	0	0	29	0	48	0	0	0	0	0	0	0	0	0	0	0	0	0	0	0	0	0	0	0	0	0	0	6	0	0	0	25
0	0	0	0	0	0	0	28	0	0	0	0	139	0	0	66	0	0	0	0	143	0	36	0	0	0	0	0	0	80	0	0	0	0	0	0	0	0	0	0	0	0	0	0	0	6	0	0	0	75
0	0	0	0	0	0	0	14	0	0	0	0	163	0	0	66	0	0	0	0	66	0	12	0	0	0	0	0	0	16	0	0	0	0	0	0	0	0	0	0	0	0	0	0	0	0	0	0	0	100
0	0	0	0	0	0	0	7	0	0	0	0	107	0	0	33	0	0	0	0	131	0	18	0	0	0	0	0	0	32	0	0	0	0	0	0	0	0	0	0	0	0	0	0	0	12	0	0	0	0
0	0	0	0	0	0	0	21	0	0	0	0	203	0	0	33	0	0	0	0	44	0	0	0	0	0	0	0	0	16	0	0	0	0	0	0	0	0	0	0	0	0	0	0	0	6	0	0	0	50
0	0	0	0	0	0	0	7	0	0	0	0	81	7	0	33	0	0	0	0	73	0	24	0	0	0	0	0	0	16	0	0	0	0	0	0	0	0	0	0	0	0	0	0	0	0	0	0	0	100
0	0	0	0	0	0	0	21	0	0	0	0	199	0	0	132	0	0	0	0	66	0	12	0	0	0	0	0	0	0	0	0	0	0	0	0	0	0	0	0	0	0	0	0	0	18	0	0	0	75
0	0	0	0	0	0	0	21	0	0	0	0	203	7	0	132	0	0	0	0	55	0	12	0	0	0	0	0	0	0	0	0	0	0	0	0	0	0	0	0	0	0	0	0	0	0	0	0	0	75
0	0	0	0	0	0	0	7	0	0	0	0	235	0	0	33	0	0	0	0	69	0	12	0	0	32	0	0	0	0	0	0	0	0	0	0	0	0	0	0	0	0	0	0	0	6	0	0	0	75
0	0	0	0	0	0	0	14	0	0	0	0	211	14	0	33	0	0	0	0	91	0	24	0	0	0	0	0	0	16	0	0	0	0	0	0	0	0	0	0	0	0	0	0	0	6	0	0	0	50
0	0	0	0	0	0	0	27	0	0	0	0	183	0	0	66	0	0	0	0	105	0	0	0	0	0	0	0	0	0	0	0	0	0	0	0	0	0	0	0	0	0	0	0	0	0	0	0	0	50
0	0	0	0	0	0	0	14	0	0	0	0	215	0	0	165	0	0	0	0	51	0	6	0	0	0	0	0	0	32	0	0	0	0	0	0	0	0	0	0	0	0	0	0	0	6	0	0	0	50
0	0	0	0	0	0	0	7	0	0	0	0	122	0	0	66	0	0	0	0	84	0	34	0	0	0	0	0	0	0	0	0	0	0	0	0	0	0	0	0	0	0	0	0	0	6	0	0	0	0
0	0	0	0	0	0	0	28	0	0	0	0	51	0	0	99	0	0	0	0	33	0	48	0	0	0	0	0	0	0	0	0	0	0	0	0	0	0	0	0	0	0	0	0	0	6	0	0	0	25
0	0	0	0	0	0	0	28	0	0	0	0	216	0	0	33	0	0	0	0	69	0	20	0	0	0	0	0	0	16	0	0	0	0	0	0	0	0	0	0	0	0	0	0	0	18	0	0	0	50
0	0	27	0	0	0	0	7	0	0	0	0	68	0	0	99	0	0	0	0	36	0	40	0	0	0	0	0	0	16	0	0	0	0	0	0	0	0	0	0	0	0	0	0	0	6	0	0	0	50
0	0	27	0	0	0	0	45	0	0	0	0	197	0	0	99	0	0	0	0	40	0	52	0	0	0	0	0	0	16	0	0	0	0	0	0	0	0	0	0	0	0	0	0	0	30	0	0	0	25
0	0	0	0	0	0	0	21	0	0	0	0	209	0	0	132	0	0	0	0	29	0	50	0	0	32	0	0	0	16	0	0	0	0	0	0	0	0	0	0	0	0	0	0	0	24	0	0	0	25
0	0	0	0	0	0	0	28	0	0	0	0	271	0	0	132	0	0	0	0	47	0	56	0	0	32	0	0	0	32	0	0	0	0	0	0	0	0	0	0	0	0	0	0	0	24	0	0	0	0
0	0	0	0	0	0	0	7	0	0	0	0	197	0	0	0	0	0	0	0	69	0	48	0	0	32	0	0	0	0	0	0	0	0	0	0	0	0	0	0	0	0	0	0	0	12	0	0	0	25
0	0	0	0	0	0	0	14	0	0	0	0	270	7	0	99	0	0	0	0	25	0	66	0	0	0	0	0	0	16	0	0	0	0	0	0	0	0	0	0	0	0	0	0	0	18	0	0	0	0
0	0	0	0	0	0	0	16	0	0	0	0	227	0	0	99	0	0	0	0	51	0	58	0	0	32	0	0	0	0	0	0	0	0	0	0	0	0	0	0	0	0	0	0	0	12	0	0	0	0
0	0	0	0	0	0	0	28	0	0	0	0	270	7	0	66	0	0	0	0	43	0	76	0	0	64	0	0	0	0	0	0	0	0	0	0	0	0	0	0	0	0	0	0	0	30	0	0	0	0
0	0	0	0	0	0	0	21	0	0	0	0	183	0	0	99	0	0	0	0	160	0	52	0	0	128	0	0	0	16	0	0	0	0	0	0	0	0	0	0	0	0	0	0	0	12	0	0	0	0
0	0	0	0	0	0	0	7	0	0	0	0	311	0	0	33	0	0	0	0	32	0	44	0	0	96	0	0	0	32	0	0	0	0	23	0	0	0	0	0	0	0	0	29	0	12	0	0	5	0
0	0	27	0	0	0	0	0	0	0	0	0	94	0	0	132	0	0	0	0	132	36	88	0	0	128	0	0	0	16	0	0	0	0	0	0	0	0	0	0	0	0	0	0	0	6	0	0	0	0
0	0	54	0	0	0	0	27	0	0	0	0	136	0	0	33	0	0	0	0	52	0	56	0	0	64	0	0	0	48	0	0	0	0	0	0	0	0	0	0	0	0	0	0	0	0	0	0	0	0
0	0	0	0	0	0	0	0	0	0	0	0	168	0	0	89	0	0	0	0	31	14	20	0	0	128	0	0	0	32	0	0	0	0	0	0	0	0	0	0	0	0	0	0	0	0	0	0	0	0
0	0	0	0	0	0	0	0	0	0	35	0	225	0	0	89	0	0	0	0	82	0	62	0	0	32	0	0	0	48	0	0	0	0	0	0	0	0	0	0	0	0	0	0	0	12	0	0	0	0
0	0	0	0	0	0	0	7	0	0	0	0	374	0	0	188	0	0	0	0	79	0	96	0	0	128	0	0	0	48	0	0	0	0	0	0	0	0	0	0	0	0	0	0	0	6	0	0	0	0
0	0	27	0	0	0	0	13	0	0	0	0	275	0	0	122	0	0	0	0	108	0	62	0	0	96	0	0	0	48	0	0	0	0	0	0	0	0	0	0	0	0	0	0	0	0	0	0	0	0
0	0	0	0	0	0	0	13	0	0	0	0	323	0	0	254	0	0	0	0	31	0	66	0	0	224	0	0	0	64	0	0	0	0	0	0	0	0	0	0	0	0	0	0	0	0	0	0	0	0
0	0	0	0	0	0	0	0	0	0	0	0	133	0	0	108	0	0	0	0	53	0	106	0	0	64	0	0	0	32	0	0	0	0	0	0	0	0	0	0	0	0	0	0	0	0	0	0	0	0
0	0	0	0	0	0	0	7	0	0	40	0	325	0	0	167	0	0	0	0	11	0	142	0	0	96	0	0	0	16	0	0	0	0	0	0	0	0	0	0	0	0	0	0	0	0	0	0	0	0
0	0	27	0	0	0	0	0	0	0	0	0	246	0	0	308	0	0	0	0	153	14	124	0	0	64	0	0	0	16	0	0	0	0	0	0	20	0	0	0	0	0	0	0	0	0	0	0	0	0
0	0	27	0	0	0	0	26	0	0	0	0	209	0	0	235	0	0	0	0	112	0	125	0	0	64	0	0	0	0	0	0	0	0	0	0	0	0	0	0	0	0	0	0	0	0	0	0	0	0
0	0	27	0	0	0	0	0	0	0	0	0	176	0	0	101	0	0	0	0	58	0	112	0	0	32	0	0	0	0	0	0	0	0	0	0	0	0	0	0	0	0	0	0	0	0	0	0	0	25
0	0	0	0	0	0	0	0	0	0	0	0	165	0	0	286	0	0	0	27	47	0	108	0	0	128	0	0	0	32	0	0	0	0	0	0	0	0	0	0	0	0	0	0	0	0	0	0	0	25
0	0	0	0	0	0	0	13	0	0	0	0	207	0	0	99	0	0	0	0	45	0	58	0	0	96	0	0	0	32	0	0	0	0	0	0	0	0	0	0	0	0	0	0	0	0	0	0	0	0
0	0	27	0	0	0	0	27	0	0	0	0	206	0	0	174	0	0	0	0	25	36	20	0	0	32	0	0	0	32	0	0	0	0	0	0	0	0	0	0	0	0	0	0	0	6	0	0	0	0
0	0	27	0	0	0	0	33	22	0	0	0	183	0	0	157	0	0	0	0	62	0	100	0	0	0	0	0	0	32	0	0	0	0	0	0	0	0	0	0	0	0	0	0	0	7	0	0	0	75
0	0	27	0	0	0	0	20	0	0	0	0	142	0	0	251	0	0	0	0	102	0	86	0	0	0	0	0	0	64	0	0	0	0	0	0	0	0	0	0	0	0	0	25	0	0	0	0	0	25
0	0	81	0	0	0	0	102	0	0	40	0	230	0	0	68	0	0	0	0	96	0	133	0	0	32	0	0	0	64	0	0	0	0	42	0	0	0	0	0	0	0	0	0	0	0	0	0	0	25
0	0	27	0	0	0	0	46	0	0	36	0	143	0	0	195	0	0	0	0	114	0	64	0	0	0	0	0	0	16	0	0	0	0	40	0	0	0	0	0	0	0	0	0	0	0	0	0	0	75
0	0	27	0	0	0	0	37	0	0	0	0	356	0	0	132	0	0	0	0	9	0	20	0	0	0	0	0	0	64	0	0	0	0	0	0	0	0	0	0	0	0	0	0	0	6	0	0	0	0
0	0	27	0	0	0	0	64	0	0	0	0	366	0	0	28	0	0	0	0	78	0	36	0	0	0	0	0	0	64	0	0	0	0	0	0	0	0	0	0	0	0	0	0	0	0	0	0	0	75
0	0	81	0	0	0	0	46	0	0	37	0	423	7	0	33	0	0	0	0	36	0	32	0	0	0	0	0	0	16	0	0	0	0	0	0	0	0	0	0	0	0	0	0	0	0	0	0	0	0
0	0	0	0	0	0	0	41	0	0	0	0	430	7	0	56	0	0	0	0	107	0	68	0	0	55	0	0	0	64	0	0	0	40	9	0	0	0	0	0	0	0	0	0	0	0	0	0	0	0
0	0	0	0	0	0	0	26	0	0	0	0	313	21	20	77	0	0	0	0	37	0	32	0	0	0	0	0	21	32	0	0	0	66	0	0	0	0	0	0	0	0	0	0	0	0	0	0	0	50
0	0	27	0	0	0	0	34	0	0	0	0	347	14	0	6	0	0	0	0	104	0	6	0	0	0	0	0	0	0	0	0	0	0	0	0	0	0	0	0	0	0	0	0	0	0	0	18	0	0
0	0	0	0	38	0	0	47	0	0	36	0	304	0	0	6	0	0	0	0	16	0	36	0	0	0	0	0	0	16	0	0	0	0	0	5	20	0	0	0	0	0	0	0	0	6	0	0	0	0
0	0	0	0	0	0	0	46	0	0	0	0	206	21	0	129	0	0	0	0	38	0	12	0	0	0	0	0	0	0	0	0	0	0	0	0	0	0	0	0	0	0	0	0	19	6	0	0	0	25
0	0	0	0	0	0	0	74	22	0	0	0	144	14	0	61	0	0	0	0	22	0	36	0	0	0	0	0	0	16	40	46	0	0	0	0	0	0	0	0	0	0	0	0	0	0	0	0	0	25
0	0	0	0	20	0	0	33	0	6	0	0	372	7	0	89	0	0	0	0	67	0	24	0	0	0	0	0	0	0	0	0	0	0	0	0	0	0	0	0	0	0	0	0	0	0	0	0	0	0
0	0	0	0	0	0	0	68	0	0	0	0	146	7	0	161	0	0	0	13	41	0	42	0	0	23	0	0	0	0	20	0	0	0	0	0	0	0	0	0	0	0	0	0	0	18	0	0	0	25
0	0	0	0	0	0	0	46	0	0	0	0	375	0	0	33	0	0	0	0	100	0	74	0	0	0	0	0	0	0	20	0	0	0	0	0	0	0	0	0	0	0	0	0	0	12	0	0	0	0
0	0	27	0	0	0	0	70	0	0	49	0	199	21	0	28	0	0	0	0	152	14	65	0	0	32	0	0	0	16	0	0	0	0	0	0	0	0	0	0	0	0	0	34	0	12	0	0	0	25
0	0	0	0	0	0	0	78	0	0	70	0	507	0	0	56	0	0	0	13	89	0	80	0	0	0	0	0	0	0	40	0	0	0	0	0	0	0	0	0	0	0	0	0	0	18	0	0	10	0
0	0	0	0	0	0	0	85	0	0	39	0	210	21	0	166	0	0	0	0	93	0	74	0	0	0	0	0	0	0	60	0	0	0	12	0	0	0	0	0	0	0	0	25	0	18	0	0	0	25
0	0	0	0	0	0	0	29	0	0	79	0	246	14	0	250	0	0	0	13	38	0	160	0	0	0	0	0	0	0	0	43	0	0	0	5	62	0	0	0	0	0	0	0	0	18	0	0	5	0
0	0	0	0	0	0	0	51	0	0	38	0	320	7	0	165	0	0	0	31	40	36	78	0	0	0	0	0	0	0	40	0	0	0	0	0	0	0	0	41	0	0	0	80	0	29	0	0	10	50
0	0	0	19	0	0	0	36	22	0	0	0	305	7	0	173	0	0	0	40	85	36	42	0	0	0	0	0	0	0	60	0	0	0	23	0	0	0	0	0	0	0	0	45	0	19	0	0	10	100
0	0	0	0	0	0	0	28	0	0	41	0	450	14	0	161	0	0	0	13	43	0	112	0	0	0	0	0	21	0	64	0	0	0	0	0	0	0	0	0	0	0	0	29	38	18	0	0	0	25
0	0	0	19	0	0	0	57	0	0	70	0	153	7	0	68	0	0	0	13	94	50	86	0	0	32	0	0	0	0	20	0	0	0	0	0	20	0	0	0	0	0	0	28	0	18	0	0	0	100
0	0	20	0	0	0	0	29	0	0	0	0	433	7	0	238	0	0	0	0	126	86	92	0	0	0	0	0	0	0	0	0	0	0	0	0	20	0	0	0	0	0	0	0	0	12	0	0	5	25
0	0	0	0	0	0	0	14	30	0	34	0	114	14	0	294	0	20	0	13	101	114	140	0	0	0	0	0	0	0	15	20	0	0	30	0	40	0	0	0	0	0	0	134	12	24	0	0	0	25
0	0	4	0	0	0	0	35	15	0	75	0	458	7	20	103	0	65	0	31	121	64	202	0	0	32	0	0	0	0	0	20	0	0	20	30	40	0	40	0	0	0	0	0	0	42	0	0	20	0
0	0	0	0	0	0	0	47	15	22	0	0	308	0	0	206	0	0	0	0	195	136	72	0	0	32	24	0	0	0	0	23	0	0	23	0	20	0	0	0	0	0	0	0	6	36	0	0	0	0
0	10	42	0	0	0	0	20	0	0	35	0	588	0	0	66	0	0	0	0	72	57	115	0	0	64	0	0	0	0	0	0	0	0	23	7	0	0	0	0	0	0	0	0	14	12	0	42	10	0
0	0	67	0	0	0	0	88	60	0	78	0	315	21	0	189	0	0	0	0	192	108	158	0	0	96	0	28	0	32	0	0	0	59	0	0	20	0	0	0	0	0	0	40	0	26	0	0	10	0
0	10	58	0	0	0	0	72	0	0	102	0	609	0	0	79	0	0	0	0	149	86	87	0	0	0	0	0	0	32	0	0	0	0	22	7	89	0	0	0	0	0	0	58	16	13	0	0	5	0
0	50	31	0	0	0	0	9	15	0	0	0	334	0	0	100	0	0	0	0	94	136	109	0	0	32	0	0	0	16	0	0	0	72	40	7	40	0	40	0	0	6	0	80	0	32	0	0	5	0
0	30	140	0	0	0	0	28	30	0	77	0	463	0	0	167	0	0	0	15	272	89	83	0	0	96	0	0	0	64	0	40	0	0	0	14	43	0	0	0	0	0	0	29	0	44	0	0	0	0
0	30	77	0	37	0	0	72	15	0	4	0	361	0	0	230	9	0	0	0	137	136	191	0	0	160	0	0	0	16	0	0	0	0	23	41	60	0	0	0	0	6	0	80	18	28	0	0	10	0
0	0	31	0	0	0	20	43	15	0	116	0	408	0	0	291	0	0	0	51	319	108	154	0	0	64	0	5	0	32	0	27	11	41	40	7	20	0	0	0	0	0	0	125	0	19	0	0	10	0
0	40	112	0	0	0	0	57	15	6	37	0	460	0	0	292	0	0	0	0	135	64	135	0	0	32	0	0	31	64	0	20	0	74	0	19	60	0	0	27	0	6	0	138	0	19	0	0	15	0
0	10	16	0	0	0	0	61	30	0	74	0	408	0	0	80	0	0	7	3	198	59	90	0	0	76	0	10	62	16	0	23	0	37	67	39	20	0	12	0	0	0	0	70	0	7	0	0	0	0
0	20	81	0	0	0	0	90	30	10	36	0	334	7	0	132	27	0	0	0	203	122	144	0	0	32	0	5	125	64	20	80	0	14	52	36	60	0	0	0	0	12	0	192	0	27	0	39	10	0
0	0	70	0	0	0	0	100	54	26	0	0	468	0	0	255	9	0	0	54	328	62	132	0	0	64	7	10	31	32	0	0	0	40	57	32	0	0	0	0	0	6	0	91	37	27	0	0	10	0
0	0	35	0	19	0	0	46	30	0	36	0	346	22	0	84	9	0	0	27	160	114	153	0	0	32	0	36	93	64	0	0	21	40	40	56	40	0	0	0	11	26	0	69	0	6	0	0	5	0
0	0	77	0	0	0	0	41	45	0	210	0	342	0	0	190	27	0	0	51	231	86	115	0	0	151	0	10	31	0	17	0	0	40	73	122	0	0	34	41	22	12	0	58	57	7	0	0	5	0
0	0	15	0	0	0	20	88	24	0	142	0	220	0	0	221	9	0	0	54	143	158	201	0	0	32	35	10	63	16	0	20	0	41	160	92	20	0	28	0	22	12	0	29	0	69	0	0	0	0
0	0	62	0	0	0	0	137	45	22	140	0	355	0	0	226	0	10	0	54	133	100	204	0	0	26	19	5	93	48	0	0	0	0	190	30	89	0	0	76	11	6	0	69	20	7	0	11	0	25
0	0	16	0	0	0	0	39	104	0	214	0	274	28	0	141	27	0	0	13	349	73	234	0	0	23	0	10	124	64	17	20	0	22	124	65	40	0	0	0	11	6	0	207	34	0	0	0	0	0
0	0	16	12	0	0	0	65	52	6	236	38	299	7	0	167	18	21	0	36	323	136	255	0	0	96	0	20	125	48	0	63	0	0	185	90	42	14	32	6	49	24	0	179	55	0	0	60	0	0
0	23	25	0	0	0	0	65	69	6	283	0	220	0	0	217	0	31	0	31	296	122	188	0	0	117	0	0	147	64	24	43	0	59	120	39	29	0	0	0	11	6	0	121	56	14	0	39	10	0
0	0	31	0	19	0	0	105	50	0	186	0	379	0	0	219	0	0	0	93	286	14	136	20	0	64	0	25	31	32	17	66	0	0	143	157	20	0	0	82	11	24	0	149	71	49	0	0	5	0
0	0	0	0	0	0	0	174	37	12	122	0	374	0	0	349	0	0	0	48	225	114	83	0	0	69	0	10	85	48	0	112	0	61	66	36	20	0	0	41	11	6	0	101	178	14	0	11	0	50
0	0	0	0	19	0	23	72	22	12	134	0	284	0	20	309	0	21	0	34	290	64	219	0	0	58	54	10	83	16	15	46	11	0	135	99	43	26	40	0	22	6	0	94	201	59	0	33	5	0
0	0	22	0	37	0	4	155	22	0	104	0	294	0	40	292	26	27	0	61	319	4	147	0	0	26	0	20	62	32	0	69	0	0	156	30	20	0	0	112	0	6	0	163	68	14	0	0	5	25
22	0	4	19	0	0	4	132	87	18	219	31	354	0	20	179	0	83	0	48	459	28	212	0	17	23	35	0	76	32	0	46	0	41	140	132	0	0	0	41	0	30	0	118	232	61	16	0	10	25
0	0	21	23	0	0	0	219	24	6	184	0	484	0	20	346	0	21	0	96	225	84	161	0	4	0	7	0	106	0	0	69	0	57	147	95	73	0	28	42	11	30	0	171	56	106	0	21	15	0
0	10	50	38	0	0	0	130	24	28	218	31	517	0	0	130	0	56	0	61	452	122	214	0	0	69	48	5	21	32	15	43	0	39	191	88	20	0	0	164	0	47	0	124	243	67	0	0	5	75
0	0	20	0	74	0	0	293	46	28	192	0	291	0	40	262	19	72	0	61	405	28	61	0	0	37	21	0	0	16	17	63	0	40	113	43	60	0	28	77	27	6	0	82	130	114	0	0	15	66
0	0	48	7	20	0	0	266	39	32	325	0	367	17	20	270	0	48	0	66	388	86	270	0	54	52	41	0	54	48	0	119	11	53	234	126	117	0	40	0	0	24	0	257	160	88	0	0	15	100
0	0	11	19	96	0	0	173	0	12	317	0	242	42	40	155	0	74	0	78	522	86	144	0	0	42	18	5	0	32	0	63	22	80	132	76	69	0	0	88	16	14	0	239	130	63	0	16	10	50
0	0	43	0	0	0	0	160	39	6	420	0	484	0	20	361	0	185	0	87	480	74	250	0	46	49	65	16	42	48	16	93	0	0	269	33	86	0	12	94	0	6	0	295	315	31	0	27	10	25
0	0	90	24	59	27	0	171	30	32	420	31	624	17	40	166	0	127	0	109	371	50	83	0	67	37	129	0	22	16	15	66	0	0	224	110	26	0	28	20	16	56	0	360	121	13	0	0	5	0
0	10	68	0	39	0	8	288	15	24	497	0	526	0	40	328	66	210	0	16	309	95	389	0	69	0	91	16	0	16	24	106	11	20	193	73	43	0	40	53	2	28	0	296	183	99	0	3	10	75
0	0	79	22	40	0	0	184	24	18	573	31	540	0	0	289	0	103	0	163	493	122	151	0	47	89	14	0	32	80	37	87	0	154	312	18	46	0	40	0	0	42	0	293	192	106	0	27	5	50
0	0	57	0	93	0	4	329	0	12	454	0	379	14	0	469	54	60	0	80	386	140	240	0	24	26	63	0	21	16	0	40	0	138	286	100	55	0	28	24	16	28	0	548	177	80	0	53	25	50
20	0	68	0	76	0	0	353	48	50	526	0	450	31	0	453	27	175	0	192	358	202	282	21	23	0	56	26	23	48	24	67	0	81	153	40	67	14	80	47	0	0	0	365	92	169	16	27	0	50
0	0	121	19	132	0	0	204	24	18	616	0	567	0	20	368	89	55	0	144	414	98	204	0	0	21	28	0	32	16	41	43	0	37	141	74	92	0	62	74	25	28	0	465	192	43	0	93	20	0
0	0	46	45	39	0	23	214	70	12	788	0	523	36	0	292	26	51	0	115	644	142	243	0	25	52	27	0	0	62	17	27	0	33	292	56	69	0	108	88	2	14	0	378	57	80	0	69	15	50
21	10	150	88	40	0	0	173	77	96	622	0	714	51	0	354	17	146	0	56	508	68	295	0	78	26	100	5	59	0	72	93	11	80	161	125	150	0	120	56	2	42	0	219	137	65	0	18	15	25
21	0	56	0	112	0	4	123	46	23	538	0	614	63	0	404	0	143	7	78	415	139	322	0	23	12	73	16	37	35	74	43	33	226	334	73	124	0	80	6	15	28	0	198	93	98	7	36	10	41
26	23	79	39	38	0	23	282	28	6	524	0	838	79	20	410	27	123	7	93	853	92	190	0	0	76	42	21	31	16	41	20	11	95	268	19	173	0	187	37	31	28	0	424	140	76	0	7	10	75
0	32	86	26	118	0	27	79	36	136	800	0	905	31	0	515	15	149	0	150	563	198	446	0	23	57	73	36	42	32	65	40	0	117	209	87	52	0	109	0	11	14	0	395	237	118	17	81	0	75
0	0	82	45	134	0	12	344	44	68	576	0	1078	31	0	447	157	214	0	160	765	152	214	0	0	101	126	0	0	16	0	20	0	200	203	139	27	14	0	36	0	42	0	435	146	149	16	18	10	125
0	0	93	46	135	0	12	261	82	123	420	0	641	49	0	544	80	94	0	88	954	42	280	0	0	206	21	91	86	16	80	27	0	283	253	115	204	0	120	48	0	28	0	402	137	171	4	123	10	0
0	0	148	3	138	0	4	221	53	76	535	0	912	118	0	410	95	62	7	229	614	126	246	0	1	81	136	92	11	0	32	46	18	338	216	184	78	0	80	186	13	0	0	585	150	144	55	180	20	50
46	23	201	23	58	0	4	175	149	126	582	0	1055	73	0	705	121	198	0	126	841	27	473	0	23	100	112	107	51	14	41	27	0	283	166	185	231	0	158	8	15	42	0	360	162	67	0	89	10	0
42	20	136	55	152	0	31	295	68	59	520	31	852	69	0	595	44	284	0	211	988	129	355	20	36	57	176	78	33	51	85	86	11	234	246	128	105	17	80	76	2	14	0	708	201	80	0	126	15	25
0	43	120	26	186	0	12	380	69	176	539	0	915	71	32	598	103	153	14	102	710	64	211	32	0	153	166	70	34	32	98	23	19	121	255	119	198	0	132	54	29	57	0	245	86	108	0	139	10	25
0	20	150	64	77	0	28	248	91	59	660	31	1080	60	20	750	113	230	28	93	655	155	289	0	0	154	96	91	22	16	122	50	0	292	188	54	229	0	96	146	26	28	0	524	63	125	0	71	15	91
42	10	104	19	56	0	16	243	165	70	756	0	1061	32	20	797	67	229	14	122	1109	36	313	0	47	112	113	52	61	16	112	23	0	190	221	221	190	26	142	123	29	28	0	685	191	133	0	95	15	50
84	10	100	52	20	0	44	107	120	127	1087	7	991	39	20	899	65	167	28	167	885	196	345	21	0	133	172	105	24	32	164	69	0	187	277	89	149	0	92	76	22	28	0	662	242	164	7	63	10	25
36	58	141	0	19	0	16	245	155	98	1194	0	938	43	0	827	189	99	21	135	737	113	381	20	26	137	69	77	19	16	105	23	0	393	243	72	115	0	80	228	40	0	0	360	215	97	0	228	10	25
65	33	112	5	149	0	51	216	43	59	700	38	1164	61	0	616	98	144	21	323	839	50	395	0	4	273	35	205	141	48	121	69	11	143	385	71	162	26	122	0	22	35	0	492	85	155	11	142	10	0
36	10	183	25	149	0	12	380	213	108	1063	7	1217	33	20	619	79	247	28	250	1100	216	367	0	27	211	93	58	62	32	152	27	11	177	286	193	223	0	50	181	0	0	0	541	177	138	16	152	10	0
98	79	141	46	75	27	31	329	107	110	652	0	1023	0	0	693	118	189	0	184	1119	160	310	0	99	201	84	171	167	16	145	50	0	310	303	163	145	0	148	114	37	0	0	584	188	142	17	70	10	0
5	33	77	88	52	0	48	286	189	113	1183	69	1744	52	40	824	57	308	0	263	1430	205	332	21	68	224	43	137	148	48	136	0	11	253	236	50	189	40	28	164	36	15	0	653	153	100	23	148	5	41
31	46	161	50	52	0	8	310	128	134	1232	0	1761	35	0	658	99	98	0	299	1013	336	461	0	13	237	0	182	131	0	195	119	11	282	313	190	203	0	49	207	2	56	0	518	117	181	23	86	25	0
0	56	234	110	0	0	28	396	192	99	1131	0	1458	25	40	903	90	219	0	213	1116	150	495	0	68	204	3	66	230	48	269	27	0	311	304	187	114	25	96	115	49	0	0	561	287	126	16	219	0	0
64	75	183	79	165	0	15	268	105	89	1407	7	1458	120	0	729	78	332	0	173	1370	200	449	26	13	249	150	72	183	16	221	96	11	177	539	163	290	0	52	231	64	37	0	410	166	207	7	105	5	50
22	43	235	92	51	0	27	362	178	169	1499	31	1233	31	0	864	62	149	7	120	1258	92	393	0	65	249	165	123	175	48	98	92	11	135	347	214	303	5	198	192	35	0	0	752	94	89	23	74	10	25
0	129	264	91	164	0	46	497	329	32	1445	69	1105	68	0	518	105	343	0	417	1388	146	489	0	95	361	97	82	224	32	186	96	11	339	395	234	298	31	40	212	67	0	0	647	269	130	7	90	20	0
0	53	298	84	103	0	12	293	128	25	1452	38	1735	51	72	984	34	211	7	235	1159	252	478	0	75	220	110	193	175	48	257	119	37	278	428	237	178	0	166	249	90	35	0	689	246	151	23	208	25	25
27	92	301	131	173	0	31	371	138	32	998	62	1246	56	40	643	139	163	0	191	1545	285	299	26	52	216	75	190	236	60	293	93	0	419	272	212	278	0	216	273	132	41	0	578	170	136	7	164	20	0
14	39	194	148	80	15	16	455	208	45	1539	52	1242	13	20	877	97	336	7	211	927	183	549	99	27	217	114	141	242	60	131	96	33	348	297	214	436	14	189	247	145	0	0	701	180	200	40	258	15	25
22	33	328	152	33	0	23	395	92	27	1278	69	1345	90	40	1303	94	313	0	379	1447	214	615	104	62	124	197	302	454	48	284	146	29	416	341	179	265	26	236	370	108	0	0	689	316	196	32	237	15	82
36	65	408	259	33	13	18	389	234	41	1611	138	1490	68	100	966	39	429	0	79	1433	438	553	105	73	279	71	295	229	35	185	247	44	456	258	220	301	5	198	279	62	0	0	762	217	321	16	341	15	0
44	69	311	158	79	0	3	596	138	104	1670	69	1208	44	40	979	151	292	0	246	1266	267	593	130	12	144	313	251	406	81	229	227	11	198	351	123	332	15	155	173	87	35	0	732	240	159	34	154	10	0
57	56	352	167	66	27	31	757	204	62	1725	69	1354	150	142	982	190	286	47	312	1611	242	756	92	89	111	252	223	201	70	335	231	29	441	379	234	316	61	215	168	22	0	0	764	263	308	53	172	20	0
164	23	297	150	42	0	33	591	171	48	2162	162	1419	123	85	995	105	106	14	328	1802	199	804	112	125	182	110	291	266	74	182	50	51	349	348	192	442	36	427	141	174	41	0	667	187	279	92	444	15	0
35	102	236	201	52	0	10	613	251	188	1556	138	1246	33	60	1103	110	331	18	516	1464	207	539	106	87	62	215	212	240	62	189	204	44	435	362	131	329	14	305	118	18	45	0	919	203	230	7	261	10	25
36	23	293	111	98	0	24	657	160	70	1782	69	1688	93	100	837	147	318	47	641	1915	190	568	46	114	203	306	317	292	65	94	175	51	452	460	351	391	45	246	211	124	41	0	523	320	373	63	363	15	0
16	98	209	130	141	13	9	751	143	206	1716	252	1484	152	60	1390	103	388	33	472	1634	320	857	118	44	67	381	254	252	16	268	143	29	432	431	170	431	10	356	180	101	41	0	654	199	254	103	250	30	25
115	105	200	162	85	0	0	775	117	126	1686	83	1391	130	112	789	121	481	18	341	1508	146	515	118	76	105	239	120	336	16	413	134	40	597	560	175	401	38	507	265	101	0	0	471	264	238	108	299	28	25
59	66	317	237	84	26	52	1017	165	48	2055	169	1477	215	40	1384	153	312	11	427	1477	275	792	0	73	129	513	123	347	32	349	195	76	510	628	181	441	61	526	201	59	0	0	690	289	339	145	426	10	66
99	63	221	264	126	26	58	759	246	162	2182	138	1616	99	111	1125	172	295	55	383	1384	205	733	118	42	137	331	156	225	14	384	219	80	459	637	229	365	19	573	369	137	0	0	601	90	241	154	277	20	50
84	102	374	215	153	13	53	912	167	192	2342	100	1899	116	118	1210	133	284	33	361	1640	362	860	81	96	79	323	103	410	30	228	181	40	418	483	125	290	0	480	245	122	41	0	606	203	442	46	517	15	75
106	72	232	315	155	53	62	646	316	48	1888	76	1753	171	177	1661	94	546	44	475	1785	276	931	164	76	100	259	110	221	129	315	202	47	496	680	266	596	66	308	273	101	89	0	410	123	313	131	236	62	0
89	141	440	194	202	53	67	1242	252	184	2075	107	1604	124	220	1290	139	458	11	396	2021	379	793	130	61	228	311	318	220	16	201	193	40	481	409	116	244	47	485	264	170	80	0	623	314	551	85	395	0	41
49	58	340	204	84	13	70	966	259	170	2076	52	1623	187	106	1499	189	623	22	429	1106	464	1370	132	127	199	409	327	204	64	362	152	62	643	583	173	519	52	430	334	105	71	0	326	229	335	39	260	34	75
132	110	414	248	268	26	47	1043	200	85	2064	31	2146	62	158	1202	165	541	22	381	1931	511	1067	72	61	104	418	198	117	51	245	151	0	570	740	228	454	49	436	263	164	200	0	775	374	464	101	480	34	0
150	110	372	279	224	26	27	1165	345	115	1780	52	1708	150	51	1392	156	486	22	644	2141	503	1190	119	74	65	476	162	190	0	281	24	0	625	555	168	647	41	735	300	132	75	0	702	174	389	69	579	34	91
67	136	268	178	84	27	80	1384	313	192	1805	21	1611	272	149	1246	149	470	22	241	1847	327	1260	124	90	89	497	237	157	32	192	183	76	703	507	159	582	31	773	317	162	162	0	550	143	462	121	355	28	66
81	155	433	232	158	28	31	1180	290	226	1992	86	1483	223	53	1552	198	473	33	658	2052	331	1180	86	75	217	470	185	276	32	349	158	47	493	626	119	548	33	439	62	160	132	0	438	387	344	247	313	21	66
108	180	270	329	178	27	117	1596	236	158	2024	7	1961	148	40	1401	186	393	7	319	2097	325	1080	163	134	284	329	252	303	32	319	111	51	670	646	161	529	5	754	256	127	136	0	474	169	376	232	298	23	66
188	65	169	162	330	28	32	1044	477	79	2524	31	1811	255	77	1130	183	401	0	579	2209	312	1334	47	92	232	559	251	220	64	297	159	47	794	465	265	267	5	239	303	50	76	0	418	289	386	211	416	16	91
111	131	249	284	161	0	54	1358	282	78	1998	0	2401	110	96	1788	257	567	55	283	2043	497	1459	176	75	224	450	112	103	32	366	150	66	819	492	165	609	5	371	316	96	56	0	557	492	412	217	209	26	182
159	22	346	319	255	15	57	1289	361	68	2207	69	2321	276	112	1768	298	518	22	454	2359	344	1158	72	74	142	432	224	187	67	351	77	18	802	616	257	452	48	643	244	63	75	0	559	358	433	117	358	13	141
154	57	374	195	148	0	15	1739	371	87	2475	120	2874	278	20	2037	224	626	18	708	2121	285	1052	59	205	285	484	105	142	16	219	69	36	1169	478	281	575	78	389	341	106	65	0	702	413	558	377	449	29	66
232	92	233	195	187	0	47	1436	489	89	3013	137	2551	219	140	1587	206	508	0	501	2629	298	1192	39	73	314	477	299	215	83	327	105	34	654	577	126	417	35	388	316	90	112	0	606	352	460	247	461	31	50
109	67	244	133	297	0	44	1343	388	99	2303	38	2356	267	90	2184	159	224	11	540	2503	402	1456	52	196	417	293	178	189	42	272	64	95	511	566	168	596	26	489	282	13	228	0	504	537	443	208	386	13	66
167	120	291	305	222	0	88	1416	348	94	2204	48	2835	228	100	1866	294	619	24	473	2710	358	1033	52	262	344	407	204	298	103	305	96	36	1080	697	310	647	92	383	495	151	144	14	527	472	415	183	437	18	0
132	65	394	205	204	30	71	1770	398	101	2784	160	2926	274	27	2092	193	394	58	628	2553	358	1188	88	75	559	292	263	140	68	301	276	54	1194	833	459	831	78	568	500	42	253	14	811	437	454	183	373	21	0
211	61	297	445	197	15	40	1416	335	128	2914	141	2675	189	58	2429	288	593	21	728	2502	482	1035	72	177	319	331	254	176	139	378	185	54	1146	448	297	638	103	473	479	72	175	28	725	633	186	254	585	0	148
194	0	301	132	261	69	56	1130	541	153	2523	124	2860	212	100	1792	138	272	39	444	2177	367	999	138	161	500	290	262	159	46	448	242	58	560	513	185	544	109	335	312	172	127	28	820	436	368	334	511	0	107
253	50	251	296	131	0	67	1352	445	60	3048	93	3128	150	67	2163	92	599	0	606	2853	559	1524	95	337	373	417	327	279	101	449	253	69	1220	454	214	453	58	390	431	208	167	28	639	597	441	337	478	0	50
341	10	365	224	185	45	77	1630	516	111	2988	101	3202	286	72	2208	346	359	39	574	2974	476	922	145	109	553	607	277	226	225	450	221	47	1117	621	141	428	25	529	564	109	106	42	777	554	427	436	527	0	50
180	42	285	233	93	28	59	1411	480	79	2670	164	2881	153	74	1881	235	569	40	492	2262	424	1147	60	270	341	470	176	146	103	499	117	66	929	404	286	391	73	271	493	139	115	28	709	505	285	416	342	0	157
156	0	338	323	162	0	74	1253	507	92	3453	90	3353	203	56	2117	226	473	29	469	3001	496	983	102	247	500	440	258	285	157	347	124	55	843	551	216	412	12	408	512	166	171	14	823	519	471	233	354	0	25
223	108	393	260	127	30	130	1441	421	70	2690	240	3377	115	103	2033	230	463	18	479	3193	445	1327	106	213	301	623	190	405	96	414	229	105	1108	412	246	484	86	550	544	245	130	14	761	613	417	263	398	0	150
288	33	343	346	168	15	43	1016	430	111	3175	114	3586	88	40	2007	341	644	18	549	2795	481	1013	95	289	437	558	183	254	46	391	288	99	1139	561	233	610	111	301	291	43	167	0	812	449	532	296	344	0	66
280	39	362	204	180	30	66	1200	370	156	3110	280	3364	160	20	2323	227	382	0	363	3087	209	1182	162	228	545	477	311	244	93	451	304	182	1061	546	305	599	121	318	430	296	230	0	742	674	267	335	506	0	116
253	67	448	391	112	42	31	1469	605	182	2909	150	3784	121	155	2206	251	808	8	534	3440	373	1046	176	252	338	566	267	516	67	501	151	146	993	431	334	638	127	427	616	346	273	0	845	610	430	301	389	0	0
460	94	344	338	190	30	28	1403	387	116	3198	141	3518	81	50	2438	254	363	0	577	2825	319	1327	136	144	502	355	201	346	121	383	196	71	882	694	287	397	39	592	607	201	184	0	842	525	310	425	460	0	75
286	30	307	216	114	30	27	1612	594	236	3652	255	3655	160	114	2314	194	522	8	415	3063	315	1252	113	453	502	424	232	635	43	272	178	77	1005	830	385	464	136	439	471	215	221	14	1035	505	483	356	428	0	50
285	95	351	409	183	57	52	1568	444	232	3894	229	3555	249	63	2314	123	566	0	388	3107	413	1178	147	232	423	448	283	388	70	359	403	139	1164	710	161	646	101	574	327	205	154	0	914	692	343	363	529	0	141
378	182	604	274	241	27	59	1339	450	142	3386	277	3293	264	68	2055	160	571	16	660	3570	284	1181	171	435	359	542	310	449	70	409	369	36	968	656	273	531	210	585	491	217	132	0	795	534	556	308	528	0	0
293	86	458	357	198	42	58	1730	438	151	3883	273	4434	266	115	2841	237	409	8	613	3198	346	867	229	281	529	637	337	541	35	413	344	226	1012	670	289	649	159	806	593	360	65	0	1015	499	480	294	687	0	0
449	135	471	267	170	54	43	1549	438	194	4007	239	3972	272	60	2381	248	652	8	634	3422	330	1325	230	385	355	621	347	421	120	521	233	91	943	607	253	723	151	775	384	351	198	0	720	506	365	329	478	0	25
328	46	395	275	70	0	84	1801	660	175	3819	286	3664	333	169	2473	191	530	21	673	2772	299	1205	100	341	581	376	250	444	82	580	304	140	833	652	338	673	52	828	421	233	301	0	804	512	402	293	555	0	50
369	121	479	257	149	54	8	1639	465	153	3840	143	3591	270	99	2358	189	693	16	761	3466	504	1357	214	459	416	502	346	696	85	536	392	171	1119	1014	210	755	120	737	384	310	91	0	902	508	357	297	498	0	25
364	137	384	252	146	54	40	1937	506	185	3328	151	4257	221	213	3257	160	726	21	925	3229	381	1288	178	256	447	539	350	658	134	524	447	229	1223	977	368	536	62	747	485	390	286	0	946	654	442	246	505	0	25
219	23	500	200	116	121	38	1897	403	147	2996	188	3909	230	146	2520	154	657	24	695	3004	326	1551	178	469	614	503	342	424	102	450	395	104	1462	906	317	785	128	689	419	296	202	0	939	614	554	198	659	0	25
284	69	477	229	51	96	51	1999	490	237	4544	212	3163	283	304	2691	233	631	35	608	3659	303	1628	100	324	417	561	378	976	92	598	381	106	1298	1119	436	911	143	805	574	266	440	0	1268	531	645	164	697	0	25
185	144	407	225	130	54	60	1688	263	225	3931	386	3902	217	109	2642	102	634	34	617	3624	229	1469	221	392	416	645	336	478	98	594	540	135	1078	1166	487	804	165	768	541	396	226	0	972	421	435	157	760	0	0
247	83	437	203	132	27	54	1764	486	229	2986	124	3743	269	153	2550	242	425	40	799	3831	331	1498	174	364	369	695	445	575	162	611	420	156	1339	1181	244	764	78	823	429	133	261	0	829	411	470	287	525	0	41
197	143	550	270	181	0	35	2109	489	190	4095	254	4538	410	149	3313	409	692	42	742	3488	322	1762	137	324	389	528	372	283	184	661	430	174	1255	1130	312	539	40	881	400	237	376	0	1388	490	397	291	762	0	50
279	90	585	377	211	69	71	2149	486	264	3759	243	3584	521	96	2740	92	730	68	881	3977	498	1403	168	323	483	713	338	674	144	403	306	74	1239	1085	355	696	81	670	411	254	283	0	1011	371	648	390	477	0	25
275	122	579	201	250	54	18	2065	625	218	4226	190	4249	421	184	2958	262	554	45	627	3411	336	1702	117	375	381	664	471	422	172	627	431	190	962	1349	319	476	83	845	268	241	247	0	824	445	708	168	702	0	82
107	27	578	233	231	94	70	2225	496	239	3912	435	3944	473	206	3577	172	908	58	808	3931	468	1410	145	422	498	751	343	631	137	593	495	241	1082	1051	222	750	84	724	391	212	358	0	1193	442	683	184	571	0	0
220	163	557	315	196	27	91	2432	450	165	3330	251	3763	363	89	3491	486	607	44	810	3716	410	1748	163	314	625	580	215	418	108	429	365	108	1193	1221	346	756	56	711	490	190	233	0	879	483	715	235	738	0	0
237	171	625	271	200	54	115	2549	606	253	3782	278	4256	663	178	3697	376	975	48	607	3571	554	1773	224	443	762	609	352	523	66	549	347	166	943	933	296	547	133	782	328	204	374	0	1213	412	507	339	747	0	41
113	120	487	479	187	150	145	3025	346	298	4018	157	4372	683	145	3183	445	787	60	743	3303	486	2019	166	361	656	664	303	627	251	549	349	132	1469	1458	327	712	187	870	321	184	240	0	1173	494	888	263	916	0	82
196	107	611	265	375	0	158	2318	665	327	3743	296	4522	467	86	3448	275	621	46	880	3501	446	2194	210	419	666	649	199	751	85	653	356	189	1281	1429	347	637	152	732	293	252	181	0	1139	495	607	338	778	0	41
146	50	515	478	150	54	85	2453	516	519	3965	197	4280	361	86	2875	336	774	33	593	3377	327	1818	138	332	664	749	247	454	82	389	293	207	1272	1181	485	511	98	638	449	273	231	0	1151	329	681	262	741	0	164
130	196	529	373	286	81	76	2931	585	156	4054	182	4362	805	118	3356	202	623	32	812	3735	784	2094	173	473	914	813	277	577	155	641	263	227	1327	1304	310	512	93	579	367	227	381	0	1288	562	740	221	814	0	41
155	90	573	398	189	0	193	2705	414	412	3720	162	5316	454	118	2874	234	862	18	841	4034	745	1788	296	385	570	547	296	704	96	670	370	132	1175	1633	408	503	210	675	608	135	386	0	1020	410	751	336	796	0	164
125	165	475	384	202	0	111	2454	706	367	4137	271	3809	550	94	2668	376	998	22	924	3619	596	1392	132	450	811	857	408	363	112	434	233	195	1154	1315	94	486	159	604	359	352	277	0	1169	373	602	204	1040	0	82
255	157	354	402	252	138	164	2409	507	308	4008	237	4171	239	112	3457	524	939	45	830	3969	465	1743	418	496	735	963	229	688	114	679	382	226	1643	1525	576	508	100	787	574	256	116	0	804	325	867	470	784	0	123
129	209	570	406	307	42	33	2132	633	149	3883	150	4272	542	148	3284	381	951	94	825	4111	497	1805	228	447	742	722	317	580	249	640	388	278	1010	1543	271	577	86	473	391	273	318	0	1327	399	678	358	835	0	41
232	203	442	373	277	42	127	2327	864	244	3432	174	3857	364	12	2989	492	773	23	996	4270	457	1481	283	435	831	772	240	354	311	632	293	252	1145	1347	482	483	127	592	550	374	175	0	1138	378	607	469	976	0	82
276	113	610	479	155	27	96	2492	620	166	3863	208	4224	527	138	4103	305	958	49	982	3935	409	2087	204	354	814	862	318	606	25	571	391	206	1481	1443	215	345	144	563	331	140	242	0	1430	606	716	357	894	0	41
219	149	651	478	239	57	180	2197	548	112	4206	206	3998	525	138	3701	260	751	11	888	3094	419	2054	245	272	831	708	283	638	242	507	253	208	1196	1254	386	647	145	388	697	356	151	0	945	483	390	459	1068	0	0
316	224	659	463	177	42	62	2730	822	308	3854	258	3997	390	101	3425	414	785	41	801	4253	396	1985	227	294	637	563	311	586	279	466	497	219	1223	1163	210	470	53	867	398	325	208	0	1162	438	634	525	1205	0	0
339	215	557	331	186	30	107	2441	729	305	4696	292	3940	507	136	3653	156	1029	36	930	4053	561	2469	97	360	896	735	334	367	239	587	519	220	1654	1322	249	558	155	800	268	210	246	0	1149	541	634	475	930	0	25
378	173	652	518	274	57	147	2421	552	140	4845	311	3925	462	116	3580	338	848	59	831	4149	354	1727	174	294	597	716	220	394	180	666	317	211	920	1373	247	540	144	875	653	259	195	0	1307	336	566	437	773	0	0
237	343	471	321	308	30	89	2136	733	225	3969	140	3735	314	152	3477	297	657	23	795	3860	485	1699	167	348	760	875	361	675	215	719	402	193	1291	1145	348	542	249	744	432	283	246	0	1215	424	580	428	836	0	75
434	205	546	526	343	42	91	2406	706	282	5028	361	4254	439	100	3734	323	917	23	911	4071	639	1693	151	210	595	682	249	470	197	703	463	143	1242	1025	332	693	198	743	684	193	104	0	1314	421	636	558	976	0	66
420	405	550	417	292	15	28	2270	628	248	4323	220	4616	517	306	3736	232	876	20	932	4718	420	1936	107	442	733	938	383	372	236	587	382	238	1162	1411	281	707	179	867	657	254	342	0	1130	342	583	360	1200	0	41
435	215	705	470	318	15	115	2072	662	148	4267	154	3991	506	172	2914	314	934	47	913	3428	348	2036	175	262	567	665	296	561	236	704	413	156	1747	1214	430	700	128	869	649	306	137	0	1238	273	533	440	857	0	66
466	326	639	356	250	27	69	2847	844	217	5089	280	5037	538	136	4191	306	1040	62	973	4505	238	1899	113	335	733	740	430	533	221	958	432	142	1497	1474	191	670	154	709	383	405	438	0	1331	511	534	426	756	0	107
452	203	730	253	216	27	57	2705	618	152	5297	266	5270	485	136	3298	306	1011	58	680	4164	416	1719	133	347	809	763	424	850	191	583	579	219	1363	1377	131	620	109	702	513	220	118	0	1348	426	686	373	849	0	75
419	334	618	382	185	0	35	2657	675	257	5106	119	3974	235	216	3353	375	652	67	923	3809	349	1741	72	349	632	705	259	556	202	796	494	163	1267	1581	225	571	128	871	408	455	255	0	1202	313	434	503	903	0	75
306	328	777	288	212	57	162	2836	709	175	5110	264	4313	289	146	3507	299	1041	78	821	4089	422	1988	72	411	697	694	300	538	269	630	705	195	1546	1216	359	534	164	891	583	389	154	0	1628	624	564	413	1012	0	50
375	247	735	432	203	84	61	2623	619	159	4979	237	4682	173	196	3934	355	895	57	631	4715	417	1970	105	448	634	560	226	593	177	592	264	42	1692	1427	375	540	198	763	468	475	440	0	1731	482	556	409	805	0	157
361	283	873	398	213	99	61	2049	658	238	4949	373	5302	384	124	3511	295	662	60	817	4293	513	2216	139	440	651	667	344	764	210	670	661	166	1736	1441	242	608	174	552	574	441	336	0	1591	488	674	312	1058	0	50
371	168	925	445	125	111	78	2845	713	342	4948	209	4862	285	124	3435	209	783	54	860	3853	539	1772	219	334	674	609	240	556	93	553	398	165	1849	1506	207	654	171	639	882	326	444	0	1376	341	897	499	936	0	50
263	353	714	347	260	0	53	2668	644	150	4306	226	4999	325	92	4001	299	714	30	992	3526	283	1656	91	390	650	563	444	758	148	661	381	320	1498	1505	161	579	64	957	561	364	244	0	1127	526	447	269	929	0	91
588	226	999	367	218	99	55	2644	640	207	4639	147	5314	272	112	3185	221	1029	67	903	4406	494	2044	90	279	471	812	160	670	278	545	599	229	1923	1706	448	633	113	792	611	266	93	0	1199	520	629	292	1026	0	50
403	202	621	401	195	69	3	2288	607	149	4969	256	5376	264	74	3845	370	768	46	1202	4510	436	2387	93	531	811	450	248	841	220	788	330	210	1387	1623	231	780	146	1001	771	346	348	0	1253	442	713	270	1085	0	166
272	182	926	384	179	27	45	2490	623	279	4272	225	4760	396	116	3807	267	727	61	827	5182	474	1880	201	564	313	754	369	752	117	678	323	148	1606	1283	251	554	175	684	535	257	101	0	1436	643	399	267	906	0	91
546	211	829	461	149	69	27	2862	609	384	5312	121	5461	338	100	4278	219	535	71	899	4919	241	2130	102	610	827	651	398	802	102	663	462	286	1391	1311	321	502	87	1229	612	242	438	0	1696	456	691	402	1002	0	91
413	376	818	578	176	69	55	2841	651	318	4516	285	5354	390	144	4399	185	911	41	682	5024	275	2033	59	391	523	467	450	1026	222	696	424	225	1434	1344	353	695	157	1112	604	401	340	0	1419	684	762	256	1062	0	0
360	322	626	328	312	0	109	2920	665	292	5442	350	5754	198	158	3842	282	904	50	768	4858	413	2234	70	504	446	562	256	538	110	621	541	234	1723	1765	363	626	96	1006	745	169	145	0	1382	584	752	282	1299	0	0
285	283	858	258	264	63	49	3007	615	180	4331	203	4184	323	54	3788	276	853	8	762	4046	452	2299	143	492	758	475	392	639	145	643	384	123	1470	1790	242	492	87	1161	413	265	312	0	1185	558	710	234	907	0	116
552	256	565	316	249	81	32	2995	718	300	4996	71	5654	314	94	3785	236	817	58	755	5258	479	1437	147	397	555	663	350	796	57	647	385	156	1481	1881	391	645	258	827	611	329	151	0	1018	447	743	272	1043	0	66
417	447	616	371	190	54	46	2753	641	369	5104	112	5661	438	116	4272	390	811	29	658	4571	403	2388	116	493	690	640	339	679	174	589	296	273	1489	1838	315	799	213	696	335	336	225	0	1403	684	540	495	1085	0	75
382	237	671	384	304	135	29	3114	676	188	4517	241	5563	380	20	3728	245	724	26	1004	5018	260	1774	149	462	677	749	312	767	121	451	270	148	1490	1715	358	754	216	807	578	266	50	0	1160	698	523	366	895	0	91
298	343	699	323	133	27	3	2926	654	367	5080	312	5226	426	150	4856	451	618	21	864	5337	273	2408	106	378	834	559	407	854	214	665	212	229	1788	1879	263	805	193	784	364	267	172	0	1181	553	576	345	1221	0	75
421	204	585	357	294	54	121	3007	641	369	5369	186	5212	437	174	3666	247	965	49	858	5242	346	2360	243	481	576	642	342	985	183	437	137	187	1573	1884	333	692	149	654	514	295	132	0	1014	730	719	424	881	0	41
153	249	709	340	298	81	23	3105	868	243	4245	99	5164	395	199	3391	318	615	21	716	5110	418	2118	85	312	542	581	386	737	259	496	299	107	1326	1345	335	693	128	928	477	312	135	0	818	672	718	333	962	0	66
509	181	642	608	231	108	101	3368	823	260	4823	201	5350	335	141	4111	184	945	70	1188	5521	532	2161	96	365	1026	787	364	706	201	566	258	286	1857	1493	297	701	165	774	439	332	167	0	1168	629	662	265	968	0	75
313	252	718	364	363	54	81	3735	857	432	5297	197	5509	464	174	4462	255	946	60	862	5278	215	2600	105	428	662	589	408	573	339	497	281	226	1316	1675	343	610	129	855	279	374	252	0	1047	806	840	302	796	0	66
336	201	878	426	155	54	222	3185	880	309	5066	199	5177	496	136	3490	204	746	23	740	5614	380	2159	58	390	721	580	383	762	289	524	262	321	1455	1738	305	625	169	469	345	183	232	0	858	612	829	313	1155	0	66
256	287	546	381	324	150	113	3718	800	291	5156	63	5579	529	164	4592	311	888	47	904	5700	496	2136	231	290	942	1019	403	611	219	628	470	260	1590	1451	261	739	146	913	475	260	313	0	1026	674	932	302	1121	0	123
275	278	723	391	189	103	233	2872	1013	193	4302	162	5669	415	84	4635	222	825	60	1140	5881	475	2059	47	396	756	829	348	693	206	894	364	334	1693	1771	326	571	167	1016	572	161	201	0	1239	737	626	354	971	0	91
237	145	566	452	156	0	118	3463	767	415	4633	146	5359	437	155	4306	141	805	37	926	5294	253	1888	205	351	641	668	302	523	97	716	506	231	1346	1197	305	716	90	798	662	243	217	0	1331	616	776	472	643	0	82
369	370	787	469	364	61	141	3539	803	293	5018	262	5308	464	104	4687	198	863	56	1155	5872	458	1676	228	418	1013	878	367	518	198	867	333	262	1670	1416	373	783	142	1069	660	353	181	0	1389	624	883	332	1155	0	41
270	376	576	558	194	69	233	3965	799	231	5699	38	5749	294	162	4594	298	1093	71	984	5779	450	1901	146	444	823	966	457	469	151	1016	515	390	1583	1752	347	634	170	902	585	282	198	0	979	537	946	431	1012	0	0
269	478	680	352	180	124	81	3666	803	268	4580	148	5687	288	142	4344	220	783	82	937	5596	202	2110	179	542	623	1031	333	486	317	785	359	211	1345	1499	381	655	139	990	454	204	209	0	1255	609	1014	252	1165	0	0
401	235	522	492	257	127	72	3588	967	456	5581	76	5595	420	104	3806	255	931	61	1127	5485	383	1636	204	485	902	815	375	504	359	674	215	235	1798	1556	571	573	110	725	720	423	188	0	1091	733	728	197	1001	0	82
362	357	541	453	199	55	127	3398	940	298	5107	109	5123	445	122	4364	297	548	62	963	5444	600	2658	146	602	751	917	363	412	280	740	239	558	1275	1570	434	445	183	646	463	182	226	0	1092	641	1022	327	1005	0	82
[truncated: 950 more columns]

## Sheet: Fig.3d
Column1	Column2	Column3	Column4	Column5	Column6	Column7	Column8	Column9	Column10	Column11	Column12	Column13	Column14	Column15	Column16	Column17	Column18	Column19	Column20	Column21	Column22	Column23	Column24	Column25	Column26	Column27	Column28	Column29	Column30	Column31	Column32	Column33	Column34	Column35	Column36	Column37	Column38	Column39	Column40	Column41	Column42	Column43	Column44	Column45	Column46	Column47	Column48	Column49	Column50
0	0	0	0	0	0	0	0	0	0	0	0	0	0	0	0	0	0	0	0	0	0	0	0	0	0	0	0	0	0	0	0	0	0	0	0	0	0	0	0	0	0	0	0	0	0	0	0	0	0
0	0	0	0	0	0	0	0	0	0	0	0	0	0	0	0	0	0	0	0	0	0	0	0	0	0	0	0	0	0	0	0	0	0	0	0	0	0	0	0	0	0	0	0	0	0	0	0	0	0
0	0	0	0	0	0	0	0	0	0	0	0	0	0	0	0	0	0	0	0	0	0	0	0	0	0	0	0	0	0	0	0	0	0	0	0	0	0	0	0	0	0	0	0	0	0	0	0	0	0
0	0	0	0	0	0	0	0	0	0	0	0	0	0	0	0	0	0	0	0	0	0	0	0	0	0	0	0	0	0	0	0	0	0	0	0	0	0	0	0	0	0	0	0	0	0	0	0	0	0
0	0	0	0	0	0	0	0	0	0	0	0	0	0	0	0	0	0	0	0	0	0	0	0	0	0	0	0	0	0	0	0	0	0	0	0	0	0	0	0	0	0	0	0	0	0	0	0	0	0
0	0	0	0	0	0	0	0	0	0	0	0	0	0	0	0	0	0	0	0	0	0	0	0	0	0	0	0	0	0	0	0	0	0	0	0	0	0	0	0	0	0	0	0	0	0	0	0	0	0
0	0	0	0	0	0	0	0	0	0	0	0	0	0	0	0	0	0	0	0	0	0	0	0	0	0	0	0	0	0	0	0	0	0	0	0	0	0	0	0	0	0	0	0	0	0	0	0	0	0
0	0	0	0	0	0	0	0	0	0	0	0	0	0	0	0	0	0	0	0	0	0	0	0	0	0	0	0	0	0	0	0	0	0	0	0	0	0	0	0	0	0	0	0	0	0	0	0	0	0
0	0	0	0	0	0	0	0	0	0	0	0	0	0	0	0	0	0	0	0	0	0	0	0	0	0	0	0	0	0	0	0	0	0	0	0	0	0	0	0	0	0	0	0	0	0	0	0	0	0
0	0	0	0	0	0	0	0	0	0	0	0	0	0	0	0	0	0	0	0	0	0	0	0	0	0	0	0	0	0	0	0	0	0	0	0	0	0	0	0	0	0	0	0	0	0	0	0	0	0
0	0	0	0	0	0	0	0	0	0	0	0	0	0	0	0	0	0	0	0	0	0	0	0	0	0	0	0	0	0	0	0	0	0	0	0	0	0	0	0	0	0	0	0	0	0	0	0	0	0
0	0	0	0	0	0	0	0	0	0	0	0	0	0	0	0	0	0	0	0	0	0	0	0	0	0	0	0	0	0	0	0	0	0	0	0	0	0	0	0	0	0	0	0	0	0	0	0	0	0
0	0	0	0	0	0	0	0	0	0	0	0	0	0	0	0	0	0	0	0	0	0	0	0	0	0	0	0	0	0	0	0	0	0	0	0	0	0	0	0	0	0	0	0	0	0	0	0	0	0
0	0	0	0	0	0	0	0	0	0	0	0	0	0	0	0	0	0	0	0	0	0	0	0	0	0	0	0	0	0	0	0	0	0	0	0	0	0	0	0	0	0	0	0	0	0	0	0	0	0
0	0	0	0	0	0	0	0	0	0	0	0	0	0	0	0	0	0	0	0	0	0	0	0	0	0	0	0	0	0	0	0	0	0	0	0	0	0	0	0	0	0	0	0	0	0	0	0	0	0
0	0	0	0	0	0	0	0	0	0	0	0	0	0	0	0	0	0	0	0	0	0	0	0	0	0	0	0	0	0	0	0	0	0	0	0	0	0	0	0	0	0	0	0	0	0	0	0	0	0
0	0	0	0	0	0	0	0	0	0	0	0	0	0	0	0	0	0	0	0	0	0	0	0	0	0	0	0	0	0	0	0	0	0	0	0	0	0	0	0	0	0	0	0	0	0	0	0	0	0
0	0	0	0	0	0	0	0	0	0	0	0	0	0	0	0	0	0	0	0	0	0	0	0	0	0	0	0	0	0	0	0	0	0	0	0	0	0	0	0	0	0	0	0	0	0	0	0	0	0
0	0	0	0	0	0	0	0	0	0	0	0	0	0	0	0	0	0	0	0	0	0	0	0	0	0	0	0	0	0	0	0	0	0	0	0	0	0	0	0	0	0	0	0	0	0	0	0	0	0
0	0	0	0	0	0	0	0	0	0	0	0	0	0	0	0	0	0	0	0	0	0	0	0	0	0	0	0	0	0	0	0	0	0	0	0	0	0	0	0	0	0	0	0	0	0	0	0	0	0
0	0	0	0	0	0	0	0	0	0	0	0	0	0	0	0	0	0	0	0	0	0	0	0	0	0	0	0	0	0	0	0	0	0	0	0	0	0	0	0	0	0	0	0	0	0	0	0	0	0
0	0	0	0	0	0	0	0	0	0	0	0	0	0	0	0	0	0	0	0	0	0	0	0	0	0	0	0	0	0	0	0	0	0	0	0	0	0	0	0	0	0	0	0	0	0	0	0	0	0
0	0	0	0	0	0	0	0	0	0	0	0	0	0	0	0	0	0	0	0	0	0	0	0	0	0	0	0	0	0	0	0	0	0	0	0	0	0	0	0	0	0	0	0	0	0	0	0	0	0
0	0	0	0	0	0	0	0	0	0	0	0	0	0	0	0	0	0	0	0	0	0	0	0	0	0	0	0	0	0	0	0	0	0	0	0	0	0	0	0	0	0	0	0	0	0	0	0	0	0
0	0	0	0	0	0	0	0	0	0	0	0	0	0	0	0	0	0	0	0	0	0	0	0	0	0	0	0	0	0	0	0	0	0	0	0	0	0	0	0	0	0	0	0	0	0	0	0	0	0
0	0	0	0	0	0	0	0	0	0	0	0	0	0	0	0	0	0	0	0	0	0	0	0	0	0	0	0	0	0	0	0	0	0	0	0	0	0	0	0	0	0	0	0	0	0	0	0	0	0
0	0	0	0	0	0	0	0	0	0	0	0	0	0	0	0	0	0	0	0	0	0	0	0	0	0	0	0	0	0	0	0	0	0	0	0	0	0	0	0	0	0	0	0	0	0	0	0	0	0
0	0	0	0	0	0	0	0	0	0	0	0	0	0	0	0	0	0	0	0	0	0	0	0	0	0	0	0	0	0	0	0	0	0	0	0	0	0	0	0	0	0	0	0	0	0	0	0	0	0
0	0	0	0	0	0	0	0	0	0	0	0	0	0	0	0	0	0	0	0	0	0	0	0	0	0	0	0	0	0	0	0	0	0	0	0	0	0	0	0	0	0	0	0	0	0	0	0	0	0
0	0	0	0	0	0	0	0	0	0	0	0	0	0	0	0	0	0	0	0	0	0	0	0	0	0	0	0	0	0	0	0	0	0	0	0	0	0	0	0	0	0	0	0	0	0	0	0	0	0
0	0	0	0	0	0	0	0	0	0	0	0	0	0	0	0	0	0	0	0	0	0	0	0	0	0	0	0	0	0	0	0	0	0	0	0	0	0	0	0	0	0	0	0	0	0	0	0	0	0
0	0	0	0	0	0	0	0	0	0	0	0	0	0	0	0	0	0	0	0	0	0	0	0	0	0	0	0	0	0	0	0	0	0	0	0	0	0	0	0	0	0	0	0	0	0	0	0	0	0
0	0	0	0	0	0	0	0	0	0	0	0	0	0	0	0	0	0	0	0	0	0	0	0	0	0	0	0	0	0	0	0	0	0	0	0	0	0	0	0	0	0	0	0	0	0	0	0	0	0
0	0	0	0	0	0	0	0	0	0	0	0	0	0	0	0	0	0	0	0	0	0	0	0	0	0	0	0	0	0	0	0	0	0	0	0	0	0	0	0	0	0	0	0	0	0	0	0	0	0
0	0	0	0	0	0	0	0	0	0	0	0	0	0	0	0	0	0	0	0	0	0	0	0	0	0	0	0	0	0	0	0	0	0	0	0	0	0	0	0	0	0	0	0	0	0	0	0	0	0
0	0	0	0	0	0	0	0	0	0	0	0	0	0	0	0	0	0	0	0	0	0	0	0	0	0	0	0	0	0	0	0	0	0	0	0	0	0	0	0	0	0	0	0	0	0	0	0	0	0
0	0	0	0	0	0	0	0	0	0	0	0	0	0	0	0	0	0	0	0	0	0	0	0	0	0	0	0	0	0	0	0	0	0	0	0	0	0	0	0	0	0	0	0	0	0	0	0	0	0
0	0	0	0	0	0	0	0	0	0	0	0	0	0	0	0	0	0	0	0	0	0	0	0	0	0	0	0	0	0	0	0	0	0	0	0	0	0	0	0	0	0	0	0	0	0	0	0	0	0
0	0	0	0	0	0	0	0	0	0	0	0	0	0	0	0	0	0	0	0	0	0	0	0	0	0	0	0	0	0	0	0	0	0	0	0	0	0	0	0	0	0	0	0	0	0	0	0	0	0
0	0	0	0	0	0	0	0	0	0	0	0	0	0	0	0	0	0	0	0	0	0	0	0	0	0	0	0	0	0	0	0	0	0	0	0	0	0	0	0	0	0	0	0	0	0	0	0	0	0
0	0	0	0	0	0	0	0	0	0	0	0	0	0	0	0	0	0	0	0	0	0	0	0	0	0	0	0	0	0	0	0	0	0	0	0	0	0	0	0	0	0	0	0	0	0	0	0	0	0
0	0	0	0	0	0	0	0	0	0	0	0	0	0	0	0	0	0	0	0	0	0	0	0	0	0	0	0	0	0	0	0	0	0	0	0	0	0	0	0	0	0	0	0	0	0	0	0	0	0
0	0	0	0	0	0	0	0	0	0	0	0	0	0	0	0	0	0	0	0	0	0	0	0	0	0	0	0	0	0	0	0	0	0	0	0	0	0	0	0	0	0	0	0	0	0	0	0	0	0
0	0	0	0	0	0	0	0	0	0	0	0	0	0	0	0	0	0	0	0	0	0	0	0	0	0	0	0	0	0	0	0	0	0	0	0	0	0	0	0	0	0	0	0	0	0	0	0	0	0
0	0	0	0	0	0	0	0	0	0	0	0	0	0	0	0	0	0	0	0	0	0	0	0	0	0	0	0	0	0	0	0	0	0	0	0	0	0	0	0	0	0	0	0	0	0	0	0	0	0
0	0	0	0	0	0	0	0	0	0	0	0	0	0	0	0	0	0	0	0	0	0	0	0	0	0	0	0	0	0	0	0	0	0	0	0	0	0	0	0	0	0	0	0	0	0	0	0	0	0
0	0	0	0	0	0	0	0	0	0	0	0	0	0	0	0	0	0	0	0	0	0	0	0	0	0	0	0	0	0	0	0	0	0	0	0	0	0	0	0	0	0	0	0	0	0	0	0	0	0
0	0	0	0	0	0	0	0	0	0	0	0	0	0	0	0	0	0	0	0	0	0	0	0	0	0	0	0	0	0	0	0	0	0	0	0	0	0	0	0	0	0	0	0	0	0	0	0	0	0
0	0	0	0	0	0	0	0	0	0	0	0	0	0	0	0	0	0	0	0	0	0	0	0	0	0	0	0	0	0	0	0	0	0	0	0	0	0	0	0	0	0	0	0	0	0	0	0	0	0
0	0	0	0	0	0	0	0	0	0	0	0	0	0	0	0	0	0	0	0	0	0	0	0	0	0	0	0	0	0	0	0	0	0	0	0	0	0	0	0	0	0	0	0	0	0	0	0	0	0
0	0	0	0	0	0	0	0	0	0	0	0	0	0	0	0	0	0	0	0	0	0	0	0	0	0	0	0	0	0	0	0	0	0	0	0	0	0	0	0	0	0	0	0	0	0	0	0	0	0
0	0	0	0	0	0	0	0	0	0	0	0	0	0	0	0	0	0	0	0	0	0	0	0	0	0	0	0	0	0	0	0	0	0	0	0	0	0	0	0	0	0	0	0	0	0	0	0	0	0
0	0	0	0	0	0	0	0	0	0	0	0	0	0	0	0	0	0	0	0	0	0	0	0	0	0	0	0	0	0	0	0	0	0	0	0	0	0	0	0	0	0	0	0	0	0	0	0	0	0
0	0	0	0	0	0	0	0	0	0	0	0	0	0	0	0	0	0	0	0	0	0	0	0	0	0	0	0	0	0	0	0	0	0	0	0	0	0	0	0	0	0	0	0	0	0	0	0	0	0
0	0	0	0	0	0	0	0	0	0	0	0	0	0	0	0	0	0	0	0	0	0	0	0	0	0	0	0	0	0	0	0	0	0	0	0	0	0	0	0	0	0	0	0	0	0	0	0	0	0
0	0	0	0	0	0	0	0	0	0	0	0	0	0	0	0	0	0	0	0	0	0	0	0	0	0	0	0	0	0	0	0	0	0	0	0	0	0	0	0	0	0	0	0	0	0	0	0	0	0
0	0	0	0	0	0	0	0	0	0	0	0	0	0	0	0	0	0	0	0	0	0	0	0	0	0	0	0	0	0	0	0	0	0	0	0	0	0	0	0	0	0	0	0	0	0	0	0	0	0
0	0	0	0	0	0	0	0	0	0	0	0	0	0	0	0	0	0	0	0	0	0	0	0	0	0	0	0	0	0	0	0	0	0	0	0	0	0	0	0	0	0	0	0	0	0	0	0	0	0
0	0	0	0	0	0	0	0	0	0	0	0	0	0	0	0	0	0	0	0	0	0	0	0	0	0	0	0	0	0	0	0	0	0	0	0	0	0	0	0	0	0	0	0	0	0	0	0	0	0
0	0	0	0	0	0	0	0	0	0	0	0	0	0	0	0	0	0	0	0	0	0	0	0	0	0	0	0	0	0	0	0	0	0	0	0	0	0	0	0	0	0	0	0	0	0	0	0	0	0
0	0	0	0	0	0	0	0	0	0	0	0	0	0	0	0	0	0	0	0	0	0	0	0	0	0	0	0	0	0	0	0	0	0	0	0	0	0	0	0	0	0	0	0	0	0	0	0	0	0
0	0	0	0	0	0	0	0	0	0	0	0	0	0	0	0	0	0	0	0	0	0	0	0	0	0	0	0	0	0	0	0	0	0	0	0	0	0	0	0	0	0	0	0	0	0	0	0	0	0
0	0	0	0	0	0	0	0	0	0	0	0	0	0	0	0	0	0	0	0	0	0	0	0	0	0	0	0	0	0	0	0	0	0	0	0	0	0	0	0	0	0	0	0	0	0	0	0	0	0
0	0	0	0	0	0	0	0	0	0	0	0	0	0	0	0	0	0	0	0	0	0	0	0	0	0	0	0	0	0	0	0	0	0	0	0	0	0	0	0	0	0	0	0	0	0	0	0	0	0
0	0	0	0	0	0	0	0	0	0	0	0	0	0	0	0	0	0	0	0	0	0	0	0	0	0	0	0	0	0	0	0	0	0	0	0	0	0	0	0	0	0	0	0	0	0	0	0	0	0
0	0	0	0	0	0	0	0	0	0	0	0	0	0	0	0	0	0	0	0	0	0	0	0	0	0	0	0	0	0	0	0	0	0	0	0	0	0	0	0	0	0	0	0	0	0	0	0	0	0
0	0	0	0	0	0	0	0	0	0	0	0	0	0	0	0	0	0	0	0	0	0	0	0	0	0	0	0	0	0	0	0	0	0	0	0	0	0	0	0	0	0	0	0	0	0	0	0	0	0
0	0	0	0	0	0	0	0	0	0	0	0	0	0	0	0	0	0	0	0	0	0	0	0	0	0	0	0	0	0	0	0	0	0	0	0	0	0	0	0	0	0	0	0	0	0	0	0	0	0
0	0	0	0	0	0	0	0	0	0	0	0	0	0	0	0	0	0	0	0	0	0	0	0	0	0	0	0	0	0	0	0	0	0	0	0	0	0	0	0	0	0	0	0	0	0	0	0	0	0
0	0	0	0	0	0	0	0	0	0	0	0	0	0	0	0	0	0	0	0	0	0	0	0	0	0	0	0	0	0	0	0	0	0	0	0	0	0	0	0	0	0	0	0	0	0	0	0	0	0
0	0	0	0	0	0	0	0	0	0	0	0	0	0	0	0	0	0	0	0	0	0	0	0	0	0	0	0	0	0	0	0	0	0	0	0	0	0	0	0	0	0	0	0	0	0	0	0	0	0
0	0	0	0	0	0	0	0	0	0	0	0	0	0	0	0	0	0	0	0	0	0	0	0	0	0	0	0	0	0	0	0	0	0	0	0	0	0	0	0	0	0	0	0	0	0	0	0	0	0
0	0	0	0	0	0	0	0	0	0	0	0	0	0	0	0	0	0	0	0	0	0	0	0	0	0	0	0	0	0	0	0	0	0	0	0	0	0	0	0	0	0	0	0	0	0	0	0	0	0
0	0	0	0	0	0	0	0	0	0	0	0	0	0	0	0	0	0	0	0	0	0	0	0	0	0	0	0	0	0	0	0	0	0	0	0	0	0	0	0	0	0	0	0	0	0	0	0	0	0
0	0	0	0	0	0	0	0	0	0	0	0	0	0	0	0	0	0	0	0	0	0	0	0	0	0	0	0	0	0	0	0	0	0	0	0	0	0	0	0	0	0	0	0	0	0	0	0	0	0
0	0	0	0	0	0	0	0	0	0	0	0	0	0	0	0	0	0	0	0	0	0	0	0	0	0	0	0	0	0	0	0	0	0	0	0	0	0	0	0	0	0	0	0	0	0	0	0	0	0
0	0	0	0	0	0	0	0	0	0	0	0	0	0	0	0	0	0	0	0	0	0	0	0	0	0	0	0	0	0	0	0	0	0	0	0	0	0	0	0	0	0	0	0	0	0	0	0	0	0
0	0	0	0	0	0	0	0	0	0	0	0	0	0	0	0	0	0	0	0	0	0	0	0	0	0	0	0	0	0	0	0	0	0	0	0	0	0	0	0	0	0	0	0	0	0	0	0	0	0
0	0	0	0	0	0	0	0	0	0	0	0	0	0	0	0	0	0	0	0	0	0	0	0	0	0	0	0	0	0	0	0	0	0	0	0	0	0	0	0	0	0	0	0	0	0	0	0	0	0
0	0	0	0	0	0	0	0	0	0	0	0	0	0	0	0	0	0	0	0	0	0	0	0	0	0	0	0	0	0	0	0	0	0	0	0	0	0	0	0	0	0	0	0	0	0	0	0	0	0
0	0	0	0	0	0	0	0	0	0	0	0	0	0	0	0	0	0	0	0	0	0	0	0	0	0	0	0	0	0	0	0	0	0	0	0	0	0	0	0	0	0	0	0	0	0	0	0	0	0
0	0	0	0	0	0	0	0	0	0	0	0	0	0	0	0	0	0	0	0	0	0	0	0	0	0	0	0	0	0	0	0	0	0	0	0	0	0	0	0	0	0	0	0	0	0	0	0	0	0
0	0	0	0	0	0	0	0	0	0	0	0	0	0	0	0	0	0	0	0	0	0	0	0	0	0	0	0	0	0	0	0	0	0	0	0	0	0	0	0	0	0	0	0	0	0	0	0	0	0
0	0	0	0	0	0	0	0	0	0	0	0	0	0	0	0	0	0	0	0	0	0	0	0	0	0	0	0	0	0	0	0	0	0	0	0	0	0	0	0	0	0	0	0	0	0	0	0	0	0
0	0	0	0	0	0	0	0	0	0	0	0	0	0	0	0	0	0	0	0	0	0	0	0	0	0	0	0	0	0	0	0	0	0	0	0	0	0	0	0	0	0	0	0	0	0	0	0	0	0
0	0	0	0	0	0	0	0	0	0	0	0	0	0	0	0	0	0	0	0	0	0	0	0	0	0	0	0	0	0	0	0	0	0	0	0	0	0	0	0	0	0	0	0	0	0	0	0	0	0
0	0	0	0	0	0	0	0	0	0	0	0	0	0	0	0	0	0	0	0	0	0	0	0	0	0	0	0	0	0	0	0	0	0	0	0	0	0	0	0	0	0	0	0	0	0	0	0	0	0
0	0	0	0	0	0	0	0	0	0	0	0	0	0	0	0	0	0	0	0	0	0	0	0	0	0	0	0	0	0	0	0	0	0	0	0	0	0	0	0	0	0	0	0	0	0	0	0	0	0
0	0	0	0	0	0	0	0	0	0	0	0	0	0	0	0	0	0	0	0	0	0	0	0	0	0	0	0	0	0	0	0	0	0	0	0	0	0	0	0	0	0	0	0	0	0	0	0	0	0
0	0	0	0	0	0	0	0	0	0	0	0	0	0	0	0	0	0	0	0	0	0	0	0	0	0	0	0	0	0	0	0	0	0	0	0	0	0	0	0	0	0	0	0	0	0	0	0	0	0
0	0	0	0	0	0	0	0	0	0	0	0	0	0	0	0	0	0	0	0	0	0	0	0	0	0	0	0	0	0	0	0	0	0	0	0	0	0	0	0	0	0	0	0	0	0	0	0	0	0
0	0	0	0	0	0	0	0	0	0	0	0	0	0	0	0	0	0	0	0	0	0	0	0	0	0	0	0	0	0	0	0	0	0	0	0	0	0	0	0	0	0	0	0	0	0	0	0	0	0
0	0	0	0	0	0	0	0	0	0	0	0	0	0	0	0	0	0	0	0	0	0	0	0	0	0	0	0	0	0	0	0	0	0	0	0	0	0	0	0	0	0	0	0	0	0	0	0	0	0
0	0	0	0	0	0	0	0	0	0	0	0	0	0	0	0	0	0	0	0	0	0	0	0	0	0	0	0	0	0	0	0	0	0	0	0	0	0	0	0	0	0	0	0	0	0	0	0	0	0
0	0	0	0	0	0	0	0	0	0	0	0	0	0	0	0	0	0	0	0	0	0	0	0	0	0	0	0	0	0	0	0	0	0	0	0	0	0	0	0	0	0	0	0	0	0	0	0	0	0
0	0	0	0	0	0	0	0	0	0	0	0	0	0	0	0	0	0	0	0	0	0	0	0	0	0	0	0	0	0	0	0	0	0	0	0	0	0	0	0	0	0	0	0	0	0	0	0	0	0
0	0	0	0	0	0	0	0	0	0	0	0	0	0	0	0	0	0	0	0	0	0	0	0	0	0	0	0	0	0	0	0	0	0	0	0	0	0	0	0	0	0	0	0	0	0	0	0	0	0
0	0	0	0	0	0	0	0	0	0	0	0	0	0	0	0	0	0	0	0	0	0	0	0	0	0	0	0	0	0	0	0	0	0	0	0	0	0	0	0	0	0	0	0	0	0	0	0	0	0
0	0	0	0	0	0	0	0	0	0	0	0	0	0	0	0	0	0	0	0	0	0	0	0	0	0	0	0	0	0	0	0	0	0	0	0	0	0	0	0	0	0	0	0	0	0	0	0	0	0
0	0	0	0	0	0	0	0	0	0	0	0	0	0	0	0	0	0	0	0	0	0	0	0	0	0	0	0	0	0	0	0	0	0	0	0	0	0	0	0	0	0	0	0	0	0	0	0	0	0
0	0	0	0	0	0	0	0	0	0	0	0	0	0	0	0	0	0	0	0	0	0	0	0	0	0	0	0	0	0	0	0	0	0	0	0	0	0	0	0	0	0	0	0	0	0	0	0	0	0
0	0	0	0	0	0	0	0	0	0	0	0	0	0	0	0	0	0	0	0	0	0	0	0	0	0	0	0	0	0	0	0	0	0	0	0	0	0	0	0	0	0	0	0	0	0	0	0	0	0
0	0	0	0	0	0	0	0	0	0	0	0	0	0	0	0	0	0	0	0	0	0	0	0	0	0	0	0	0	0	0	0	0	0	0	0	0	0	0	0	0	0	0	0	0	0	0	0	0	0
0	0	0	0	0	0	0	0	0	0	0	0	0	0	0	0	0	0	0	0	0	0	0	0	0	0	0	0	0	0	0	0	0	0	0	0	0	0	0	0	0	0	0	0	0	0	0	0	0	0
0	0	0	0	0	0	0	0	0	0	0	0	0	0	0	0	0	0	0	0	0	0	0	0	0	0	0	0	0	0	0	0	0	0	0	0	0	0	0	0	0	0	0	0	0	0	0	0	0	0
0	0	0	0	0	0	0	0	0	0	0	0	0	0	0	0	0	0	0	0	0	0	0	0	0	0	0	0	0	0	0	0	0	0	0	0	0	0	0	0	0	0	0	0	0	0	0	0	0	0
0	0	0	0	0	0	0	0	0	0	0	0	0	0	0	0	0	0	0	0	0	0	0	0	0	0	0	0	0	0	0	0	0	0	0	0	0	0	0	0	0	0	0	0	0	0	0	0	0	0
0	0	0	0	0	0	0	0	0	0	0	0	0	0	0	0	0	0	0	0	0	0	0	0	0	0	0	0	0	0	0	0	0	0	0	0	0	0	0	0	0	0	0	0	0	0	0	0	0	0
0	0	0	0	0	0	0	0	0	0	0	0	0	0	0	0	0	0	0	0	0	0	0	0	0	0	0	0	0	0	0	0	0	0	0	0	0	0	0	0	0	0	0	0	0	0	0	0	0	0
0	0	0	0	0	0	0	0	0	0	0	0	0	0	0	0	0	0	0	0	0	0	0	0	0	0	0	0	0	0	0	0	0	0	0	0	0	0	0	0	0	0	0	0	0	0	0	0	0	0
0	0	0	0	0	0	0	0	0	0	0	0	0	0	0	0	0	0	0	0	0	0	0	0	0	0	0	0	0	0	0	0	0	0	0	0	0	0	0	0	0	0	0	0	0	0	0	0	0	0
0	0	0	0	0	0	0	0	0	0	0	0	0	0	0	0	0	0	0	0	0	0	0	0	0	0	0	0	0	0	0	0	0	0	0	0	0	0	0	0	0	0	0	0	0	0	0	0	0	0
0	0	0	0	0	0	0	0	0	0	0	0	0	0	0	0	0	0	0	0	0	0	0	0	0	0	0	0	0	0	0	0	0	0	0	0	0	0	0	0	0	0	0	0	0	0	0	0	0	0
0	0	0	0	0	0	0	0	0	0	0	0	0	0	0	0	0	0	0	0	0	0	0	0	0	0	0	0	0	0	0	0	0	0	0	0	0	0	0	0	0	0	0	0	0	0	0	0	0	0
0	0	0	0	0	0	0	0	0	0	0	0	0	0	0	0	0	0	0	0	0	0	0	0	0	0	0	0	0	0	0	0	0	0	0	0	0	0	0	0	0	0	0	0	0	0	0	0	0	0
0	0	0	0	0	0	0	0	0	0	0	0	0	0	0	0	0	0	0	0	0	0	0	0	0	0	0	0	0	0	0	0	0	0	0	0	0	0	0	0	0	0	0	0	0	0	0	0	0	0
0	0	0	0	0	0	0	0	0	0	0	0	0	0	0	0	0	0	0	0	0	0	0	0	0	0	0	0	0	0	0	0	0	0	0	0	0	0	0	0	0	0	0	0	0	0	0	0	0	0
0	0	0	0	0	0	0	0	0	0	0	0	0	0	0	0	0	0	0	0	0	0	0	0	0	0	0	0	0	0	0	0	0	0	0	0	0	0	0	0	0	0	0	0	0	0	0	0	0	0
0	0	0	0	0	0	0	0	0	0	0	0	0	0	0	0	0	0	0	0	0	0	0	0	0	0	0	0	0	0	0	0	0	0	0	0	0	0	0	0	0	0	0	0	0	0	0	0	0	0
0	0	0	0	0	0	0	0	0	0	0	0	0	0	0	0	0	0	0	0	0	0	0	0	0	0	0	0	0	0	0	0	0	0	0	0	0	0	0	0	0	0	0	0	0	0	0	0	0	0
0	0	0	0	0	0	0	0	0	0	0	0	0	0	0	0	0	0	0	0	0	0	0	0	0	0	0	0	0	0	0	0	0	0	0	0	0	0	0	0	0	0	0	0	0	0	0	0	0	0
0	0	0	0	0	0	0	0	0	0	0	0	0	0	0	0	0	0	0	0	0	0	0	0	0	0	0	0	0	0	0	0	0	0	0	0	0	0	0	0	0	0	0	0	0	0	0	0	0	0
0	0	0	0	0	0	0	0	0	0	0	0	0	0	0	0	0	0	0	0	0	0	0	0	0	0	0	0	0	0	0	0	0	0	0	0	0	0	0	0	0	0	0	0	0	0	0	0	0	0
0	0	0	0	0	0	0	0	0	0	0	0	0	0	0	0	0	0	0	0	0	0	0	0	0	0	0	0	0	0	0	0	0	0	0	0	0	0	0	0	0	0	0	0	0	0	0	0	0	0
0	0	0	0	0	0	0	0	0	0	0	0	0	0	0	0	0	0	0	0	0	0	0	0	0	0	0	0	0	0	0	0	0	0	0	0	0	0	0	0	0	0	0	0	0	0	0	0	0	0
0	0	0	0	0	0	0	0	0	0	0	0	0	0	0	0	0	0	0	0	0	0	0	0	0	0	0	0	0	0	0	0	0	0	0	0	0	0	0	0	0	0	0	0	0	0	0	0	0	0
0	0	0	0	0	0	0	0	0	0	0	0	0	0	0	0	0	0	0	0	0	0	0	0	0	0	0	0	0	0	0	0	0	0	0	0	0	0	0	0	0	0	0	0	0	0	0	0	0	0
0	0	0	0	0	0	0	0	0	0	0	0	0	0	0	0	0	0	0	0	0	0	0	0	0	0	0	0	0	0	0	0	0	0	0	0	0	0	0	0	0	0	0	0	0	0	0	0	0	0
0	0	0	0	0	0	0	0	0	0	0	0	0	0	0	0	0	0	0	0	0	0	0	0	0	0	0	0	0	0	0	0	0	0	0	0	0	0	0	0	0	0	0	0	0	0	0	0	0	0
0	0	0	0	0	0	0	0	0	0	0	0	0	0	0	0	0	0	0	0	0	0	0	0	0	0	0	0	0	0	0	0	0	0	0	0	0	0	0	0	0	0	0	0	0	0	0	0	0	0
0	0	0	0	0	0	0	0	0	0	0	0	0	0	0	0	0	0	0	0	0	0	0	0	0	0	0	0	0	0	0	0	0	0	0	0	0	0	0	0	0	0	0	0	0	0	0	0	0	0
0	0	0	0	0	0	0	0	0	0	0	0	0	0	0	0	0	0	0	0	0	0	0	0	0	0	0	0	0	0	0	0	0	0	0	0	0	0	0	0	0	0	0	0	0	0	0	0	0	0
0	0	0	0	0	0	0	0	0	0	0	0	0	0	0	0	0	0	0	0	0	0	0	0	0	0	0	0	0	0	0	0	0	0	0	0	0	0	0	0	0	0	0	0	0	0	0	0	0	0
0	0	0	0	0	0	0	0	0	0	0	0	0	0	0	0	0	0	0	0	0	0	0	0	0	0	0	0	0	0	0	0	0	0	0	0	0	0	0	0	0	0	0	0	0	0	0	0	0	0
0	0	0	0	0	0	0	0	0	0	0	0	0	0	0	0	0	0	0	0	0	0	0	0	0	0	0	0	0	0	0	0	0	0	0	0	0	0	0	0	0	0	0	0	0	0	0	0	0	0
0	0	0	0	0	0	0	0	0	0	0	0	0	0	0	0	0	0	0	0	0	0	0	0	0	0	0	0	0	0	0	0	0	0	0	0	0	0	0	0	0	0	0	0	0	0	0	0	0	0
0	0	0	0	0	0	0	0	0	0	0	0	0	0	0	0	0	0	0	0	0	0	0	0	0	0	0	0	0	0	0	0	0	0	0	0	0	0	0	0	0	0	0	0	0	0	0	0	0	0
0	0	0	0	0	0	0	0	0	0	0	0	0	0	0	0	0	0	0	0	0	0	0	0	0	0	0	0	0	0	0	0	0	0	0	0	0	0	0	0	0	0	0	0	0	0	0	0	0	0
0	0	0	0	0	0	0	0	0	0	0	0	0	0	0	0	0	0	0	0	0	0	0	0	0	0	0	0	0	0	0	0	0	0	0	0	0	0	0	0	0	0	0	0	0	0	0	0	0	0
0	0	0	0	0	0	0	0	0	0	0	0	0	0	0	0	0	0	0	0	0	0	0	0	0	0	0	0	0	0	0	0	0	0	0	0	0	0	0	0	0	0	0	0	0	0	0	0	0	0
0	0	0	0	0	0	0	0	0	0	0	0	0	0	0	0	0	0	0	0	0	0	0	0	0	0	0	0	0	0	0	0	0	0	0	0	0	0	0	0	0	0	0	0	0	0	0	0	0	0
0	0	0	0	0	0	0	0	0	0	0	0	0	0	0	0	0	0	0	0	0	0	0	0	0	0	0	0	0	0	0	0	0	0	0	0	0	0	0	0	0	0	0	0	0	0	0	0	0	0
0	0	0	0	0	0	0	0	0	0	0	0	0	0	0	0	0	0	0	0	0	0	0	0	0	0	0	0	0	0	0	0	0	0	0	0	0	0	0	0	0	0	0	0	0	0	0	0	0	0
0	0	0	0	0	0	0	0	0	0	0	0	0	0	0	0	0	0	0	0	0	0	0	0	0	0	0	0	0	0	0	0	0	0	0	0	0	0	0	0	0	0	0	0	0	0	0	0	0	0
0	0	0	0	0	0	0	0	0	0	0	0	0	0	0	0	0	0	0	0	0	0	0	0	0	0	0	0	0	0	0	0	0	0	0	0	0	0	0	0	0	0	0	0	0	0	0	0	0	0
0	0	0	0	0	0	0	0	0	0	0	0	0	0	0	0	0	0	0	0	0	0	0	0	0	0	0	0	0	0	0	0	0	0	0	0	0	0	0	0	0	0	0	0	0	0	0	0	0	0
0	0	0	0	0	0	0	0	0	0	0	0	0	0	0	0	0	0	0	0	0	0	0	0	0	0	0	0	0	0	0	0	0	0	0	0	0	0	0	0	0	0	0	0	0	0	0	0	0	0
0	0	0	0	0	0	0	0	0	0	0	0	0	0	0	0	0	0	0	0	0	0	0	0	0	0	0	0	0	0	0	0	0	0	0	0	0	0	0	0	0	0	0	0	0	0	0	0	0	0
0	0	0	0	0	0	0	0	0	0	0	0	0	0	0	0	0	0	0	0	0	0	0	0	0	0	0	0	0	0	0	0	0	0	0	0	0	0	0	0	0	0	0	0	0	0	0	0	0	0
0	0	0	0	0	0	0	0	0	0	0	0	0	0	0	0	0	0	0	0	0	0	0	0	0	0	0	0	0	0	0	0	0	0	0	0	0	0	0	0	0	0	0	0	0	0	0	0	0	0
0	0	0	0	0	0	0	0	0	0	0	0	0	0	0	0	0	0	0	0	0	0	0	0	0	0	0	0	0	0	0	0	0	0	0	0	0	0	0	0	0	0	0	0	0	0	0	0	0	0
0	0	0	0	0	0	0	0	0	0	0	0	0	0	0	0	0	0	0	0	0	0	0	0	0	0	0	0	0	0	0	0	0	0	0	0	0	0	0	0	0	0	0	0	0	0	0	0	0	0
0	0	0	0	0	0	0	0	0	0	0	0	0	0	0	0	0	0	0	0	0	0	0	0	0	0	0	0	0	0	0	0	0	0	0	0	0	0	0	0	0	0	0	0	0	0	0	0	0	0
0	0	0	0	0	0	0	0	0	0	0	0	0	0	0	0	0	0	0	0	0	0	0	0	0	0	0	0	0	0	0	0	0	0	0	0	0	0	0	0	0	0	0	0	0	0	0	0	0	0
0	0	0	0	0	0	0	0	0	0	0	0	0	0	0	0	0	0	0	0	0	0	0	0	0	0	0	0	0	0	0	0	0	0	0	0	0	0	0	0	0	0	0	0	0	0	0	0	0	0
0	0	0	0	0	0	0	0	0	0	0	0	0	0	0	0	0	0	0	0	0	0	0	0	0	0	0	0	0	0	0	0	0	0	0	0	0	0	0	0	0	0	0	0	0	0	0	0	0	0
0	0	0	0	0	0	0	0	0	0	0	0	0	0	0	0	0	0	0	0	0	0	0	0	0	0	0	0	0	0	0	0	0	0	0	0	0	0	0	0	0	0	0	0	0	0	0	0	0	0
0	0	0	0	0	0	0	0	0	0	0	0	0	0	0	0	0	0	0	0	0	0	0	0	0	0	0	0	0	0	0	0	0	0	0	0	0	0	0	0	0	0	0	0	0	0	0	0	0	0
0	0	0	0	0	0	0	0	0	0	0	0	0	0	0	0	0	0	0	0	0	0	0	0	0	0	0	0	0	0	0	0	0	0	0	0	0	0	0	0	0	0	0	0	0	0	0	0	0	0
0	0	0	0	0	0	0	0	0	0	0	0	0	0	0	0	0	0	0	0	0	0	0	0	0	0	0	0	0	0	0	0	0	0	0	0	0	0	0	0	0	0	0	0	0	0	0	0	0	0
0	0	0	0	0	0	0	0	0	0	0	0	0	0	0	0	0	0	0	0	0	0	0	0	0	0	0	0	0	0	0	0	0	0	0	0	0	0	0	0	0	0	0	0	0	0	0	0	0	0
0	0	0	0	0	0	0	0	0	0	0	0	0	0	0	0	0	0	0	0	0	0	0	0	0	0	0	0	0	0	0	0	0	0	0	0	0	0	0	0	0	0	0	0	0	0	0	0	0	0
0	0	0	0	0	0	0	0	0	0	0	0	0	0	0	0	0	0	0	0	0	0	0	0	0	0	0	0	0	0	0	0	0	0	0	0	0	0	0	0	0	0	0	0	0	0	0	0	0	0
0	0	0	0	0	0	0	0	0	0	0	0	0	0	0	0	0	0	0	0	0	0	0	0	0	0	0	0	0	0	0	0	0	0	0	0	0	0	0	0	0	0	0	0	0	0	0	0	0	0
0	0	0	0	0	0	0	0	0	0	0	0	0	0	0	0	0	0	0	0	0	0	0	0	0	0	0	0	0	0	0	0	0	0	0	0	0	0	0	0	0	0	0	0	0	0	0	0	0	0
0	0	0	0	0	0	0	0	0	0	0	0	0	0	0	0	0	0	0	0	0	0	0	0	0	0	0	0	0	0	0	0	0	0	0	0	0	0	0	0	0	0	0	0	0	0	0	0	0	0
0	0	0	0	0	0	0	0	0	0	0	0	0	0	0	0	0	0	0	0	0	0	0	0	0	0	0	0	0	0	0	0	0	0	0	0	0	0	0	0	0	0	0	0	0	0	0	0	0	0
0	0	0	0	0	0	0	0	0	0	0	0	0	0	0	0	0	0	0	0	0	0	0	0	0	0	0	0	0	0	0	0	0	0	0	0	0	0	0	0	0	0	0	0	0	0	0	0	0	0
0	0	0	0	0	0	0	0	0	0	0	0	0	0	0	0	0	0	0	0	0	0	0	0	0	0	0	0	0	0	0	0	0	0	0	0	0	0	0	0	0	0	0	0	0	0	0	0	0	0
0	0	0	0	0	0	0	0	0	0	0	0	0	0	0	0	0	0	0	0	0	0	0	0	0	0	0	0	0	0	0	0	0	0	0	0	0	0	0	0	0	0	0	0	0	0	0	0	0	0
0	0	0	0	0	0	0	0	0	0	0	0	0	0	0	0	0	0	0	0	0	0	0	0	0	0	0	0	0	0	0	0	0	0	0	0	0	0	0	0	0	0	0	0	0	0	0	0	0	0
0	0	0	0	0	0	0	0	0	0	0	0	0	0	0	0	0	0	0	0	0	0	0	0	0	0	0	0	0	0	0	0	0	0	0	0	0	0	0	0	0	0	0	0	0	0	0	0	0	0
0	0	0	0	0	0	0	0	0	0	0	0	0	0	0	0	0	0	0	0	0	0	0	0	0	0	0	0	0	0	0	0	0	0	0	0	0	0	0	0	0	0	0	0	0	0	0	0	0	0
0	0	0	0	0	0	0	0	0	0	0	0	0	0	0	0	0	0	0	0	0	0	0	0	0	0	0	0	0	0	0	0	0	0	0	0	0	0	0	0	0	0	0	0	0	0	0	0	0	0
0	0	0	0	0	0	0	0	0	0	0	0	0	0	0	0	0	0	0	0	0	0	0	0	0	0	0	0	0	0	0	0	0	0	0	0	0	0	0	0	0	0	0	0	0	0	0	0	0	0
0	0	0	0	0	0	0	0	0	0	0	0	0	0	0	0	0	0	0	0	0	0	0	0	0	0	0	0	0	0	0	0	0	0	0	0	0	0	0	0	0	0	0	0	0	0	0	0	0	0
0	0	0	0	0	0	0	0	0	0	0	0	0	0	0	0	0	0	0	0	0	0	0	0	0	0	0	0	0	0	0	0	0	0	0	0	0	0	0	0	0	0	0	0	0	0	0	0	0	0
0	0	0	0	0	0	0	0	0	0	0	0	0	0	0	0	0	0	0	0	0	0	0	0	0	0	0	0	0	0	0	0	0	0	0	0	0	0	0	0	0	0	0	0	0	0	0	0	0	0
0	0	0	0	0	0	0	0	0	0	0	0	0	0	0	0	0	0	0	0	0	0	0	0	0	0	0	0	0	0	0	0	0	0	0	0	0	0	0	0	0	0	0	0	0	0	0	0	0	0
0	0	0	0	0	0	0	0	0	0	0	0	0	0	0	0	0	0	0	0	0	0	0	0	0	0	0	0	0	0	0	0	0	0	0	0	0	0	0	0	0	0	0	0	0	0	0	0	0	0
0	0	0	0	0	0	0	0	0	0	0	0	0	0	0	0	0	0	0	0	0	0	0	0	0	0	0	0	0	0	0	0	0	0	0	0	0	0	0	0	0	0	0	0	0	0	0	0	0	0
0	0	0	0	0	0	0	0	0	0	0	0	0	0	0	0	0	0	0	0	0	0	0	0	0	0	0	0	0	0	0	0	0	0	0	0	0	0	0	0	0	0	0	0	0	0	0	0	0	0
0	0	0	0	0	0	0	0	0	0	0	0	0	0	0	0	0	0	0	0	0	0	0	0	0	0	0	0	0	0	0	0	0	0	0	0	0	0	0	0	0	0	0	0	0	0	0	0	0	0
0	0	0	0	0	0	0	0	0	0	0	0	0	0	0	0	0	0	0	0	0	0	0	0	0	0	0	0	0	0	0	0	0	0	0	0	0	0	0	0	0	0	0	0	0	0	0	0	0	0
0	0	0	0	0	0	0	0	0	0	0	0	0	0	0	0	0	0	0	0	0	0	0	0	0	0	0	0	0	0	0	0	0	0	0	0	0	0	0	0	0	0	0	0	0	0	0	0	0	0
0	0	0	0	0	0	0	0	0	0	0	0	0	0	0	0	0	0	0	0	0	0	0	0	0	0	0	0	0	0	0	0	0	0	0	0	0	0	0	0	0	0	0	0	0	0	0	0	0	0
0	0	0	0	0	0	0	0	0	0	0	0	0	0	0	0	0	0	0	0	0	0	0	0	0	0	0	0	0	0	0	0	0	0	0	0	0	0	0	0	0	0	0	0	0	0	0	0	0	0
0	0	0	0	0	0	0	0	0	0	0	0	0	0	0	0	0	0	0	0	0	0	0	0	0	0	0	0	0	0	0	0	0	0	0	0	0	0	0	0	0	0	0	0	0	0	0	0	0	0
0	0	0	0	0	0	0	0	0	0	0	0	0	0	0	0	0	0	0	0	0	0	0	0	0	0	0	0	0	0	0	0	0	0	0	0	0	0	0	0	0	0	0	0	0	0	0	0	0	0
0	0	0	0	0	0	0	0	0	0	0	0	0	0	0	0	0	0	0	0	0	0	0	0	0	0	0	0	0	0	0	0	0	0	0	0	0	0	0	0	0	0	0	0	0	0	0	0	0	0
0	0	0	0	0	0	0	0	0	0	0	0	0	0	0	0	0	0	0	0	0	0	0	0	0	0	0	0	0	0	0	0	0	0	0	0	0	0	0	0	0	0	0	0	0	0	0	0	0	0
0	0	0	0	0	0	0	0	0	0	0	0	0	0	0	0	0	0	0	0	0	0	0	0	0	0	0	0	0	0	0	0	0	0	0	0	0	0	0	0	0	0	0	0	0	0	0	0	0	0
0	0	0	0	0	0	0	0	0	0	0	0	0	0	0	0	0	0	0	0	0	0	0	0	0	0	0	0	0	0	0	0	0	0	0	0	0	0	0	0	0	0	0	0	0	0	0	0	0	0
0	0	0	0	0	0	0	0	0	0	0	0	0	0	0	0	0	0	0	0	0	0	0	0	0	0	0	0	0	0	0	0	0	0	0	0	0	0	0	0	0	0	0	0	0	0	0	0	0	0
0	0	0	0	0	0	0	0	0	0	0	0	0	0	0	0	0	0	0	0	0	0	0	0	0	0	0	0	0	0	0	0	0	0	0	0	0	0	0	0	0	0	0	0	0	0	0	0	0	0
0	0	0	0	0	0	0	0	0	0	0	0	0	0	0	0	0	0	0	0	0	0	0	0	0	0	0	0	0	0	0	0	0	0	0	0	0	0	0	0	0	0	0	0	0	0	0	0	0	0
0	0	0	0	0	0	0	0	0	0	0	0	0	0	0	0	0	0	0	0	0	0	0	0	0	0	0	0	0	0	0	0	0	0	0	0	0	0	0	0	0	0	0	0	0	0	0	0	0	0
0	0	0	0	0	0	0	0	0	0	0	0	0	0	0	0	0	0	0	0	0	0	0	0	0	0	0	0	0	0	0	0	0	0	0	0	0	0	0	0	0	0	0	0	0	0	0	0	0	0
0	0	0	0	0	0	0	0	0	0	0	0	0	0	0	0	0	0	0	0	0	0	0	0	0	0	0	0	0	0	0	0	0	0	0	0	0	0	0	0	0	0	0	0	0	0	0	0	0	0
0	0	0	0	0	0	0	0	0	0	0	0	0	0	0	0	0	0	0	0	0	0	0	0	0	0	0	0	0	0	0	0	0	0	0	0	0	0	0	0	0	0	0	0	0	0	0	0	0	0
0	0	0	0	0	0	0	0	0	0	0	0	0	0	0	0	0	0	0	0	0	0	0	0	0	0	0	0	0	0	0	0	0	0	0	0	0	0	0	0	0	0	0	0	0	0	0	0	0	0
0	0	0	0	0	0	0	0	0	0	0	0	0	0	0	0	0	0	0	0	0	0	0	0	0	0	0	0	0	0	0	0	0	0	0	0	0	0	0	0	0	0	0	0	0	0	0	0	0	0
0	0	0	0	0	0	0	0	0	0	0	0	0	0	0	0	0	0	0	0	0	0	0	0	0	0	0	0	0	0	0	0	0	0	0	0	0	0	0	0	0	0	0	0	0	0	0	0	0	0
0	0	0	0	0	0	0	0	0	0	0	0	0	0	0	0	0	0	0	0	0	0	0	0	0	0	0	0	0	0	0	0	0	0	0	0	0	0	0	0	0	0	0	0	0	0	0	0	0	0
0	0	0	0	0	0	0	0	0	0	0	0	0	0	0	0	0	0	0	0	0	0	0	0	0	0	0	0	0	0	0	0	0	0	0	0	0	0	0	0	0	0	0	0	0	0	0	0	0	0
0	0	0	0	0	0	0	0	0	0	0	0	0	0	0	0	0	0	0	0	0	0	0	0	0	0	0	0	0	0	0	0	0	0	0	0	0	0	0	0	0	0	0	0	0	0	0	0	0	0
0	0	0	0	0	0	0	0	0	0	0	0	0	0	0	0	0	0	0	0	0	0	0	0	0	0	0	0	0	0	0	0	0	0	0	0	0	0	0	0	0	0	0	0	0	0	0	0	0	0
0	0	0	0	0	0	0	0	0	0	0	0	0	0	0	0	0	0	0	0	0	0	0	0	0	0	0	0	0	0	0	0	0	0	0	0	0	0	0	0	0	0	0	0	0	0	0	0	0	0
0	0	0	0	0	0	0	0	0	0	0	0	0	0	0	0	0	0	0	0	0	0	0	0	0	0	0	0	0	0	0	0	0	0	0	0	0	0	0	0	0	0	0	0	0	0	0	0	0	0
0	0	0	0	0	0	0	0	0	0	0	0	0	0	0	0	0	0	0	0	0	0	0	0	0	0	0	0	0	0	0	0	0	0	0	0	0	0	0	0	0	0	0	0	0	0	0	0	0	0
0	0	0	0	0	0	0	0	0	0	0	0	0	0	0	0	0	0	0	0	0	0	0	0	0	0	0	0	0	0	0	0	0	0	0	0	0	0	0	0	0	0	0	0	0	0	0	0	0	0
0	0	0	0	0	0	0	0	0	0	0	0	0	0	0	0	0	0	0	0	0	0	0	0	0	0	0	0	0	0	0	0	0	0	0	0	0	0	0	0	0	0	0	0	0	0	0	0	0	0
0	0	0	0	0	0	0	0	0	0	0	0	0	0	0	0	0	0	0	0	0	0	0	0	0	0	0	0	0	0	0	0	0	0	0	0	0	0	0	0	0	0	0	0	0	0	0	0	0	0
0	0	0	0	0	0	0	0	0	0	0	0	0	0	0	0	0	0	0	0	0	0	0	0	0	0	0	0	0	0	0	0	0	0	0	0	0	0	0	0	0	0	0	0	0	0	0	0	0	0
0	0	0	0	0	0	0	0	0	0	0	0	0	0	0	0	0	0	0	0	0	0	0	0	0	0	0	0	0	0	0	0	0	0	0	0	0	0	0	0	0	0	0	0	0	0	0	0	0	0
0	0	0	0	0	0	0	0	0	0	0	0	0	0	0	0	0	0	0	0	0	0	0	0	0	0	0	0	0	0	0	0	0	0	0	0	0	0	0	0	0	0	0	0	0	0	0	0	0	0
0	0	0	0	0	0	0	0	0	0	0	0	0	0	0	0	0	0	0	0	0	0	0	0	0	0	0	0	0	0	0	0	0	0	0	0	0	0	0	0	0	0	0	0	0	0	0	0	0	0
0	0	0	0	0	0	0	0	0	0	0	0	0	0	0	0	0	0	0	0	0	0	0	0	0	0	0	0	0	0	0	0	0	0	0	0	0	0	0	0	0	0	0	0	0	0	0	0	0	0
0	0	0	0	0	0	0	0	0	0	0	0	0	0	0	0	0	0	0	0	0	0	0	0	0	0	0	0	0	0	0	0	0	0	0	0	0	0	0	0	0	0	0	0	0	0	0	0	0	0
0	0	0	0	0	0	0	0	0	0	0	0	0	0	0	0	0	0	0	0	0	0	0	0	0	0	0	0	0	0	0	0	0	0	0	0	0	0	0	0	0	0	0	0	0	0	0	0	0	0
0	0	0	0	0	0	0	0	0	0	0	0	0	0	0	0	0	0	0	0	0	0	0	0	0	0	0	0	0	0	0	0	0	0	0	0	0	0	0	0	0	0	0	0	0	0	0	0	0	0
0	0	0	0	0	0	0	0	0	0	0	0	0	0	0	0	0	0	0	0	0	0	0	0	0	0	0	0	0	0	0	0	0	0	0	0	0	0	0	0	0	0	0	0	0	0	0	0	0	0
0	0	0	0	0	0	0	0	0	0	0	0	0	0	0	0	0	0	0	0	0	0	0	0	0	0	0	0	0	0	0	0	0	0	0	0	0	0	0	0	0	0	0	0	0	0	0	0	0	0
0	0	0	0	0	0	0	0	0	0	0	0	0	0	0	0	0	0	0	0	0	0	0	0	0	0	0	0	0	0	0	0	0	0	0	0	0	0	0	0	0	0	0	0	0	0	0	0	0	0
0	0	0	0	0	0	0	0	0	0	0	0	0	0	0	0	0	0	0	0	0	0	0	0	0	0	0	0	0	0	0	0	0	0	0	0	0	0	0	0	0	0	0	0	0	0	0	0	0	0
0	0	0	0	0	0	0	0	0	0	0	0	0	0	0	0	0	0	0	0	0	0	0	0	0	0	0	0	0	0	0	0	0	0	0	0	0	0	0	0	0	0	0	0	0	0	0	0	0	0
0	0	0	0	0	0	0	0	0	0	0	0	0	0	0	0	0	0	0	0	0	0	0	0	0	0	0	0	0	0	0	0	0	0	0	0	0	0	0	0	0	0	0	0	0	0	0	0	0	0
0	0	0	0	0	0	0	0	0	0	0	0	0	0	0	0	0	0	0	0	0	0	0	0	0	0	0	0	0	0	0	0	0	0	0	0	0	0	0	0	0	0	0	0	0	0	0	0	0	0
0	0	0	0	0	0	0	0	0	0	0	0	0	0	0	0	0	0	0	0	0	0	0	0	0	0	0	0	0	0	0	0	0	0	0	0	0	0	0	0	0	0	0	0	0	0	0	0	0	0
0	0	0	0	0	0	0	0	0	0	0	0	0	0	0	0	0	0	0	0	0	0	0	0	0	0	0	0	0	0	0	0	0	0	0	0	0	0	0	0	0	0	0	0	0	0	0	0	0	0
0	0	0	0	0	0	0	0	0	0	0	0	0	0	0	0	0	0	0	0	0	0	0	0	0	0	0	0	0	0	0	0	0	0	0	0	0	0	0	0	0	0	0	0	0	0	0	0	0	0
0	0	0	0	0	0	0	0	0	0	0	0	0	0	0	0	0	0	0	0	0	0	0	0	0	0	0	0	0	0	0	0	0	0	0	0	0	0	0	0	0	0	0	0	0	0	0	0	0	0
0	0	0	0	0	0	0	0	0	0	0	0	0	0	0	0	0	0	0	0	0	0	0	0	0	0	0	0	0	0	0	0	0	0	0	0	0	0	0	0	0	0	0	0	0	0	0	0	0	0
0	0	0	0	0	0	0	0	0	0	0	0	0	0	0	0	0	0	0	0	0	0	0	0	0	0	0	0	0	0	0	0	0	0	0	0	0	0	0	0	0	0	0	0	0	0	0	0	0	0
0	0	0	0	0	0	0	0	0	0	0	0	0	0	0	0	0	0	0	0	0	0	0	0	0	0	0	0	0	0	0	0	0	0	0	0	0	0	0	0	0	0	0	0	0	0	0	0	0	0
0	0	0	0	0	0	0	0	0	0	0	0	0	0	0	0	0	0	0	0	0	0	0	0	0	0	0	0	0	0	0	0	0	0	0	0	0	0	0	0	0	0	0	0	0	0	0	0	0	0
0	0	0	0	0	0	0	0	0	0	0	0	0	0	0	0	0	0	0	0	0	0	0	0	0	0	0	0	0	0	0	0	0	0	0	0	0	0	0	0	0	0	0	0	0	0	0	0	0	0
0	0	0	0	0	0	0	0	0	0	0	0	0	0	0	0	0	0	0	0	0	0	0	0	0	0	0	0	0	0	0	0	0	0	0	0	0	0	0	0	0	0	0	0	0	0	0	0	0	0
0	0	0	0	0	0	0	0	0	0	0	0	0	0	0	0	0	0	0	0	0	0	0	0	0	0	0	0	0	0	0	0	0	0	0	0	0	0	0	0	0	0	0	0	0	0	0	0	0	0
0	0	0	0	0	0	0	0	0	0	0	0	0	0	0	0	0	0	0	0	0	0	0	0	0	0	0	0	0	0	0	0	0	0	0	0	0	0	0	0	0	0	0	0	0	0	0	0	0	0
0	0	0	0	0	0	0	0	0	0	0	0	0	0	0	0	0	0	0	0	0	0	0	0	0	0	0	0	0	0	0	0	0	0	0	0	0	0	0	0	0	0	0	0	0	0	0	0	0	0
0	0	0	0	0	0	0	0	0	0	0	0	0	0	0	0	0	0	0	0	0	0	0	0	0	0	0	0	0	0	0	0	0	0	0	0	0	0	0	0	0	0	0	0	0	0	0	0	0	0
0	0	0	0	0	0	0	0	0	0	0	0	0	0	0	0	0	0	0	0	0	0	0	0	0	0	0	0	0	0	0	0	0	0	0	0	0	0	0	0	0	0	0	0	0	0	0	0	0	0
0	0	0	0	0	0	0	0	0	0	0	0	0	0	0	0	0	0	0	0	0	0	0	0	0	0	0	0	0	0	0	0	0	0	0	0	0	0	0	0	0	0	0	0	0	0	0	0	0	0
0	0	0	0	0	0	0	0	0	0	0	0	0	0	0	0	0	0	0	0	0	0	0	0	0	0	0	0	0	0	0	0	0	0	0	0	0	0	0	0	0	0	0	0	0	0	0	0	0	0
0	0	0	0	0	0	0	0	0	0	0	0	0	0	0	0	0	0	0	0	0	0	0	0	0	0	0	0	0	0	0	0	0	0	0	0	0	0	0	0	0	0	0	0	0	0	0	0	0	0
0	0	0	0	0	0	0	0	0	0	0	0	0	0	0	0	0	0	0	0	0	0	0	0	0	0	0	0	0	0	0	0	0	0	0	0	0	0	0	0	0	0	0	0	0	0	0	0	0	0
0	0	0	0	0	0	0	0	0	0	0	0	0	10	31	0	0	0	0	0	0	0	0	0	0	0	0	0	0	0	0	0	0	0	0	0	0	0	0	0	0	0	0	0	0	0	0	0	0	0
0	0	0	0	0	0	0	0	0	0	0	0	0	0	0	0	0	0	0	0	0	0	0	0	0	0	0	0	0	0	0	0	0	0	0	0	0	0	0	0	0	0	0	0	0	0	0	0	0	0
0	0	0	0	0	0	0	0	0	0	0	0	0	10	0	0	0	0	0	0	0	0	0	0	0	0	0	0	0	0	0	0	0	0	0	0	0	0	0	0	0	0	0	0	0	0	0	0	0	0
0	0	0	0	0	0	0	0	0	0	0	0	0	0	0	0	0	0	0	0	0	0	0	0	0	0	0	0	0	0	0	0	0	0	0	0	0	0	0	0	0	0	0	0	0	0	0	0	0	0
0	0	0	0	0	0	0	0	0	0	0	0	0	0	0	0	0	0	0	0	0	0	0	0	0	0	0	0	0	0	0	0	0	0	0	0	0	0	0	0	0	0	0	0	0	0	0	0	0	0
0	0	0	0	0	0	0	0	0	0	0	0	0	0	0	0	0	0	0	0	0	0	0	0	0	0	0	0	0	0	0	0	0	0	0	0	0	0	0	0	0	0	0	0	0	0	0	0	0	0
0	0	0	0	0	0	0	0	0	0	0	0	0	0	0	0	0	0	0	0	0	0	0	0	0	0	0	0	0	0	0	0	0	0	0	0	0	0	0	0	0	0	0	0	0	0	0	0	0	0
0	0	0	0	0	0	0	0	3	0	0	0	0	0	0	0	0	0	0	0	0	0	0	0	0	0	0	0	0	0	0	0	0	0	0	0	0	0	0	0	0	0	0	0	0	0	0	0	0	0
0	0	0	0	0	0	0	0	0	0	0	0	0	20	0	0	0	0	0	0	0	0	0	0	0	0	0	0	0	0	0	0	0	0	0	0	0	0	0	0	0	0	0	0	0	0	0	0	0	0
0	9	0	0	0	0	0	0	0	0	0	0	0	30	0	0	0	0	0	0	0	0	0	0	0	0	0	0	0	0	0	0	0	0	0	0	0	0	0	0	0	0	0	0	0	0	0	0	0	0
22	0	0	0	0	0	0	0	0	0	0	0	0	8	0	0	11	0	0	0	0	0	0	0	0	0	0	0	0	0	0	0	0	0	0	0	0	0	0	0	0	0	0	0	0	0	0	0	0	0
0	0	0	0	0	0	0	0	0	0	0	0	0	0	0	0	0	0	0	0	0	0	0	0	0	0	0	0	0	0	0	0	0	0	0	0	0	0	0	0	0	0	0	0	0	0	0	0	0	0
0	0	0	0	0	0	4	14	0	0	0	0	0	0	0	0	0	0	0	0	0	0	0	0	0	0	0	0	0	0	0	0	0	0	0	0	0	0	0	0	0	0	0	0	0	0	0	0	0	0
0	0	0	0	0	0	0	0	0	0	0	0	0	34	0	0	0	0	0	0	0	0	0	0	0	0	0	0	0	0	0	0	0	0	0	0	0	0	0	0	0	0	0	0	0	0	0	0	0	0
0	9	0	0	0	0	0	0	0	0	0	0	0	0	9	0	0	0	0	0	0	0	0	0	0	0	0	0	0	0	0	0	0	0	0	0	0	0	0	0	0	0	0	0	0	0	0	0	0	0
0	0	0	0	0	0	34	14	0	0	0	0	0	17	0	0	0	0	0	0	0	0	0	0	0	0	0	0	0	0	0	0	0	0	0	0	0	0	0	0	0	0	0	0	0	0	0	0	0	0
44	0	0	0	0	0	0	0	0	0	0	0	0	51	0	9	0	0	0	0	0	0	0	0	0	0	0	0	0	0	0	0	0	0	0	0	0	0	0	0	0	0	0	0	0	0	0	0	0	0
0	0	0	0	10	0	38	0	0	33	0	1	0	51	0	0	0	0	0	0	0	0	0	0	0	0	0	0	0	0	0	0	0	0	0	0	0	0	0	0	0	0	0	0	0	0	0	0	0	0
0	0	0	0	0	0	8	37	0	0	0	0	0	51	0	0	0	0	0	0	0	0	0	0	0	33	0	0	0	0	0	0	0	0	0	0	0	0	0	0	0	0	0	0	0	0	0	0	0	0
0	0	25	0	0	19	0	38	8	40	0	0	0	24	0	0	0	0	0	0	0	0	0	0	28	33	0	0	0	0	0	0	0	0	0	0	0	0	0	0	0	0	0	0	0	0	0	0	0	0
36	0	0	0	0	19	8	36	0	0	9	0	0	76	0	0	0	0	0	7	0	0	0	0	0	0	0	0	0	0	0	0	0	0	0	0	0	0	0	0	0	0	0	0	0	0	0	0	0	0
0	0	0	0	0	25	0	24	8	16	0	0	0	79	0	0	0	0	0	0	0	0	0	0	0	0	0	0	0	0	0	0	0	0	0	0	0	0	0	0	0	0	0	0	0	0	0	0	0	0
0	33	0	0	0	38	0	14	15	0	0	0	0	27	7	0	0	0	0	0	0	0	0	0	0	0	0	0	0	0	0	0	0	0	0	0	0	0	0	0	0	0	0	0	0	0	0	0	0	0
22	0	25	0	0	0	14	40	0	5	0	0	0	27	31	9	0	0	0	0	0	0	0	0	0	90	0	0	0	0	0	0	0	0	0	0	0	0	0	0	0	0	0	0	0	0	0	0	0	0
0	9	0	0	66	19	39	74	39	28	0	0	0	20	0	0	0	0	0	0	0	0	0	0	0	0	0	0	0	0	0	0	0	0	0	0	0	0	0	0	0	0	0	0	0	0	0	0	0	0
0	0	0	0	34	19	0	50	15	0	0	0	0	26	1	0	0	0	7	0	0	0	0	0	28	33	0	0	0	0	0	0	0	0	0	0	0	0	0	0	0	0	0	0	0	0	0	0	0	0
10	0	0	0	0	116	8	25	0	0	31	0	26	40	7	0	0	0	0	0	0	0	0	0	0	0	0	0	0	0	0	0	0	0	0	0	0	0	0	0	0	0	0	0	0	0	0	0	0	0
40	23	38	0	33	57	4	51	0	2	0	0	0	10	18	0	0	0	7	0	0	7	0	0	0	0	0	0	0	0	0	0	0	0	0	0	0	0	0	0	0	0	0	0	0	0	0	0	0	0
23	59	0	0	19	116	19	46	10	55	0	0	0	139	9	0	0	0	14	0	0	0	0	0	0	37	0	0	0	0	0	0	0	0	0	0	0	0	0	0	0	0	0	0	0	0	0	0	0	0
0	8	2	0	31	97	12	84	7	48	9	0	0	74	18	0	0	0	7	0	0	0	0	0	0	36	0	0	0	0	0	0	0	27	0	0	34	0	0	0	0	0	0	0	0	0	0	0	0	0
70	0	36	0	72	39	64	37	0	112	0	0	0	55	40	0	0	0	7	0	0	0	0	0	0	108	0	0	0	0	0	0	0	0	0	0	0	0	0	0	0	0	0	36	0	0	0	0	0	0
37	0	59	0	0	0	47	144	7	32	0	0	0	83	0	9	0	0	14	7	0	0	0	29	0	181	0	0	0	0	0	0	0	0	0	0	0	0	0	0	0	0	0	0	0	0	0	0	0	0
18	89	0	0	0	47	12	148	21	125	0	1	0	198	7	0	0	0	7	0	0	0	0	0	0	144	0	0	0	0	0	0	0	0	0	0	0	0	0	0	0	0	0	0	0	0	0	0	0	0
33	9	25	24	62	124	91	229	0	118	79	38	0	172	31	0	0	0	21	0	0	0	0	29	0	36	0	0	0	0	0	0	0	0	0	0	0	0	0	0	0	0	0	0	0	0	0	0	0	0
46	26	0	0	18	115	39	350	10	86	0	0	0	193	124	0	0	0	7	0	0	0	0	0	67	286	0	0	0	0	0	0	0	0	0	0	0	0	0	0	0	0	0	0	0	0	0	0	0	0
66	47	17	8	107	293	126	156	21	270	0	0	0	212	100	0	0	0	14	0	0	0	0	0	39	108	0	0	0	0	0	0	0	0	0	0	0	0	0	0	0	0	0	0	0	0	0	0	0	0
8	92	25	0	31	116	232	332	28	114	31	21	0	370	186	9	0	18	21	0	0	0	0	29	39	249	0	0	0	0	0	0	0	0	0	0	0	0	0	0	0	0	0	0	0	0	0	0	0	0
100	107	0	0	110	297	285	200	46	215	32	7	0	329	140	0	22	39	21	7	0	0	0	0	0	72	0	0	0	0	0	0	0	27	0	0	34	0	0	0	0	0	0	0	0	0	0	0	0	0
192	52	25	1	107	483	129	438	14	286	72	0	0	402	131	9	11	0	14	0	0	0	0	29	0	145	0	0	35	0	0	0	0	0	0	0	0	0	41	0	0	0	0	0	0	0	0	0	0	0
70	102	130	7	62	375	174	551	10	248	104	0	0	469	62	12	22	0	14	7	0	0	0	0	39	202	0	0	35	0	0	0	0	0	0	0	0	0	0	0	0	0	0	0	0	0	0	0	0	0
199	261	65	8	23	621	287	587	125	164	32	0	9	341	155	27	44	18	21	7	0	0	0	0	0	105	0	0	35	0	0	0	0	0	0	0	0	0	0	0	0	0	0	0	0	0	0	0	0	0
77	144	198	0	84	607	269	365	64	199	138	7	0	280	109	9	33	0	0	14	0	0	0	29	106	99	0	0	35	0	0	0	0	33	0	0	0	0	0	0	0	0	0	0	0	0	0	0	0	0
93	195	91	1	90	483	285	458	135	210	118	7	48	324	94	0	11	0	35	7	0	0	0	0	0	301	0	0	35	0	0	0	0	0	0	0	0	0	0	0	0	0	0	0	0	0	0	0	0	0
129	210	38	0	118	463	242	563	71	229	100	0	31	496	84	9	4	76	14	28	0	0	0	29	0	264	0	0	70	0	0	0	0	0	0	0	0	0	0	0	0	0	0	0	0	0	0	0	0	0
105	179	125	15	122	527	332	610	100	340	228	1	31	413	151	0	55	139	21	7	0	0	0	0	28	159	0	0	0	0	0	0	0	0	0	0	0	0	0	0	0	0	0	0	0	0	0	0	0	0
149	211	123	5	152	616	309	791	77	283	164	7	52	261	57	19	22	129	14	14	0	0	0	0	0	265	0	0	35	0	0	0	0	27	0	0	30	0	41	0	0	0	0	0	0	0	0	0	0	0
250	209	183	0	117	677	333	1027	195	396	172	0	18	278	68	0	15	71	35	7	0	0	0	1	39	159	0	0	35	0	0	0	0	27	0	0	30	0	0	0	0	0	0	0	0	0	0	0	0	0
230	148	140	2	133	836	422	718	83	460	116	0	78	335	145	11	0	110	35	14	0	0	0	29	0	203	0	0	35	0	0	0	0	0	0	0	0	0	0	0	0	0	0	0	0	0	0	0	0	0
222	79	281	9	142	661	506	960	211	498	366	42	192	420	50	36	11	52	28	7	0	0	0	0	39	96	0	0	0	0	0	0	0	27	0	0	0	0	0	0	0	0	38	36	0	0	0	0	0	0
244	114	142	0	100	991	586	976	172	609	206	3	44	283	94	18	0	18	21	7	0	0	0	0	0	252	0	0	70	0	0	0	0	66	0	0	0	0	0	0	0	0	0	0	0	0	0	0	0	0
264	214	159	68	280	736	404	1208	85	575	157	13	101	629	92	9	22	104	14	0	0	0	0	29	78	580	0	0	70	0	0	0	0	28	80	0	0	0	41	0	0	0	0	0	0	0	0	0	0	0
411	71	254	26	277	909	371	1101	128	602	172	16	131	474	47	18	12	73	7	0	0	0	0	56	54	129	36	0	0	0	0	0	0	27	40	0	32	0	0	0	0	0	40	0	0	0	0	0	0	0
317	300	191	0	445	1050	557	1358	149	900	305	54	175	658	134	18	11	57	7	7	0	7	0	92	39	532	0	0	35	0	0	0	0	0	0	0	34	0	0	0	0	0	0	0	0	0	0	0	0	0
331	300	292	79	379	913	721	1045	116	584	332	36	149	722	54	43	11	90	7	0	0	0	0	60	0	457	0	1	105	0	0	0	0	55	160	0	34	0	0	0	0	0	0	36	0	0	0	0	0	0
352	190	473	84	344	1123	777	1106	260	920	365	25	137	998	58	9	39	18	21	7	0	0	0	66	0	245	0	0	141	0	0	0	0	116	80	0	34	0	0	0	0	0	0	36	0	0	0	0	0	0
449	391	432	20	295	571	695	1166	208	656	230	73	88	761	161	42	33	95	7	7	0	7	0	91	39	318	0	1	109	0	0	0	0	95	120	0	34	0	82	0	0	0	38	36	0	0	0	0	0	0
476	341	567	52	500	1127	672	1438	228	968	441	75	109	614	194	3	22	84	7	7	0	0	0	242	113	276	0	1	0	0	0	0	0	130	120	0	0	0	41	0	0	0	0	0	0	0	0	0	0	0
596	481	430	104	352	1353	703	1307	124	905	492	41	48	871	137	11	89	76	7	0	0	7	0	149	117	201	0	0	106	0	0	0	0	103	80	0	34	0	41	41	0	0	0	0	0	0	0	0	0	0
577	277	722	44	493	948	875	1542	237	1360	431	32	141	746	307	51	59	34	14	28	42	7	0	181	143	200	0	0	71	0	0	0	0	62	120	0	0	0	41	41	0	28	38	72	0	0	0	0	0	0
850	567	724	64	345	1085	828	1636	263	1059	380	58	190	984	142	24	26	85	35	0	0	0	0	157	228	198	0	1	71	0	0	0	0	126	80	0	68	0	41	0	0	0	0	0	0	0	0	0	0	0
770	554	971	25	423	1108	1139	1714	257	1245	321	27	73	783	195	78	26	171	21	0	42	0	0	336	209	466	0	0	105	0	0	0	0	0	40	0	136	0	156	0	0	0	40	72	0	0	0	0	0	0
919	704	927	147	215	1337	1284	2372	177	1270	461	42	113	894	191	63	77	247	14	7	0	7	0	177	211	584	0	0	141	0	0	0	0	103	40	0	102	0	41	0	0	0	152	0	0	0	0	0	0	0
753	1030	904	140	564	1578	1462	2553	351	1429	474	36	157	1167	200	67	74	283	21	14	84	7	0	357	180	277	0	0	106	0	0	0	0	35	1	0	136	0	82	0	0	0	38	36	0	0	0	0	0	0
779	730	789	40	475	1825	1251	2101	174	1154	199	43	112	1183	146	85	63	301	21	0	63	0	0	238	171	383	0	2	99	0	0	0	0	60	40	0	107	0	41	0	0	0	0	36	0	0	0	0	0	0
1249	1277	1150	52	434	2154	2267	2639	169	1242	568	49	175	1140	146	34	33	424	14	14	0	0	0	385	182	466	0	1	63	0	0	0	0	95	40	0	170	0	115	0	38	0	152	0	0	0	0	0	0	0
1057	1273	984	48	371	1693	1717	2658	363	1353	492	23	143	1318	202	86	82	469	28	7	21	0	0	206	149	485	0	0	62	0	0	0	0	93	40	0	266	0	0	34	0	0	114	36	0	0	0	0	0	0
1355	1114	1018	82	523	2021	1829	2793	351	1347	677	28	151	1162	45	35	26	372	42	21	0	0	0	319	292	493	0	0	144	0	0	0	0	196	40	0	98	0	82	34	0	0	38	0	0	0	0	0	0	0
1328	1359	1045	105	511	2262	1931	3066	242	1522	421	53	314	1373	198	42	33	548	7	35	105	0	0	327	123	544	0	0	175	0	0	0	0	35	40	0	39	0	107	0	0	0	0	0	0	0	0	0	0	0
1249	1314	1003	161	567	2167	2431	3503	400	1708	777	19	209	1327	226	159	34	590	7	28	21	0	0	201	160	352	0	1	349	0	0	0	0	93	120	0	200	0	82	41	0	0	40	36	0	0	0	0	0	0
1270	1238	783	115	308	1927	1955	3138	361	1306	946	52	234	1506	238	102	72	447	7	7	42	7	0	203	268	557	0	0	248	0	0	0	0	93	40	0	135	0	107	68	0	0	0	0	0	0	0	0	0	0
1361	1365	1141	136	717	2325	2204	3966	352	1646	817	65	412	1413	303	149	68	408	28	7	42	0	0	196	251	630	0	0	178	0	0	0	0	118	200	0	135	0	173	0	0	0	38	72	0	0	0	0	0	0
1665	1753	1062	187	776	2179	2353	3904	345	1634	504	24	230	1287	310	106	54	607	7	35	63	7	0	423	235	648	0	0	320	0	0	0	0	176	241	0	128	0	123	34	0	0	0	72	0	0	0	0	0	0
1535	1808	1111	214	813	2619	2839	3726	439	1808	811	43	328	1580	211	55	113	570	21	21	42	0	0	207	201	897	0	0	247	0	0	0	0	228	120	0	292	1	33	34	0	0	38	0	0	0	0	0	0	0
1528	1558	1029	188	700	2466	2589	3889	356	1497	1207	121	315	1648	329	101	84	322	14	28	42	0	0	434	313	685	0	0	339	0	0	0	0	252	200	0	130	0	148	68	0	28	0	72	0	0	0	0	0	0
1791	2296	1145	591	927	2956	2872	4631	698	2123	1173	125	337	1570	340	106	68	462	21	49	0	0	0	409	140	938	0	1	271	0	0	0	0	214	80	0	316	0	0	103	0	29	76	0	0	0	0	0	0	0
1631	2096	713	213	812	2650	2700	4191	291	1845	826	135	189	1696	357	157	109	541	7	35	42	0	0	530	238	551	36	0	370	0	0	0	0	178	120	0	100	0	74	41	0	56	40	36	0	0	0	0	0	0
1912	1738	1057	469	1008	2645	2749	4822	499	1979	1225	144	265	1692	360	115	134	575	28	7	42	0	0	468	235	902	0	1	614	0	0	0	0	256	40	0	203	0	0	75	76	56	76	36	0	0	0	0	0	0
1429	2553	875	390	1191	3515	2630	4832	595	1705	1540	140	252	1684	418	157	69	492	21	14	63	0	0	588	320	530	36	2	560	0	0	0	0	385	121	0	132	0	33	75	0	0	0	72	0	0	0	0	0	0
1599	2051	1047	314	997	3745	3441	4798	715	2136	1302	183	97	1677	398	112	32	641	28	56	0	14	0	910	424	822	36	3	400	0	0	0	0	372	80	0	256	0	41	34	0	28	38	144	0	0	0	0	0	0
1855	2133	831	229	864	3186	2448	4585	807	2272	1320	149	232	1493	241	207	84	524	21	21	21	0	0	777	473	1204	36	2	540	0	0	0	0	151	200	0	194	0	0	41	0	28	0	180	0	0	0	0	0	0
1971	2576	892	409	1096	3767	2913	4702	768	2579	1369	182	262	2013	274	91	84	428	7	21	0	0	0	778	279	1361	36	1	691	0	0	0	0	364	200	0	134	0	107	103	76	84	76	108	0	0	0	0	0	0
1826	2209	1158	422	1017	3697	3666	4990	984	2289	1742	252	226	1918	272	162	41	443	28	21	0	7	0	570	464	601	180	2	567	0	0	0	0	128	160	0	243	0	115	0	38	28	116	72	0	0	0	0	0	0
1629	2683	1558	154	1015	4558	3741	5347	872	2351	1553	147	396	1681	299	100	40	669	49	7	21	0	0	708	380	1068	36	3	445	0	0	0	0	221	80	0	233	0	115	116	0	56	120	216	0	0	0	0	0	0
1355	2688	1347	574	1036	4028	2753	4802	908	2912	1234	286	435	2133	208	56	45	332	21	14	42	14	0	593	442	584	144	4	469	0	0	0	0	195	120	0	132	0	66	246	38	56	158	72	0	0	0	0	0	0
2006	2451	1510	342	998	4510	3657	5196	839	2832	1407	249	304	2067	351	254	28	504	28	21	42	7	0	796	612	1146	108	2	457	0	0	0	0	473	160	0	485	0	263	205	38	29	80	180	0	0	0	0	0	0
1751	2390	1659	207	1220	4253	3162	4984	1324	3141	1366	240	375	2264	289	159	27	524	42	28	21	0	0	632	570	737	180	2	585	0	0	0	0	300	320	0	264	0	181	123	38	0	114	36	0	0	0	0	0	0
1743	2953	1721	295	710	3941	4043	4950	890	3600	1446	213	428	2194	572	198	135	446	7	21	0	0	0	734	574	788	252	3	511	0	0	0	0	260	121	0	397	0	189	82	0	28	116	36	0	0	0	0	0	0
1985	2331	1645	410	1235	3768	3456	5666	832	2811	1401	167	473	1934	364	221	157	501	14	35	63	7	0	521	277	899	72	4	272	0	0	0	0	373	81	0	228	0	238	82	0	39	80	72	0	0	0	0	0	0
2231	2159	1685	357	1165	4632	3151	5981	997	3460	1215	232	469	2208	385	101	77	493	28	35	63	14	0	626	595	794	142	4	461	0	0	0	0	378	80	0	309	0	197	82	0	0	156	36	0	0	0	0	0	0
2357	2225	1374	246	1151	4368	3597	6273	946	2587	1025	203	415	1889	302	108	125	585	7	42	42	21	0	854	316	765	68	3	484	0	0	0	0	265	40	0	700	0	238	225	0	0	116	0	0	0	0	0	0	0
1957	2611	1681	337	881	5262	3451	6052	1270	2777	1482	138	593	2578	429	128	227	502	56	42	63	7	0	497	405	1330	104	6	429	0	0	0	0	521	120	0	394	0	205	151	152	58	0	36	0	0	0	0	0	0
2208	2074	1332	308	827	5011	3482	6283	1038	3137	1218	201	343	2805	447	165	96	349	21	28	105	7	0	649	505	1231	172	3	498	0	0	0	0	501	240	0	659	0	222	96	76	68	116	36	0	0	0	0	0	0
2010	2476	1620	352	985	4867	3809	7127	1014	3413	1515	102	373	2636	317	172	244	602	0	21	84	0	0	709	486	1103	246	4	446	0	0	0	0	313	120	0	594	0	312	171	76	57	116	0	0	0	0	0	0	0
2417	2581	2396	430	1082	4900	3189	6130	1004	2693	1814	167	300	2409	399	254	172	484	7	28	84	0	0	727	453	1011	206	3	547	0	0	0	0	479	80	0	648	0	395	158	76	58	116	0	0	0	0	0	0	0
2299	3150	1836	375	792	4586	3637	7172	1114	2927	1845	77	359	2631	351	184	165	554	14	21	84	0	0	913	440	1450	138	8	514	0	0	0	0	631	121	0	569	0	263	233	38	202	118	0	0	0	0	0	0	0
2491	3267	1922	473	797	4600	3973	6628	873	2644	1525	155	234	2551	344	189	91	251	14	28	63	0	0	967	408	1204	36	3	559	0	0	0	0	346	160	0	526	0	469	136	114	97	158	0	0	0	0	0	0	0
2555	2779	1678	509	864	5167	4334	6675	1139	3336	1661	85	306	2681	295	249	170	265	7	14	63	0	0	829	604	1603	70	3	641	0	0	0	0	369	201	0	754	0	198	267	38	145	38	0	0	0	0	0	0	0
2949	3058	1712	430	833	5455	4075	6932	913	2724	1589	119	257	2455	292	243	124	325	7	21	84	0	0	665	347	1444	0	3	706	0	0	0	0	542	202	0	555	0	403	177	0	174	38	36	0	0	0	0	0	0
2559	3006	1980	426	1453	4757	4321	7675	1187	2892	1744	95	280	3093	261	266	224	222	14	42	105	0	0	755	348	1516	36	3	661	0	0	0	0	495	200	0	523	0	329	206	0	115	80	72	0	0	0	0	0	0
2073	3337	2148	554	928	4721	4926	6517	1138	3170	1941	168	246	2228	295	83	78	147	7	14	63	0	0	524	656	1146	36	1	690	0	0	0	0	428	160	0	618	0	255	287	38	58	40	36	0	0	0	0	0	0
2605	3712	1767	417	1188	5503	4573	6953	1124	3073	1454	289	249	2721	337	332	130	192	0	42	63	0	0	549	348	1306	72	5	487	0	0	0	0	565	321	0	675	0	321	136	114	115	0	108	0	0	0	0	0	0
2516	3211	1532	473	1321	5276	4793	7059	1031	2894	1653	244	209	2541	225	142	183	239	0	14	0	0	0	734	493	1263	72	5	653	0	0	0	0	247	80	0	484	0	247	395	114	210	40	36	0	0	0	0	0	0
2932	3410	1867	371	1405	6216	4849	7151	1106	3005	1817	171	426	2558	289	227	112	163	0	28	42	7	0	488	393	1090	108	3	821	0	0	0	0	383	121	0	736	1	296	171	114	126	198	108	0	0	0	0	0	0
2880	3592	1125	529	1424	5961	4875	6827	955	2965	1531	142	221	2772	184	302	187	244	0	28	105	0	0	473	328	1031	36	2	722	0	0	0	0	252	240	0	486	0	148	245	76	220	236	108	0	0	0	0	0	0
3096	3514	1764	651	1164	5498	4718	7105	1237	3269	1738	138	186	2922	222	224	364	281	14	21	0	7	0	829	392	1273	36	7	929	0	0	0	0	589	120	0	691	0	33	240	76	143	78	144	0	0	0	0	0	0
2902	3940	1974	681	1138	5645	3869	7396	1237	3067	1750	266	297	2863	310	259	167	461	0	14	42	14	0	921	214	1568	216	2	674	0	0	0	0	596	80	0	488	0	214	171	38	164	78	144	0	0	0	0	0	0
2733	3950	1929	894	1480	6316	4627	7451	1175	3577	1911	182	523	2782	217	157	171	272	0	28	21	14	0	987	266	1935	216	2	525	0	0	0	0	318	201	0	503	0	107	361	38	210	156	36	0	0	0	0	10	0
3043	4051	1743	672	1448	5847	4056	7603	1454	3693	1434	155	382	2497	207	146	198	370	14	7	63	21	0	1137	305	1251	108	5	631	0	0	0	0	322	120	0	567	0	132	225	76	383	194	36	0	0	0	0	40	0
3057	3978	1822	935	1343	6406	4863	7160	1294	3160	1671	242	268	2907	266	275	231	368	7	14	0	35	0	812	368	1532	144	4	559	0	0	0	0	673	40	0	383	0	74	273	38	183	154	36	0	0	0	0	20	0
3014	4012	2109	796	1467	5870	3969	8281	1773	3240	1370	114	452	2623	224	166	197	440	14	35	42	21	0	1012	306	1514	144	6	577	0	0	0	0	494	161	0	503	0	173	178	152	95	234	72	0	0	0	0	10	0
2855	3608	1484	722	1288	6175	4081	7966	1414	3619	1661	220	405	2579	210	153	171	708	28	35	21	21	0	1029	425	1135	180	4	323	0	0	0	0	617	160	0	627	0	214	246	114	136	78	108	0	0	0	0	0	0
3032	4174	1621	905	1571	5808	3854	7973	1683	3325	1608	169	388	2372	268	179	105	474	42	21	105	21	0	1083	587	895	144	4	404	0	0	0	0	589	242	0	577	0	140	288	114	363	230	72	0	0	0	0	0	0
2929	4069	1949	963	1547	6230	4418	8184	1404	4089	1673	154	445	2919	317	277	165	522	21	35	0	14	0	1367	562	1162	144	6	475	0	0	0	0	640	403	0	477	0	140	124	76	0	194	108	0	0	0	0	0	0
2655	4037	1782	775	1321	5929	4542	8204	1685	3206	1983	196	264	2543	262	255	221	400	35	14	21	21	0	1191	630	985	108	4	428	0	0	0	0	373	123	0	678	0	123	56	152	135	312	108	0	0	0	0	0	0
2673	4356	2113	728	1694	6454	4860	7508	1615	3819	1605	147	438	2569	207	252	218	496	42	28	42	7	0	977	475	1069	252	3	441	0	0	0	0	250	164	0	758	0	189	178	114	145	190	108	0	0	0	0	0	0
2758	3927	1400	1021	1220	5449	4245	7585	1919	3990	1753	169	437	2994	400	287	145	458	14	0	0	0	0	1034	598	929	108	3	543	0	0	0	0	361	163	0	554	1	74	373	190	185	194	108	0	0	0	0	0	0
2962	4572	2012	659	1377	5749	4489	8296	1535	3972	1489	112	479	2716	332	251	106	637	14	28	42	14	0	1136	798	976	144	6	758	0	0	0	0	363	285	0	586	0	214	309	152	175	238	36	0	0	0	0	0	0
2514	4324	1692	849	1369	5694	5162	8142	1388	3456	1478	188	417	2344	406	230	146	371	21	28	105	28	0	1305	444	874	280	2	342	0	0	0	0	328	245	0	557	1	255	180	38	57	268	36	0	0	0	0	0	0
3051	4035	1738	534	1234	5727	4916	7833	1322	3333	1404	262	270	3065	385	215	149	593	7	28	84	7	0	996	352	804	142	5	528	0	0	0	0	569	163	0	794	2	288	330	0	174	314	0	0	0	0	0	0	0
2612	4167	1677	625	1120	5299	4543	7267	1444	3421	1162	181	409	2572	476	212	233	339	14	0	21	7	30	743	460	1003	144	4	631	0	0	0	0	416	445	0	567	0	197	386	76	68	78	0	0	0	0	0	0	0
2941	4159	1275	675	1143	5504	4448	8193	1259	3823	1426	205	393	2667	348	220	110	470	21	0	42	14	30	1046	520	944	108	10	548	0	0	0	0	341	122	0	581	2	255	34	76	233	118	0	0	0	0	0	0	0
3058	4035	1471	457	1185	5249	4312	7892	1010	3134	998	171	328	2334	384	215	76	414	21	7	21	28	20	733	213	969	36	5	810	0	0	0	0	279	325	0	727	0	288	289	38	155	38	0	0	0	0	0	0	0
3106	3969	1473	720	1266	5540	4879	8144	1233	3107	1719	90	440	2527	437	283	243	303	28	0	63	0	40	1089	448	1001	144	4	460	0	0	0	0	373	325	0	601	3	173	34	114	301	40	0	0	0	0	0	0	0
3079	3284	1374	833	976	4480	4895	7254	1146	2806	1444	137	246	2557	377	204	276	251	21	0	42	0	30	801	405	1098	0	4	578	0	0	0	0	480	205	0	320	3	346	146	76	175	0	0	0	0	0	0	0	0
2746	4375	1860	696	870	5262	4937	8629	1278	2966	1936	185	245	2367	461	225	231	349	42	7	63	0	30	1021	638	1256	106	10	684	0	0	0	0	468	409	0	789	6	214	236	0	301	0	0	0	0	0	0	0	0
2207	3682	1760	480	1109	5827	4322	8374	1192	3081	1365	167	232	2759	448	255	178	221	35	0	0	0	10	946	775	1469	172	9	543	0	0	34	0	497	407	0	418	3	148	329	114	359	0	0	0	0	0	0	10	0
2743	4311	1931	785	1431	5370	4249	8490	1015	2692	1747	114	286	2495	280	249	125	147	14	7	21	0	30	893	273	1249	174	9	638	0	0	0	0	336	167	0	757	3	280	187	76	242	38	36	0	0	0	0	20	0
2661	3695	1907	735	1557	5462	4118	7311	926	2782	1610	162	289	2330	351	301	110	56	7	7	21	0	10	726	469	1150	244	5	543	0	0	34	0	334	206	0	564	1	206	165	0	185	40	0	0	0	0	0	0	0
2866	3725	2125	727	1273	6037	3981	7861	1126	3223	1267	80	382	3064	405	219	31	90	0	7	0	7	20	1123	224	1353	210	4	481	0	0	68	0	469	204	0	458	3	115	165	76	145	40	0	0	0	0	0	0	0
2898	4116	2104	487	1435	5001	4334	6975	1017	3107	1459	180	234	2817	309	121	117	37	7	7	84	0	30	875	452	797	108	5	453	0	0	68	0	371	163	0	695	2	230	233	38	262	198	72	0	0	0	0	0	0
2483	4174	1638	527	1230	5703	4464	7748	1158	3054	2122	181	246	2598	141	293	71	57	0	21	63	0	10	849	332	1142	72	6	748	0	0	102	0	593	205	0	533	1	296	225	76	275	160	36	0	0	0	0	0	0
2767	4954	1955	267	1299	5115	4338	6949	1250	2868	1454	167	338	2418	227	167	202	66	14	14	84	0	10	913	261	1031	108	2	813	0	0	136	0	285	121	0	521	3	444	232	38	308	200	36	0	0	0	0	0	0
2856	3796	1835	349	1757	5805	4494	7670	1597	3630	2147	136	413	2849	255	203	173	84	0	21	63	0	10	918	282	1068	140	2	566	0	0	68	0	562	202	0	656	2	461	348	152	259	158	144	0	0	0	0	0	0
2610	4440	1492	477	1597	5323	4067	7250	1265	2930	1678	206	294	2799	179	174	201	138	0	7	63	7	0	811	266	1051	0	10	642	0	0	136	0	234	82	0	551	0	321	375	76	242	118	252	0	0	0	0	0	0
3190	4095	2031	771	1641	6261	5276	6845	1559	3881	2016	289	321	2741	273	175	181	107	0	21	84	21	0	903	390	1196	72	5	794	0	0	34	0	71	83	0	449	1	255	150	152	280	158	72	0	0	0	0	0	0
3097	3966	1576	735	1645	5814	4274	6840	1691	3206	1480	137	442	2441	203	144	340	185	0	7	21	14	0	880	370	776	144	4	402	0	0	204	0	284	163	0	568	1	132	212	152	348	158	144	0	0	0	0	0	0
3865	4297	2206	909	1440	6286	4288	8462	2040	3603	2301	263	272	2630	296	220	261	262	0	0	21	14	0	766	443	952	180	4	658	0	0	68	0	303	244	0	507	13	346	165	76	260	158	144	0	0	0	0	0	0
2776	3809	2149	614	1745	5850	4601	7604	1316	3686	1825	226	474	2926	204	92	431	424	0	7	0	21	0	776	679	1173	36	4	481	0	0	204	0	152	164	0	523	0	206	382	0	345	276	108	0	0	0	0	0	0
3084	4288	2501	957	1226	6248	4959	7864	2205	3455	1646	147	455	2795	114	118	210	470	0	14	0	35	20	815	439	1244	36	7	406	0	0	170	0	185	80	0	616	10	140	266	0	413	272	36	0	0	0	0	0	0
3094	4076	2041	842	1428	5867	4183	7566	1479	3520	1821	205	333	2766	202	174	398	450	0	7	21	28	0	859	327	1377	72	5	430	0	0	170	0	449	323	0	659	61	107	225	0	219	314	72	0	0	0	0	0	0
3240	4101	2072	668	1114	6339	4722	7512	1319	3486	2200	190	519	2732	144	192	279	461	0	14	0	7	10	1203	512	1205	144	8	539	0	0	136	0	383	203	0	459	30	206	294	76	249	352	108	0	0	0	0	20	0
3388	4186	1752	771	1235	5522	4303	7831	1933	3396	1723	191	453	2633	129	166	298	510	0	7	0	7	10	1204	581	1199	70	4	387	0	0	68	0	551	286	0	515	30	99	252	0	269	154	108	0	0	0	0	20	0
2839	4299	2276	971	1718	6124	4328	7769	1609	3370	1982	151	407	2448	109	120	383	567	0	14	21	21	10	1344	681	1177	138	2	552	0	0	204	0	426	167	0	691	61	321	458	38	96	316	36	0	0	0	0	30	0
2746	3948	2390	870	1069	5746	4938	8731	1377	3720	1560	241	533	2547	290	186	404	470	0	35	0	14	10	1055	689	1018	102	4	382	0	0	204	0	307	248	0	652	31	280	409	76	214	116	108	0	0	0	0	70	0
3161	4074	1950	894	1479	5565	4746	7501	1447	3677	2100	235	341	2584	261	214	342	287	0	42	105	0	20	913	635	647	346	7	507	0	0	68	0	370	248	0	469	2	321	765	152	175	350	108	0	0	0	0	20	0
2904	4454	2067	797	1295	6048	5022	7503	1036	3873	2002	155	469	2396	217	143	187	411	0	7	63	35	30	800	418	700	102	7	487	0	0	34	0	332	129	0	547	3	189	536	152	78	116	108	0	0	0	0	0	0
3008	4400	2201	439	1543	5820	5415	7748	1676	4075	1701	184	641	2776	417	221	288	610	0	35	84	14	40	731	847	507	318	7	673	0	0	0	0	404	248	0	662	2	436	549	228	204	154	72	0	0	0	0	0	0
3012	4334	1655	559	1020	5647	4468	7083	1296	3045	1692	89	596	2538	415	269	256	561	0	14	63	14	40	875	329	673	214	11	711	0	0	0	0	350	127	0	587	2	263	392	76	136	194	72	0	0	0	0	0	0
3234	4488	1706	575	1424	6029	5338	7930	1223	3378	1881	136	486	2319	362	192	324	307	0	28	42	42	30	453	612	698	72	7	511	0	0	0	0	181	288	0	655	2	214	254	114	116	154	0	0	0	0	0	0	0
2805	4500	1773	513	1324	5596	5018	7204	1142	3332	1757	67	427	2406	264	257	316	510	0	7	63	35	40	530	286	731	144	10	366	0	0	0	0	233	248	0	725	7	263	295	38	233	76	72	0	0	0	0	0	0
2662	4425	1584	431	1409	5551	4919	7208	1267	2941	1947	152	413	2249	399	202	287	614	0	7	21	28	10	814	300	898	144	4	423	0	0	0	0	402	170	0	479	3	165	254	38	194	38	0	0	0	0	0	0	0
2695	4100	1373	648	1241	5076	4338	7484	1400	2977	1491	231	350	2121	342	187	447	352	0	0	21	7	40	591	192	836	72	2	417	0	0	0	0	266	328	0	431	2	33	56	38	136	190	36	0	0	0	0	0	0
2645	3801	1509	678	1293	4766	4940	7060	1129	2416	1900	67	417	2465	492	180	313	230	0	0	42	7	50	865	358	499	72	4	339	0	0	0	0	228	203	0	288	2	66	227	0	233	114	0	0	0	0	0	0	0
2346	3895	1574	601	1030	4810	4001	6777	1001	2898	1445	148	222	2311	485	235	262	215	0	0	63	7	20	1140	462	689	36	7	166	0	0	0	0	424	167	0	413	1	0	226	0	301	38	0	0	0	0	0	0	0
2809	4008	2071	760	1178	5376	4116	7369	1248	2912	1302	98	246	2170	323	184	323	92	0	0	21	0	40	1225	585	859	108	3	375	0	0	34	0	462	325	0	447	3	99	124	0	204	0	0	0	0	0	0	0	0
2543	4251	1859	597	1293	3859	3906	7623	1080	2311	1579	103	344	1749	490	159	217	170	0	7	21	0	10	1346	854	1082	0	7	317	0	0	0	0	364	285	0	246	3	74	304	0	321	0	36	0	0	0	0	0	0
2301	4216	2229	710	1043	4969	3519	7670	915	2450	1433	190	228	2387	436	89	307	108	0	7	0	0	40	1427	714	982	36	3	435	0	0	0	0	508	205	0	386	5	41	316	0	396	40	0	0	0	0	0	0	0
2369	3937	1947	706	890	4050	3386	7264	951	2531	1229	104	203	2064	331	240	107	55	0	21	0	0	60	770	774	637	34	3	309	0	0	0	0	514	325	0	277	3	33	282	0	96	40	0	0	0	0	0	0	0
2551	4134	1861	578	1046	4749	4087	7994	929	2700	1162	261	303	2206	221	98	109	2	0	14	42	0	40	1166	643	864	178	3	436	0	0	0	0	555	165	0	522	4	41	124	0	238	40	36	0	0	0	0	0	0
2259	3771	1983	731	726	4590	3455	6652	837	2655	1295	195	262	1739	130	228	88	0	0	14	21	0	20	584	488	713	208	3	424	0	0	0	0	480	328	0	445	6	74	252	38	220	0	0	0	0	0	0	10	0
2651	3973	1773	757	1047	4231	3779	7796	963	3036	1476	195	192	1976	136	179	107	32	0	28	21	0	40	680	860	753	142	4	358	0	0	0	0	346	327	0	591	1	255	369	76	203	40	0	0	0	0	0	60	0
2736	4108	1988	566	821	4599	3616	7170	1119	2858	1962	179	140	1875	18	151	189	42	0	21	105	7	50	562	442	496	108	1	422	0	0	0	0	405	164	0	39	4	230	171	152	250	160	180	0	0	0	0	20	0
2323	3961	1841	695	1221	5390	3736	8041	1012	3084	1343	180	405	2237	120	216	200	67	0	21	105	7	40	694	681	703	72	5	400	0	0	0	0	341	120	0	483	1	362	308	114	298	238	36	0	0	0	0	20	0
2352	4328	1354	648	1267	5267	2949	7009	1258	3044	1456	213	241	2161	61	243	203	60	0	49	42	7	10	543	495	737	144	3	366	0	0	0	0	173	242	0	631	4	239	191	152	172	200	108	0	0	0	0	0	0
3164	4058	1659	615	1526	5778	3931	7034	1372	2709	2145	193	423	2311	119	328	320	86	0	14	84	7	10	764	478	1011	250	2	256	0	0	0	0	71	41	0	432	3	617	82	114	126	278	108	0	0	0	0	0	0
2828	4006	1587	762	1708	5178	3753	7888	1257	3241	1579	172	426	1875	107	96	156	21	0	0	84	28	10	676	431	777	352	0	158	0	0	0	0	236	202	0	468	2	346	259	114	171	120	72	0	0	0	0	0	0
3032	3826	1710	502	1768	5884	3758	7457	1328	3401	2027	218	259	2126	77	163	422	92	0	7	42	35	10	502	264	528	418	1	227	0	0	0	0	138	81	0	380	1	305	150	76	171	194	144	0	0	0	0	0	0
2698	3937	1602	562	1347	5515	3508	7583	1204	3193	1652	156	269	2145	50	72	410	194	0	0	42	21	0	661	235	749	278	0	338	0	0	0	0	107	285	0	377	2	478	75	76	357	194	36	0	0	0	0	0	0
2689	4292	2168	665	1308	5199	4138	6924	1238	3269	1472	283	320	2031	129	104	235	242	0	7	21	28	10	1195	209	866	242	1	565	0	0	0	0	264	405	0	588	5	99	218	38	413	270	216	0	0	0	0	0	0
2397	3509	1925	582	1258	4682	4163	6688	1263	3098	1762	185	196	2402	43	65	272	379	0	0	0	21	0	1014	490	1177	208	1	504	0	0	0	0	177	408	0	336	4	222	247	38	231	312	72	0	0	0	0	0	0
2925	3946	1765	886	1257	5546	3481	7280	1218	3480	2055	243	417	2576	44	135	333	417	0	7	0	21	0	923	403	1407	308	1	246	0	0	0	0	539	205	0	531	2	99	372	0	542	268	144	0	0	0	0	0	0
2741	3121	2303	1016	1376	5212	3676	6756	1319	3206	1596	96	272	2400	74	148	294	625	0	7	0	7	0	1034	373	1046	206	0	420	0	0	0	0	375	245	0	531	3	255	349	38	375	196	108	0	0	0	0	0	0
2998	4277	2405	767	1279	4890	3859	7493	1198	2901	1392	129	298	2128	57	133	186	610	0	14	0	21	0	1323	532	1397	178	1	588	0	0	0	0	497	248	0	589	2	329	405	0	289	272	108	0	0	0	0	0	0
2623	3835	1827	521	1103	4628	3339	6565	1133	3134	1734	172	264	2266	72	145	258	394	0	35	0	28	0	1118	591	1226	250	0	397	0	0	0	0	434	369	0	652	1	140	549	38	346	272	0	0	0	0	0	0	0
2468	3937	1846	529	874	4802	3820	6604	1115	3159	1730	116	365	2383	137	189	346	502	0	0	63	14	0	1077	804	1006	174	1	431	0	0	0	0	361	288	0	588	3	132	310	38	164	38	144	0	0	0	0	0	0
1957	3229	1592	407	588	3774	3460	6326	809	2458	1450	194	431	2223	170	124	274	688	0	0	42	7	0	569	450	684	314	3	553	0	0	0	0	303	45	0	508	2	99	301	152	153	38	72	0	0	0	0	0	0
2048	2950	1478	464	978	3483	3010	6184	1035	2430	791	212	322	1852	156	124	398	478	0	0	0	14	0	902	573	607	208	1	442	0	0	0	0	336	82	0	347	2	132	317	152	153	38	0	0	0	0	0	0	0
1775	2218	1174	420	635	3687	2827	4674	846	1845	882	123	255	1383	101	137	287	377	0	0	63	14	0	334	299	363	72	1	379	0	0	0	0	390	82	0	206	3	99	199	38	204	76	0	0	0	0	0	0	0
1809	2337	725	536	411	2391	2368	3219	591	1840	884	47	263	1168	305	158	359	352	0	0	126	14	0	299	117	239	108	3	440	0	0	0	0	227	41	0	175	2	0	316	228	233	38	0	0	0	0	0	0	0
1331	1998	581	383	629	2889	2002	3058	646	1884	582	31	248	1064	156	224	310	445	0	0	0	0	0	420	0	62	72	4	348	0	0	0	0	194	0	0	29	2	0	185	76	272	0	0	0	0	0	0	0	0
1310	2226	325	309	282	1998	2000	2935	629	1301	743	14	208	819	238	209	350	340	0	0	0	0	0	316	0	93	144	4	319	0	0	0	0	223	41	0	87	3	0	177	38	107	0	0	0	0	0	0	0	0
1454	1549	292	224	497	1158	1672	2261	398	1013	278	21	211	875	126	148	195	354	0	0	0	0	0	166	0	0	216	2	210	0	0	0	0	64	123	0	58	3	0	186	38	97	0	0	0	0	0	0	0	0
1257	1143	165	90	177	1623	1630	1836	429	773	274	33	268	1042	175	183	115	257	0	0	0	0	0	340	0	31	108	1	210	0	0	0	0	62	123	0	58	3	0	82	0	214	0	0	0	0	0	0	0	0
890	1175	225	156	151	958	1241	1741	330	462	164	12	199	723	199	228	169	34	0	0	0	0	0	348	0	0	216	2	126	0	0	0	0	93	41	0	0	0	0	28	38	301	0	0	0	0	0	0	0	0
1100	832	137	190	227	1248	1046	1078	252	608	233	5	82	552	167	232	80	51	0	0	0	0	0	364	0	31	0	1	36	0	0	0	0	186	82	0	0	0	0	69	0	233	0	0	0	0	0	0	0	0
771	865	224	147	89	1327	822	810	110	573	336	8	115	544	102	58	91	85	0	0	0	0	0	322	0	93	0	0	0	0	0	0	0	124	123	0	0	0	0	0	0	243	0	0	0	0	0	0	0	0
690	447	247	188	239	1096	466	757	43	509	308	48	90	508	84	65	74	34	0	0	0	0	0	416	0	31	0	0	0	0	0	0	0	217	123	0	0	0	0	0	38	233	0	0	0	0	0	0	0	0
478	293	238	92	241	212	278	311	81	394	213	29	0	635	112	143	68	34	0	0	0	0	0	330	0	62	0	0	0	0	0	0	0	31	82	0	0	0	0	0	38	0	0	0	0	0	0	0	0	0
775	83	314	92	246	329	184	602	68	373	261	130	155	509	158	26	58	0	0	0	0	0	0	277	0	124	0	0	0	0	0	0	0	0	246	0	0	0	0	0	76	0	0	0	0	0	0	0	0	0
443	140	180	109	167	332	188	411	33	334	213	104	100	389	74	104	41	0	0	0	0	0	0	85	0	93	0	0	0	0	0	0	0	0	164	0	0	0	0	0	38	0	0	0	0	0	0	0	0	0
601	347	148	114	210	365	248	302	44	309	208	84	75	232	84	181	12	0	0	0	0	0	0	54	0	186	0	0	0	0	0	0	0	0	41	0	0	0	0	0	114	0	0	0	0	0	0	0	0	0
544	146	26	92	100	187	132	313	24	195	114	98	50	253	18	41	35	0	0	0	0	0	0	81	0	155	0	0	0	0	0	0	0	0	0	0	0	0	0	0	76	0	0	0	0	0	0	0	0	0
547	96	66	215	180	58	116	240	71	150	218	55	75	289	18	100	58	0	0	0	0	0	0	108	0	0	0	0	0	0	0	0	0	0	0	0	0	0	0	0	114	0	0	0	0	0	0	0	0	0
336	24	98	136	160	46	54	162	24	95	152	72	25	54	0	60	23	0	0	0	0	0	0	189	0	0	0	0	0	0	0	0	0	0	0	0	0	0	0	0	76	0	0	0	0	0	0	0	0	0
186	96	62	180	0	46	126	175	186	112	132	52	108	130	0	40	41	0	0	0	0	0	0	108	0	0	0	0	0	0	0	0	0	0	0	0	0	0	0	0	228	0	0	0	0	0	0	0	0	0
125	96	88	114	0	23	48	112	70	21	33	3	158	174	0	60	12	0	0	0	0	0	0	81	0	0	0	0	0	0	0	0	0	0	0	0	0	0	0	0	190	0	0	0	0	0	0	0	0	0
114	120	22	57	0	46	16	41	71	42	0	6	197	201	0	80	12	0	0	0	0	0	0	81	0	0	0	0	0	0	0	0	0	0	0	0	0	0	0	0	114	0	0	0	0	0	0	0	0	0
140	24	8	35	0	92	64	59	24	80	0	6	86	103	0	100	35	0	0	0	0	0	0	81	0	0	0	0	0	0	0	0	0	0	0	0	0	0	0	0	114	0	0	0	0	0	0	0	0	0
61	0	0	26	0	92	80	47	24	58	0	6	72	191	0	80	29	0	0	0	0	0	0	27	0	0	0	0	0	0	0	0	0	0	0	0	0	0	0	0	114	0	0	0	0	0	0	0	0	0
39	0	0	13	0	46	16	47	72	21	0	0	33	223	0	80	23	0	0	0	0	0	0	0	0	0	0	0	0	0	0	0	0	0	0	0	0	0	0	0	0	0	0	0	0	0	0	0	0	0
60	0	0	39	0	0	48	100	48	32	0	0	22	152	0	80	23	0	0	0	0	0	0	0	0	0	0	0	0	0	0	0	0	0	0	0	0	0	0	0	0	0	0	0	0	0	0	0	0	0
140	0	0	78	0	0	0	42	48	5	0	0	33	179	0	60	46	0	0	0	0	0	0	0	0	0	0	0	0	0	0	0	0	0	0	0	0	0	0	0	0	0	0	0	0	0	0	0	0	0
29	0	0	39	0	0	80	12	120	0	0	0	44	206	0	40	46	0	0	0	0	0	0	0	0	0	0	0	0	0	0	0	0	0	0	0	0	0	0	0	0	0	0	0	0	0	0	0	0	0
4	0	0	39	0	0	64	0	0	0	0	0	44	98	0	180	92	0	0	0	0	0	0	0	0	0	0	0	0	0	0	0	0	0	0	0	0	0	0	0	0	0	0	0	0	0	0	0	0	0
2	0	0	0	0	0	96	0	0	0	0	0	11	152	0	40	69	0	0	0	0	0	0	0	0	0	0	0	0	0	0	0	0	0	0	0	0	0	0	0	0	0	0	0	0	0	0	0	0	0
0	0	0	0	0	0	96	0	0	0	0	0	0	108	0	120	46	0	0	0	0	0	0	0	0	0	0	0	0	0	0	0	0	0	0	0	0	0	0	0	0	0	0	0	0	0	0	0	0	0
0	0	0	0	0	0	48	0	0	0	0	0	0	130	0	60	92	0	0	0	0	0	0	0	0	0	0	0	0	0	0	0	0	0	0	0	0	0	0	0	0	0	0	0	0	0	0	0	0	0
0	0	0	0	0	0	80	0	0	0	0	0	0	130	0	80	98	0	0	0	0	0	0	0	0	0	0	0	0	0	0	0	0	0	0	0	0	0	0	0	0	0	0	0	0	0	0	0	0	0
0	0	0	0	0	0	48	0	0	0	0	0	0	108	0	120	98	0	0	0	0	0	0	0	0	0	0	0	0	0	0	0	0	0	0	0	0	0	0	0	0	0	0	0	0	0	0	0	0	0
0	0	0	0	0	0	96	0	0	0	0	0	0	27	0	0	104	0	0	0	0	0	0	0	0	0	0	0	0	0	0	0	0	0	0	0	0	0	0	0	0	0	0	0	0	0	0	0	0	0
0	0	0	0	0	0	32	0	0	0	0	0	0	27	0	0	12	0	0	0	0	0	0	0	0	0	0	0	0	0	0	0	0	0	0	0	0	0	0	0	0	0	0	0	0	0	0	0	0	0
0	0	0	0	0	0	0	0	0	0	0	0	0	27	0	0	18	0	0	0	0	0	0	0	0	0	0	0	0	0	0	0	0	0	0	0	0	0	0	0	0	0	0	0	0	0	0	0	0	0
0	0	0	0	0	0	0	0	0	0	0	0	0	0	0	0	30	0	0	0	0	0	0	0	0	0	0	0	0	0	0	0	0	0	0	0	0	0	0	0	0	0	0	0	0	0	0	0	0	0
0	0	0	0	0	0	0	0	0	0	0	0	0	0	0	0	18	0	0	0	0	0	0	0	0	0	0	0	0	0	0	0	0	0	0	0	0	0	0	0	0	0	0	0	0	0	0	0	0	0
0	0	0	0	0	0	0	0	0	0	0	0	0	0	0	0	18	0	0	0	0	0	0	0	0	0	0	0	0	0	0	0	0	0	0	0	0	0	0	0	0	0	0	0	0	0	0	0	0	0
0	0	0	0	0	0	0	0	0	0	0	0	0	0	0	0	18	0	0	0	0	0	0	0	0	0	0	0	0	0	0	0	0	0	0	0	0	0	0	0	0	0	0	0	0	0	0	0	0	0
0	0	0	0	0	0	0	0	0	0	0	0	0	0	0	0	12	0	0	0	0	0	0	0	0	0	0	0	0	0	0	0	0	0	0	0	0	0	0	0	0	0	0	0	0	0	0	0	0	0
0	0	0	0	0	0	0	0	0	0	0	0	0	0	0	0	30	0	0	0	0	0	0	0	0	0	0	0	0	0	0	0	0	0	0	0	0	0	0	0	0	0	0	0	0	0	0	0	0	0
0	0	0	0	0	0	0	0	0	0	0	0	0	0	0	0	18	0	0	0	0	0	0	0	0	0	0	0	0	0	0	0	0	0	0	0	0	0	0	0	0	0	0	0	0	0	0	0	0	0
0	0	0	0	0	0	0	0	0	0	0	0	0	0	0	0	36	0	0	0	0	0	0	0	0	0	0	0	0	0	0	0	0	0	0	0	0	0	0	0	0	0	0	0	0	0	0	0	0	0
0	0	0	0	0	0	0	0	0	0	0	0	0	0	0	0	6	0	0	0	0	0	0	0	0	0	0	0	0	0	0	0	0	0	0	0	0	0	0	0	0	0	0	0	0	0	0	0	0	0
0	0	0	0	0	0	0	0	0	0	0	0	0	0	0	0	0	0	0	0	0	0	0	0	0	0	0	0	0	0	0	0	0	0	0	0	0	0	0	0	0	0	0	0	0	0	0	0	0	0
0	0	0	0	0	0	0	0	0	0	0	0	0	0	0	0	0	0	0	0	0	0	0	0	0	0	0	0	0	0	0	0	0	0	0	0	0	0	0	0	0	0	0	0	0	0	0	0	0	0
0	0	0	0	0	0	0	0	0	0	0	0	0	0	0	0	0	0	0	0	0	0	0	0	0	0	0	0	0	0	0	0	0	0	0	0	0	0	0	0	0	0	0	0	0	0	0	0	0	0
0	0	0	0	0	0	0	0	0	0	0	0	0	0	0	0	0	0	0	0	0	0	0	0	0	0	0	0	0	0	0	0	0	0	0	0	0	0	0	0	0	0	0	0	0	0	0	0	0	0
0	0	0	0	0	0	0	0	0	0	0	0	0	0	0	0	0	0	0	0	0	0	0	0	0	0	0	0	0	0	0	0	0	0	0	0	0	0	0	0	0	0	0	0	0	0	0	0	0	0
0	0	0	0	0	0	0	0	0	0	0	0	0	0	0	0	0	0	0	0	0	0	0	0	0	0	0	0	0	0	0	0	0	0	0	0	0	0	0	0	0	0	0	0	0	0	0	0	0	0
0	0	0	0	0	0	0	0	0	0	0	0	0	0	0	0	0	0	0	0	0	0	0	0	0	0	0	0	0	0	0	0	0	0	0	0	0	0	0	0	0	0	0	0	0	0	0	0	0	0
0	0	0	0	0	0	0	0	0	0	0	0	0	0	0	0	0	0	0	0	0	0	0	0	0	0	0	0	0	0	0	0	0	0	0	0	0	0	0	0	0	0	0	0	0	0	0	0	0	0
0	0	0	0	0	0	0	0	0	0	0	0	0	0	0	0	0	0	0	0	0	0	0	0	0	0	0	0	0	0	0	0	0	0	0	0	0	0	0	0	0	0	0	0	0	0	0	0	0	0
0	0	0	0	0	0	0	0	0	0	0	0	0	0	0	0	0	0	0	0	0	0	0	0	0	0	0	0	0	0	0	0	0	0	0	0	0	0	0	0	0	0	0	0	0	0	0	0	0	0
0	0	0	0	0	0	0	0	0	0	0	0	0	0	0	0	0	0	0	0	0	0	0	0	0	0	0	0	0	0	0	0	0	0	0	0	0	0	0	0	0	0	0	0	0	0	0	0	0	0
0	0	0	0	0	0	0	0	0	0	0	0	0	0	0	0	0	0	0	0	0	0	0	0	0	0	0	0	0	0	0	0	0	0	0	0	0	0	0	0	0	0	0	0	0	0	0	0	0	0
0	0	0	0	0	0	0	0	0	0	0	0	0	0	0	0	0	0	0	0	0	0	0	0	0	0	0	0	0	0	0	0	0	0	0	0	0	0	0	0	0	0	0	0	0	0	0	0	0	0
0	0	0	0	0	0	0	0	0	0	0	0	0	0	0	0	0	0	0	0	0	0	0	0	0	0	0	0	0	0	0	0	0	0	0	0	0	0	0	0	0	0	0	0	0	0	0	0	0	0
0	0	0	0	0	0	0	0	0	0	0	0	0	0	0	0	0	0	0	0	0	0	0	0	0	0	0	0	0	0	0	0	0	0	0	0	0	0	0	0	0	0	0	0	0	0	0	0	0	0
0	0	0	0	0	0	0	0	0	0	0	0	0	0	0	0	0	0	0	0	0	0	0	0	0	0	0	0	0	0	0	0	0	0	0	0	0	0	0	0	0	0	0	0	0	0	0	0	0	0
0	0	0	0	0	0	0	0	0	0	0	0	0	0	0	0	0	0	0	0	0	0	0	0	0	0	0	0	0	0	0	0	0	0	0	0	0	0	0	0	0	0	0	0	0	0	0	0	0	0
0	0	0	0	0	0	0	0	0	0	0	0	0	0	0	0	0	0	0	0	0	0	0	0	0	0	0	0	0	0	0	0	0	0	0	0	0	0	0	0	0	0	0	0	0	0	0	0	0	0
0	0	0	0	0	0	0	0	0	0	0	0	0	0	0	0	0	0	0	0	0	0	0	0	0	0	0	0	0	0	0	0	0	0	0	0	0	0	0	0	0	0	0	0	0	0	0	0	0	0
0	0	0	0	0	0	0	0	0	0	0	0	0	0	0	0	0	0	0	0	0	0	0	0	0	0	0	0	0	0	0	0	0	0	0	0	0	0	0	0	0	0	0	0	0	0	0	0	0	0
0	0	0	0	0	0	0	0	0	0	0	0	0	0	0	0	0	0	0	0	0	0	0	0	0	0	0	0	0	0	0	0	0	0	0	0	0	0	0	0	0	0	0	0	0	0	0	0	0	0
0	0	0	0	0	0	0	0	0	0	0	0	0	0	0	0	0	0	0	0	0	0	0	0	0	0	0	0	0	0	0	0	0	0	0	0	0	0	0	0	0	0	0	0	0	0	0	0	0	0
0	0	0	0	0	0	0	0	0	0	0	0	0	0	0	0	0	0	0	0	0	0	0	0	0	0	0	0	0	0	0	0	0	0	0	0	0	0	0	0	0	0	0	0	0	0	0	0	0	0
0	0	0	0	0	0	0	0	0	0	0	0	0	0	0	0	0	0	0	0	0	0	0	0	0	0	0	0	0	0	0	0	0	0	0	0	0	0	0	0	0	0	0	0	0	0	0	0	0	0
0	0	0	0	0	0	0	0	0	0	0	0	0	0	0	0	0	0	0	0	0	0	0	0	0	0	0	0	0	0	0	0	0	0	0	0	0	0	0	0	0	0	0	0	0	0	0	0	0	0
0	0	0	0	0	0	0	0	0	0	0	0	0	0	0	0	0	0	0	0	0	0	0	0	0	0	0	0	0	0	0	0	0	0	0	0	0	0	0	0	0	0	0	0	0	0	0	0	0	0
0	0	0	0	0	0	0	0	0	0	0	0	0	0	0	0	0	0	0	0	0	0	0	0	0	0	0	0	0	0	0	0	0	0	0	0	0	0	0	0	0	0	0	0	0	0	0	0	0	0
0	0	0	0	0	0	0	0	0	0	0	0	0	0	0	0	0	0	0	0	0	0	0	0	0	0	0	0	0	0	0	0	0	0	0	0	0	0	0	0	0	0	0	0	0	0	0	0	0	0
0	0	0	0	0	0	0	0	0	0	0	0	0	0	0	0	0	0	0	0	0	0	0	0	0	0	0	0	0	0	0	0	0	0	0	0	0	0	0	0	0	0	0	0	0	0	0	0	0	0
0	0	0	0	0	0	0	0	0	0	0	0	0	0	0	0	0	0	0	0	0	0	0	0	0	0	0	0	0	0	0	0	0	0	0	0	0	0	0	0	0	0	0	0	0	0	0	0	0	0
0	0	0	0	0	0	0	0	0	0	0	0	0	0	0	0	0	0	0	0	0	0	0	0	0	0	0	0	0	0	0	0	0	0	0	0	0	0	0	0	0	0	0	0	0	0	0	0	0	0
0	0	0	0	0	0	0	0	0	0	0	0	0	0	0	0	0	0	0	0	0	0	0	0	0	0	0	0	0	0	0	0	0	0	0	0	0	0	0	0	0	0	0	0	0	0	0	0	0	0
[truncated: 950 more columns]

## Sheet: Fig.3e
o-PP-2SMe		THF：TMB=1：4
Δz	log(G/G0)	Δz	log(G/G0)	Δz	log(G/G0)	Δz	log(G/G0)	Δz	log(G/G0)	Δz	log(G/G0)
-0.304	0.835	-0.211	0.832	-0.228	0.835	-0.096	0.835	-0.151	0.832	-0.256	0.838
-0.304	0.832	-0.211	0.832	-0.227	0.833	-0.096	0.835	-0.151	0.831	-0.256	0.835
-0.304	0.829	-0.211	0.832	-0.227	0.832	-0.096	0.832	-0.15	0.833	-0.256	0.828
-0.304	0.829	-0.211	0.831	-0.227	0.829	-0.095	0.827	-0.15	0.831	-0.256	0.824
-0.304	0.825	-0.211	0.832	-0.227	0.827	-0.095	0.827	-0.15	0.832	-0.256	0.82
-0.303	0.822	-0.211	0.831	-0.227	0.828	-0.095	0.822	-0.15	0.832	-0.256	0.816
-0.303	0.824	-0.211	0.832	-0.227	0.829	-0.095	0.824	-0.15	0.832	-0.256	0.816
-0.303	0.818	-0.211	0.829	-0.227	0.831	-0.095	0.822	-0.15	0.835	-0.255	0.809
-0.303	0.825	-0.211	0.829	-0.227	0.825	-0.095	0.821	-0.15	0.835	-0.255	0.808
-0.303	0.817	-0.21	0.832	-0.227	0.829	-0.095	0.821	-0.15	0.833	-0.255	0.808
-0.303	0.821	-0.21	0.828	-0.227	0.831	-0.095	0.816	-0.15	0.836	-0.255	0.803
-0.303	0.817	-0.21	0.835	-0.226	0.835	-0.095	0.818	-0.15	0.839	-0.255	0.805
-0.303	0.813	-0.21	0.831	-0.226	0.835	-0.095	0.814	-0.149	0.84	-0.255	0.799
-0.303	0.81	-0.21	0.835	-0.226	0.829	-0.094	0.817	-0.149	0.84	-0.255	0.803
-0.303	0.809	-0.21	0.831	-0.226	0.829	-0.094	0.816	-0.149	0.842	-0.255	0.798
-0.302	0.81	-0.21	0.832	-0.226	0.831	-0.094	0.811	-0.149	0.847	-0.255	0.798
-0.302	0.805	-0.21	0.833	-0.226	0.835	-0.094	0.813	-0.149	0.847	-0.255	0.798
-0.302	0.808	-0.21	0.829	-0.226	0.835	-0.094	0.81	-0.149	0.847	-0.254	0.794
-0.302	0.805	-0.21	0.833	-0.226	0.836	-0.094	0.81	-0.149	0.85	-0.254	0.794
-0.302	0.802	-0.209	0.833	-0.226	0.84	-0.094	0.809	-0.149	0.851	-0.254	0.791
-0.302	0.801	-0.209	0.838	-0.226	0.844	-0.094	0.809	-0.149	0.857	-0.254	0.792
-0.302	0.797	-0.209	0.833	-0.225	0.846	-0.094	0.808	-0.149	0.854	-0.254	0.79
-0.302	0.801	-0.209	0.838	-0.225	0.844	-0.094	0.803	-0.148	0.854	-0.254	0.788
-0.302	0.799	-0.209	0.836	-0.225	0.84	-0.093	0.808	-0.148	0.858	-0.254	0.791
-0.302	0.802	-0.209	0.835	-0.225	0.839	-0.093	0.802	-0.148	0.858	-0.254	0.79
-0.301	0.806	-0.209	0.836	-0.225	0.839	-0.093	0.803	-0.148	0.861	-0.254	0.787
-0.301	0.806	-0.209	0.836	-0.225	0.842	-0.093	0.805	-0.148	0.859	-0.254	0.79
-0.301	0.809	-0.209	0.836	-0.225	0.843	-0.093	0.803	-0.148	0.862	-0.253	0.786
-0.301	0.809	-0.209	0.831	-0.225	0.842	-0.093	0.802	-0.148	0.865	-0.253	0.79
-0.301	0.81	-0.208	0.835	-0.225	0.848	-0.093	0.799	-0.148	0.864	-0.253	0.784
-0.301	0.816	-0.208	0.832	-0.225	0.853	-0.093	0.803	-0.148	0.862	-0.253	0.788
-0.301	0.811	-0.208	0.831	-0.224	0.85	-0.093	0.797	-0.148	0.866	-0.253	0.786
-0.301	0.817	-0.208	0.832	-0.224	0.847	-0.093	0.798	-0.147	0.866	-0.253	0.784
-0.301	0.813	-0.208	0.829	-0.224	0.847	-0.092	0.799	-0.147	0.869	-0.253	0.786
-0.301	0.818	-0.208	0.832	-0.224	0.853	-0.092	0.795	-0.147	0.865	-0.253	0.782
-0.3	0.82	-0.208	0.828	-0.224	0.854	-0.092	0.797	-0.147	0.868	-0.253	0.783
-0.3	0.821	-0.208	0.831	-0.224	0.853	-0.092	0.795	-0.147	0.869	-0.253	0.786
-0.3	0.825	-0.208	0.827	-0.224	0.854	-0.092	0.795	-0.147	0.869	-0.252	0.782
-0.3	0.822	-0.208	0.827	-0.224	0.857	-0.092	0.792	-0.147	0.869	-0.252	0.786
-0.3	0.827	-0.207	0.828	-0.224	0.859	-0.092	0.792	-0.147	0.87	-0.252	0.782
-0.3	0.824	-0.207	0.827	-0.224	0.862	-0.092	0.791	-0.147	0.876	-0.252	0.783
-0.3	0.827	-0.207	0.827	-0.223	0.858	-0.092	0.79	-0.147	0.873	-0.252	0.783
-0.3	0.827	-0.207	0.824	-0.223	0.861	-0.092	0.79	-0.146	0.872	-0.252	0.784
-0.3	0.829	-0.207	0.831	-0.223	0.864	-0.091	0.791	-0.146	0.873	-0.252	0.784
-0.3	0.832	-0.207	0.827	-0.223	0.862	-0.091	0.788	-0.146	0.877	-0.252	0.782
-0.299	0.828	-0.207	0.828	-0.223	0.862	-0.091	0.792	-0.146	0.875	-0.252	0.783
-0.299	0.831	-0.207	0.829	-0.223	0.865	-0.091	0.786	-0.146	0.875	-0.252	0.784
-0.299	0.831	-0.207	0.825	-0.223	0.865	-0.091	0.79	-0.146	0.873	-0.251	0.78
-0.299	0.831	-0.207	0.831	-0.223	0.87	-0.091	0.784	-0.146	0.879	-0.251	0.786
-0.299	0.835	-0.206	0.824	-0.223	0.869	-0.091	0.786	-0.146	0.879	-0.251	0.782
-0.299	0.833	-0.206	0.828	-0.223	0.868	-0.091	0.784	-0.146	0.876	-0.251	0.786
-0.299	0.835	-0.206	0.825	-0.222	0.872	-0.091	0.78	-0.146	0.876	-0.251	0.784
-0.299	0.831	-0.206	0.824	-0.222	0.872	-0.091	0.784	-0.145	0.881	-0.251	0.783
-0.299	0.831	-0.206	0.824	-0.222	0.877	-0.09	0.78	-0.145	0.879	-0.251	0.786
-0.299	0.831	-0.206	0.825	-0.222	0.873	-0.09	0.783	-0.145	0.876	-0.251	0.783
-0.298	0.825	-0.206	0.827	-0.222	0.875	-0.09	0.779	-0.145	0.876	-0.251	0.787
-0.298	0.831	-0.206	0.821	-0.222	0.877	-0.09	0.778	-0.145	0.883	-0.251	0.787
-0.298	0.824	-0.206	0.827	-0.222	0.88	-0.09	0.779	-0.145	0.883	-0.25	0.788
-0.298	0.827	-0.206	0.821	-0.222	0.879	-0.09	0.778	-0.145	0.883	-0.25	0.79
-0.298	0.824	-0.205	0.82	-0.222	0.876	-0.09	0.778	-0.145	0.885	-0.25	0.788
-0.298	0.824	-0.205	0.82	-0.222	0.876	-0.09	0.779	-0.145	0.891	-0.25	0.792
-0.298	0.824	-0.205	0.821	-0.221	0.881	-0.09	0.776	-0.145	0.894	-0.25	0.791
-0.298	0.82	-0.205	0.82	-0.221	0.881	-0.09	0.778	-0.144	0.888	-0.25	0.79
-0.298	0.822	-0.205	0.817	-0.221	0.88	-0.089	0.775	-0.144	0.89	-0.25	0.791
-0.298	0.818	-0.205	0.821	-0.221	0.88	-0.089	0.778	-0.144	0.895	-0.25	0.79
-0.297	0.821	-0.205	0.818	-0.221	0.884	-0.089	0.778	-0.144	0.895	-0.25	0.794
-0.297	0.818	-0.205	0.821	-0.221	0.885	-0.089	0.773	-0.144	0.895	-0.249	0.797
-0.297	0.82	-0.205	0.82	-0.221	0.884	-0.089	0.776	-0.144	0.898	-0.249	0.795
-0.297	0.818	-0.205	0.817	-0.221	0.887	-0.089	0.771	-0.144	0.899	-0.249	0.802
-0.297	0.813	-0.204	0.82	-0.221	0.89	-0.089	0.773	-0.144	0.901	-0.249	0.799
-0.297	0.816	-0.204	0.818	-0.221	0.891	-0.089	0.771	-0.144	0.899	-0.249	0.805
-0.297	0.813	-0.204	0.82	-0.22	0.891	-0.089	0.768	-0.144	0.899	-0.249	0.803
-0.297	0.814	-0.204	0.82	-0.22	0.892	-0.089	0.771	-0.143	0.902	-0.249	0.808
-0.297	0.814	-0.204	0.82	-0.22	0.892	-0.088	0.764	-0.143	0.899	-0.249	0.809
-0.297	0.811	-0.204	0.822	-0.22	0.895	-0.088	0.768	-0.143	0.901	-0.249	0.808
-0.296	0.817	-0.204	0.817	-0.22	0.894	-0.088	0.764	-0.143	0.899	-0.249	0.813
-0.296	0.816	-0.204	0.825	-0.22	0.894	-0.088	0.765	-0.143	0.905	-0.248	0.811
-0.296	0.816	-0.204	0.817	-0.22	0.894	-0.088	0.763	-0.143	0.905	-0.248	0.816
-0.296	0.814	-0.204	0.822	-0.22	0.899	-0.088	0.761	-0.143	0.901	-0.248	0.816
-0.296	0.811	-0.203	0.817	-0.22	0.901	-0.088	0.763	-0.143	0.905	-0.248	0.818
-0.296	0.82	-0.203	0.821	-0.22	0.898	-0.088	0.761	-0.143	0.905	-0.248	0.82
-0.296	0.813	-0.203	0.821	-0.219	0.899	-0.088	0.76	-0.143	0.903	-0.248	0.818
-0.296	0.82	-0.203	0.82	-0.219	0.899	-0.088	0.763	-0.142	0.905	-0.248	0.821
-0.296	0.817	-0.203	0.822	-0.219	0.901	-0.087	0.763	-0.142	0.905	-0.248	0.818
-0.296	0.82	-0.203	0.816	-0.219	0.898	-0.087	0.763	-0.142	0.909	-0.248	0.82
-0.295	0.818	-0.203	0.82	-0.219	0.901	-0.087	0.76	-0.142	0.909	-0.248	0.821
-0.295	0.817	-0.203	0.813	-0.219	0.902	-0.087	0.757	-0.142	0.908	-0.247	0.821
-0.295	0.82	-0.203	0.816	-0.219	0.906	-0.087	0.761	-0.142	0.909	-0.247	0.825
-0.295	0.816	-0.203	0.811	-0.219	0.906	-0.087	0.753	-0.142	0.909	-0.247	0.831
-0.295	0.82	-0.202	0.813	-0.219	0.908	-0.087	0.759	-0.142	0.908	-0.247	0.832
-0.295	0.816	-0.202	0.814	-0.218	0.91	-0.087	0.757	-0.142	0.903	-0.247	0.836
-0.295	0.816	-0.202	0.816	-0.218	0.91	-0.087	0.757	-0.142	0.909	-0.247	0.833
-0.295	0.82	-0.202	0.817	-0.218	0.909	-0.087	0.76	-0.142	0.909	-0.247	0.839
-0.295	0.818	-0.202	0.814	-0.218	0.906	-0.086	0.759	-0.141	0.909	-0.247	0.836
-0.295	0.82	-0.202	0.817	-0.218	0.909	-0.086	0.761	-0.141	0.906	-0.247	0.843
-0.294	0.818	-0.202	0.813	-0.218	0.912	-0.086	0.756	-0.141	0.91	-0.247	0.844
-0.294	0.82	-0.202	0.811	-0.218	0.91	-0.086	0.757	-0.141	0.912	-0.246	0.844
-0.294	0.818	-0.202	0.811	-0.218	0.909	-0.086	0.756	-0.141	0.91	-0.246	0.85
-0.294	0.817	-0.202	0.81	-0.218	0.909	-0.086	0.756	-0.141	0.903	-0.246	0.85
-0.294	0.821	-0.201	0.811	-0.218	0.912	-0.086	0.759	-0.141	0.906	-0.246	0.854
-0.294	0.817	-0.201	0.811	-0.217	0.912	-0.086	0.756	-0.141	0.906	-0.246	0.853
-0.294	0.82	-0.201	0.813	-0.217	0.912	-0.086	0.756	-0.141	0.901	-0.246	0.854
-0.294	0.82	-0.201	0.81	-0.217	0.91	-0.086	0.757	-0.141	0.898	-0.246	0.853
-0.294	0.818	-0.201	0.806	-0.217	0.912	-0.085	0.755	-0.14	0.896	-0.246	0.85
-0.294	0.825	-0.201	0.808	-0.217	0.912	-0.085	0.757	-0.14	0.895	-0.246	0.855
-0.293	0.822	-0.201	0.795	-0.217	0.91	-0.085	0.753	-0.14	0.89	-0.246	0.857
-0.293	0.831	-0.201	0.799	-0.217	0.912	-0.085	0.756	-0.14	0.887	-0.245	0.859
-0.293	0.829	-0.201	0.792	-0.217	0.914	-0.085	0.757	-0.14	0.89	-0.245	0.859
-0.293	0.831	-0.201	0.797	-0.217	0.917	-0.085	0.753	-0.14	0.888	-0.245	0.862
-0.293	0.832	-0.2	0.794	-0.217	0.917	-0.085	0.76	-0.14	0.884	-0.245	0.862
-0.293	0.836	-0.2	0.797	-0.216	0.916	-0.085	0.757	-0.14	0.881	-0.245	0.859
-0.293	0.839	-0.2	0.798	-0.216	0.917	-0.085	0.756	-0.14	0.881	-0.245	0.861
-0.293	0.839	-0.2	0.794	-0.216	0.917	-0.085	0.759	-0.14	0.881	-0.245	0.858
-0.293	0.843	-0.2	0.795	-0.216	0.916	-0.084	0.756	-0.139	0.879	-0.245	0.859
-0.293	0.843	-0.2	0.792	-0.216	0.913	-0.084	0.759	-0.139	0.875	-0.245	0.861
-0.292	0.846	-0.2	0.791	-0.216	0.92	-0.084	0.752	-0.139	0.877	-0.245	0.861
-0.292	0.846	-0.2	0.788	-0.216	0.92	-0.084	0.755	-0.139	0.873	-0.244	0.866
-0.292	0.848	-0.2	0.791	-0.216	0.917	-0.084	0.749	-0.139	0.869	-0.244	0.861
-0.292	0.851	-0.2	0.792	-0.216	0.92	-0.084	0.746	-0.139	0.864	-0.244	0.862
-0.292	0.851	-0.199	0.792	-0.216	0.924	-0.084	0.746	-0.139	0.865	-0.244	0.858
-0.292	0.854	-0.199	0.795	-0.215	0.925	-0.084	0.742	-0.139	0.865	-0.244	0.857
-0.292	0.851	-0.199	0.794	-0.215	0.923	-0.084	0.74	-0.139	0.862	-0.244	0.855
-0.292	0.854	-0.199	0.792	-0.215	0.92	-0.084	0.741	-0.139	0.859	-0.244	0.854
-0.292	0.851	-0.199	0.79	-0.215	0.924	-0.083	0.733	-0.138	0.862	-0.244	0.859
-0.292	0.853	-0.199	0.787	-0.215	0.925	-0.083	0.736	-0.138	0.861	-0.244	0.854
-0.291	0.854	-0.199	0.786	-0.215	0.923	-0.083	0.733	-0.138	0.859	-0.244	0.859
-0.291	0.853	-0.199	0.782	-0.215	0.921	-0.083	0.733	-0.138	0.855	-0.243	0.854
-0.291	0.857	-0.199	0.784	-0.215	0.925	-0.083	0.732	-0.138	0.859	-0.243	0.855
-0.291	0.853	-0.199	0.78	-0.215	0.93	-0.083	0.727	-0.138	0.858	-0.243	0.853
-0.291	0.854	-0.198	0.783	-0.215	0.93	-0.083	0.727	-0.138	0.853	-0.243	0.853
-0.291	0.853	-0.198	0.78	-0.214	0.924	-0.083	0.723	-0.138	0.853	-0.243	0.851
-0.291	0.851	-0.198	0.776	-0.214	0.928	-0.083	0.723	-0.138	0.851	-0.243	0.848
-0.291	0.853	-0.198	0.782	-0.214	0.93	-0.083	0.723	-0.138	0.851	-0.243	0.851
-0.291	0.847	-0.198	0.776	-0.214	0.928	-0.082	0.723	-0.137	0.847	-0.243	0.847
-0.291	0.85	-0.198	0.779	-0.214	0.925	-0.082	0.723	-0.137	0.842	-0.243	0.848
-0.29	0.846	-0.198	0.776	-0.214	0.925	-0.082	0.721	-0.137	0.842	-0.243	0.848
-0.29	0.848	-0.198	0.775	-0.214	0.934	-0.082	0.719	-0.137	0.842	-0.242	0.844
-0.29	0.846	-0.198	0.778	-0.214	0.931	-0.082	0.718	-0.137	0.838	-0.242	0.847
-0.29	0.847	-0.198	0.773	-0.214	0.931	-0.082	0.719	-0.137	0.836	-0.242	0.844
-0.29	0.846	-0.197	0.776	-0.214	0.932	-0.082	0.719	-0.137	0.832	-0.242	0.844
-0.29	0.843	-0.197	0.773	-0.213	0.932	-0.082	0.719	-0.137	0.835	-0.242	0.843
-0.29	0.844	-0.197	0.776	-0.213	0.934	-0.082	0.717	-0.137	0.831	-0.242	0.84
-0.29	0.842	-0.197	0.775	-0.213	0.93	-0.082	0.722	-0.137	0.827	-0.242	0.846
-0.29	0.844	-0.197	0.775	-0.213	0.932	-0.081	0.717	-0.136	0.827	-0.242	0.838
-0.29	0.84	-0.197	0.775	-0.213	0.936	-0.081	0.717	-0.136	0.822	-0.242	0.844
-0.289	0.84	-0.197	0.775	-0.213	0.938	-0.081	0.717	-0.136	0.818	-0.242	0.842
-0.289	0.84	-0.197	0.775	-0.213	0.936	-0.081	0.713	-0.136	0.814	-0.241	0.842
-0.289	0.84	-0.197	0.775	-0.213	0.941	-0.081	0.715	-0.136	0.809	-0.241	0.843
-0.289	0.843	-0.197	0.775	-0.213	0.942	-0.081	0.714	-0.136	0.81	-0.241	0.838
-0.289	0.84	-0.196	0.778	-0.213	0.942	-0.081	0.715	-0.136	0.81	-0.241	0.84
-0.289	0.839	-0.196	0.775	-0.212	0.936	-0.081	0.715	-0.136	0.806	-0.241	0.838
-0.289	0.836	-0.196	0.778	-0.212	0.939	-0.081	0.715	-0.136	0.806	-0.241	0.839
-0.289	0.836	-0.196	0.776	-0.212	0.941	-0.081	0.717	-0.136	0.802	-0.241	0.835
-0.289	0.833	-0.196	0.776	-0.212	0.942	-0.08	0.713	-0.135	0.806	-0.241	0.835
-0.289	0.833	-0.196	0.78	-0.212	0.943	-0.08	0.715	-0.135	0.803	-0.241	0.838
-0.288	0.836	-0.196	0.775	-0.212	0.945	-0.08	0.717	-0.135	0.799	-0.241	0.838
-0.288	0.836	-0.196	0.78	-0.212	0.952	-0.08	0.71	-0.135	0.798	-0.24	0.84
-0.288	0.838	-0.196	0.776	-0.212	0.949	-0.08	0.717	-0.135	0.798	-0.24	0.836
-0.288	0.839	-0.196	0.779	-0.212	0.945	-0.08	0.714	-0.135	0.795	-0.24	0.84
-0.288	0.835	-0.195	0.776	-0.212	0.948	-0.08	0.711	-0.135	0.794	-0.24	0.838
-0.288	0.836	-0.195	0.779	-0.212	0.949	-0.08	0.717	-0.135	0.791	-0.24	0.838
-0.288	0.828	-0.195	0.778	-0.211	0.948	-0.08	0.71	-0.135	0.794	-0.24	0.839
-0.288	0.828	-0.195	0.775	-0.211	0.949	-0.08	0.714	-0.135	0.795	-0.24	0.84
-0.288	0.825	-0.195	0.779	-0.211	0.949	-0.079	0.711	-0.134	0.791	-0.24	0.839
-0.288	0.825	-0.195	0.773	-0.211	0.956	-0.079	0.709	-0.134	0.79	-0.24	0.835
-0.287	0.827	-0.195	0.775	-0.211	0.953	-0.079	0.713	-0.134	0.788	-0.24	0.836
-0.287	0.824	-0.195	0.775	-0.211	0.952	-0.079	0.707	-0.134	0.791	-0.239	0.839
-0.287	0.825	-0.195	0.776	-0.211	0.959	-0.079	0.71	-0.134	0.792	-0.239	0.835
-0.287	0.821	-0.195	0.773	-0.211	0.957	-0.079	0.709	-0.134	0.787	-0.239	0.84
-0.287	0.822	-0.194	0.775	-0.211	0.957	-0.079	0.71	-0.134	0.791	-0.239	0.835
-0.287	0.82	-0.194	0.776	-0.211	0.955	-0.079	0.714	-0.134	0.791	-0.239	0.838
-0.287	0.818	-0.194	0.773	-0.21	0.959	-0.079	0.715	-0.134	0.792	-0.239	0.835
-0.287	0.816	-0.194	0.772	-0.21	0.963	-0.079	0.715	-0.134	0.79	-0.239	0.835
-0.287	0.814	-0.194	0.771	-0.21	0.963	-0.078	0.713	-0.133	0.786	-0.239	0.835
-0.287	0.814	-0.194	0.767	-0.21	0.964	-0.078	0.709	-0.133	0.788	-0.239	0.832
-0.286	0.811	-0.194	0.767	-0.21	0.967	-0.078	0.713	-0.133	0.79	-0.239	0.833
-0.286	0.813	-0.194	0.767	-0.21	0.966	-0.078	0.71	-0.133	0.787	-0.238	0.832
-0.286	0.81	-0.194	0.767	-0.21	0.964	-0.078	0.715	-0.133	0.786	-0.238	0.832
-0.286	0.808	-0.194	0.764	-0.21	0.961	-0.078	0.717	-0.133	0.787	-0.238	0.833
-0.286	0.809	-0.193	0.763	-0.21	0.966	-0.078	0.715	-0.133	0.788	-0.238	0.831
-0.286	0.806	-0.193	0.761	-0.21	0.967	-0.078	0.722	-0.133	0.787	-0.238	0.828
-0.286	0.806	-0.193	0.755	-0.209	0.964	-0.078	0.717	-0.133	0.784	-0.238	0.832
-0.286	0.803	-0.193	0.755	-0.209	0.968	-0.078	0.718	-0.133	0.784	-0.238	0.831
-0.286	0.801	-0.193	0.752	-0.209	0.97	-0.077	0.718	-0.132	0.786	-0.238	0.827
-0.286	0.802	-0.193	0.753	-0.209	0.968	-0.077	0.714	-0.132	0.787	-0.238	0.829
-0.285	0.797	-0.193	0.752	-0.209	0.968	-0.077	0.718	-0.132	0.783	-0.238	0.831
-0.285	0.799	-0.193	0.75	-0.209	0.968	-0.077	0.717	-0.132	0.78	-0.237	0.825
-0.285	0.792	-0.193	0.752	-0.209	0.973	-0.077	0.718	-0.132	0.78	-0.237	0.827
-0.285	0.795	-0.193	0.748	-0.209	0.968	-0.077	0.722	-0.132	0.783	-0.237	0.825
-0.285	0.79	-0.192	0.753	-0.209	0.967	-0.077	0.719	-0.132	0.78	-0.237	0.827
-0.285	0.788	-0.192	0.748	-0.209	0.971	-0.077	0.722	-0.132	0.78	-0.237	0.825
-0.285	0.79	-0.192	0.748	-0.208	0.973	-0.077	0.723	-0.132	0.778	-0.237	0.82
-0.285	0.784	-0.192	0.746	-0.208	0.97	-0.077	0.715	-0.132	0.78	-0.237	0.824
-0.285	0.783	-0.192	0.745	-0.208	0.967	-0.076	0.718	-0.131	0.78	-0.237	0.822
-0.285	0.776	-0.192	0.748	-0.208	0.974	-0.076	0.711	-0.131	0.776	-0.237	0.824
-0.284	0.78	-0.192	0.745	-0.208	0.973	-0.076	0.715	-0.131	0.772	-0.237	0.824
-0.284	0.779	-0.192	0.746	-0.208	0.97	-0.076	0.714	-0.131	0.773	-0.236	0.822
-0.284	0.775	-0.192	0.746	-0.208	0.971	-0.076	0.711	-0.131	0.776	-0.236	0.828
-0.284	0.778	-0.192	0.748	-0.208	0.974	-0.076	0.715	-0.131	0.776	-0.236	0.829
-0.284	0.775	-0.191	0.746	-0.208	0.968	-0.076	0.711	-0.131	0.773	-0.236	0.825
-0.284	0.778	-0.191	0.745	-0.208	0.968	-0.076	0.71	-0.131	0.771	-0.236	0.825
-0.284	0.775	-0.191	0.744	-0.207	0.967	-0.076	0.709	-0.131	0.772	-0.236	0.825
-0.284	0.772	-0.191	0.741	-0.207	0.973	-0.076	0.709	-0.131	0.769	-0.236	0.829
-0.284	0.775	-0.191	0.742	-0.207	0.968	-0.075	0.71	-0.13	0.768	-0.236	0.831
-0.284	0.772	-0.191	0.746	-0.207	0.966	-0.075	0.709	-0.13	0.763	-0.236	0.831
-0.283	0.775	-0.191	0.741	-0.207	0.966	-0.075	0.709	-0.13	0.763	-0.236	0.832
-0.283	0.771	-0.191	0.748	-0.207	0.964	-0.075	0.713	-0.13	0.761	-0.235	0.835
-0.283	0.769	-0.191	0.745	-0.207	0.963	-0.075	0.709	-0.13	0.76	-0.235	0.833
-0.283	0.773	-0.191	0.749	-0.207	0.957	-0.075	0.715	-0.13	0.759	-0.235	0.832
-0.283	0.768	-0.19	0.748	-0.207	0.959	-0.075	0.713	-0.13	0.757	-0.235	0.828
-0.283	0.772	-0.19	0.745	-0.207	0.96	-0.075	0.707	-0.13	0.757	-0.235	0.832
-0.283	0.769	-0.19	0.75	-0.206	0.955	-0.075	0.709	-0.13	0.76	-0.235	0.838
-0.283	0.768	-0.19	0.748	-0.206	0.952	-0.075	0.702	-0.13	0.756	-0.235	0.835
-0.283	0.769	-0.19	0.752	-0.206	0.952	-0.074	0.706	-0.129	0.752	-0.235	0.835
-0.283	0.765	-0.19	0.75	-0.206	0.953	-0.074	0.705	-0.129	0.755	-0.235	0.836
-0.282	0.768	-0.19	0.755	-0.206	0.95	-0.074	0.706	-0.129	0.755	-0.235	0.842
-0.282	0.765	-0.19	0.753	-0.206	0.948	-0.074	0.71	-0.129	0.755	-0.234	0.839
-0.282	0.767	-0.19	0.753	-0.206	0.949	-0.074	0.703	-0.129	0.753	-0.234	0.835
-0.282	0.761	-0.19	0.756	-0.206	0.945	-0.074	0.706	-0.129	0.755	-0.234	0.838
-0.282	0.763	-0.189	0.756	-0.206	0.941	-0.074	0.703	-0.129	0.759	-0.234	0.84
-0.282	0.763	-0.189	0.76	-0.206	0.941	-0.074	0.7	-0.129	0.759	-0.234	0.84
-0.282	0.761	-0.189	0.76	-0.205	0.939	-0.074	0.699	-0.129	0.759	-0.234	0.843
-0.282	0.761	-0.189	0.76	-0.205	0.939	-0.074	0.696	-0.129	0.757	-0.234	0.84
-0.282	0.757	-0.189	0.764	-0.205	0.936	-0.073	0.698	-0.128	0.757	-0.234	0.844
-0.282	0.755	-0.189	0.76	-0.205	0.935	-0.073	0.699	-0.128	0.764	-0.234	0.846
-0.281	0.756	-0.189	0.763	-0.205	0.935	-0.073	0.695	-0.128	0.763	-0.234	0.843
-0.281	0.75	-0.189	0.763	-0.205	0.932	-0.073	0.702	-0.128	0.761	-0.233	0.844
-0.281	0.755	-0.189	0.76	-0.205	0.928	-0.073	0.696	-0.128	0.763	-0.233	0.848
-0.281	0.75	-0.189	0.765	-0.205	0.931	-0.073	0.698	-0.128	0.764	-0.233	0.848
-0.281	0.749	-0.188	0.761	-0.205	0.93	-0.073	0.698	-0.128	0.768	-0.233	0.85
-0.281	0.75	-0.188	0.767	-0.205	0.932	-0.073	0.694	-0.128	0.764	-0.233	0.846
-0.281	0.745	-0.188	0.767	-0.204	0.93	-0.073	0.696	-0.128	0.763	-0.233	0.85
-0.281	0.749	-0.188	0.768	-0.204	0.934	-0.073	0.691	-0.128	0.768	-0.233	0.851
-0.281	0.744	-0.188	0.769	-0.204	0.936	-0.072	0.692	-0.127	0.769	-0.233	0.851
-0.281	0.746	-0.188	0.768	-0.204	0.931	-0.072	0.695	-0.127	0.768	-0.233	0.851
-0.28	0.746	-0.188	0.772	-0.204	0.93	-0.072	0.69	-0.127	0.768	-0.233	0.85
-0.28	0.745	-0.188	0.767	-0.204	0.932	-0.072	0.692	-0.127	0.764	-0.232	0.854
-0.28	0.749	-0.188	0.769	-0.204	0.932	-0.072	0.688	-0.127	0.767	-0.232	0.853
-0.28	0.746	-0.187	0.769	-0.204	0.931	-0.072	0.688	-0.127	0.771	-0.232	0.853
-0.28	0.748	-0.187	0.772	-0.204	0.931	-0.072	0.688	-0.127	0.767	-0.232	0.855
-0.28	0.744	-0.187	0.773	-0.204	0.939	-0.072	0.69	-0.127	0.768	-0.232	0.859
-0.28	0.744	-0.187	0.775	-0.203	0.939	-0.072	0.688	-0.127	0.769	-0.232	0.861
-0.28	0.745	-0.187	0.779	-0.203	0.938	-0.072	0.688	-0.127	0.773	-0.232	0.858
-0.28	0.744	-0.187	0.776	-0.203	0.941	-0.071	0.686	-0.126	0.772	-0.232	0.861
-0.28	0.746	-0.187	0.778	-0.203	0.943	-0.071	0.69	-0.126	0.771	-0.232	0.865
-0.279	0.746	-0.187	0.775	-0.203	0.942	-0.071	0.69	-0.126	0.771	-0.232	0.864
-0.279	0.742	-0.187	0.773	-0.203	0.939	-0.071	0.688	-0.126	0.771	-0.231	0.861
-0.279	0.746	-0.187	0.773	-0.203	0.943	-0.071	0.691	-0.126	0.771	-0.231	0.864
-0.279	0.74	-0.186	0.771	-0.203	0.948	-0.071	0.687	-0.126	0.768	-0.231	0.868
-0.279	0.741	-0.186	0.772	-0.203	0.948	-0.071	0.688	-0.126	0.763	-0.231	0.87
-0.279	0.741	-0.186	0.771	-0.203	0.946	-0.071	0.683	-0.126	0.763	-0.231	0.87
-0.279	0.741	-0.186	0.772	-0.202	0.952	-0.071	0.683	-0.126	0.765	-0.231	0.866
-0.279	0.745	-0.186	0.776	-0.202	0.955	-0.071	0.682	-0.126	0.761	-0.231	0.869
-0.279	0.741	-0.186	0.775	-0.202	0.952	-0.07	0.682	-0.125	0.764	-0.231	0.868
-0.279	0.745	-0.186	0.779	-0.202	0.95	-0.07	0.684	-0.125	0.757	-0.231	0.868
-0.278	0.744	-0.186	0.775	-0.202	0.956	-0.07	0.683	-0.125	0.761	-0.231	0.865
-0.278	0.741	-0.186	0.778	-0.202	0.955	-0.07	0.68	-0.125	0.759	-0.23	0.868
-0.278	0.741	-0.186	0.775	-0.202	0.952	-0.07	0.684	-0.125	0.756	-0.23	0.87
-0.278	0.737	-0.186	0.776	-0.202	0.955	-0.07	0.676	-0.125	0.755	-0.23	0.868
-0.278	0.741	-0.185	0.776	-0.202	0.957	-0.07	0.676	-0.125	0.753	-0.23	0.866
-0.278	0.738	-0.185	0.775	-0.202	0.96	-0.07	0.68	-0.125	0.755	-0.23	0.868
-0.278	0.742	-0.185	0.779	-0.201	0.96	-0.07	0.678	-0.125	0.756	-0.23	0.868
-0.278	0.741	-0.185	0.778	-0.201	0.961	-0.07	0.682	-0.124	0.753	-0.23	0.866
-0.278	0.74	-0.185	0.779	-0.201	0.964	-0.069	0.678	-0.124	0.752	-0.23	0.862
-0.278	0.741	-0.185	0.778	-0.201	0.96	-0.069	0.679	-0.124	0.753	-0.23	0.862
-0.277	0.734	-0.185	0.779	-0.201	0.955	-0.069	0.683	-0.124	0.753	-0.23	0.866
-0.277	0.736	-0.185	0.779	-0.201	0.957	-0.069	0.678	-0.124	0.753	-0.229	0.868
-0.277	0.734	-0.185	0.778	-0.201	0.961	-0.069	0.682	-0.124	0.749	-0.229	0.866
-0.277	0.732	-0.185	0.78	-0.201	0.961	-0.069	0.678	-0.124	0.75	-0.229	0.865
-0.277	0.737	-0.184	0.779	-0.201	0.959	-0.069	0.675	-0.124	0.75	-0.229	0.87
-0.277	0.73	-0.184	0.779	-0.201	0.967	-0.069	0.675	-0.124	0.749	-0.229	0.866
-0.277	0.736	-0.184	0.775	-0.2	0.966	-0.069	0.672	-0.124	0.748	-0.229	0.862
-0.277	0.732	-0.184	0.776	-0.2	0.966	-0.069	0.67	-0.123	0.746	-0.229	0.861
-0.277	0.732	-0.184	0.776	-0.2	0.966	-0.068	0.668	-0.123	0.745	-0.229	0.864
-0.277	0.732	-0.184	0.772	-0.2	0.968	-0.068	0.661	-0.123	0.75	-0.229	0.865
-0.276	0.726	-0.184	0.771	-0.2	0.968	-0.068	0.661	-0.123	0.75	-0.229	0.862
-0.276	0.729	-0.184	0.767	-0.2	0.966	-0.068	0.653	-0.123	0.746	-0.228	0.862
-0.276	0.727	-0.184	0.765	-0.2	0.967	-0.068	0.652	-0.123	0.749	-0.228	0.865
-0.276	0.722	-0.184	0.767	-0.2	0.971	-0.068	0.652	-0.123	0.745	-0.228	0.865
-0.276	0.723	-0.183	0.761	-0.2	0.97	-0.068	0.648	-0.123	0.749	-0.228	0.859
-0.276	0.719	-0.183	0.767	-0.2	0.968	-0.068	0.653	-0.123	0.745	-0.228	0.861
-0.276	0.722	-0.183	0.761	-0.199	0.971	-0.068	0.651	-0.123	0.742	-0.228	0.861
-0.276	0.719	-0.183	0.761	-0.199	0.973	-0.068	0.648	-0.122	0.744	-0.228	0.861
-0.276	0.719	-0.183	0.761	-0.199	0.97	-0.067	0.645	-0.122	0.746	-0.228	0.858
-0.276	0.719	-0.183	0.757	-0.199	0.968	-0.067	0.641	-0.122	0.748	-0.228	0.858
-0.275	0.714	-0.183	0.757	-0.199	0.973	-0.067	0.64	-0.122	0.748	-0.228	0.859
-0.275	0.714	-0.183	0.755	-0.199	0.973	-0.067	0.635	-0.122	0.742	-0.227	0.862
-0.275	0.713	-0.183	0.755	-0.199	0.971	-0.067	0.635	-0.122	0.745	-0.227	0.861
-0.275	0.71	-0.183	0.755	-0.199	0.974	-0.067	0.633	-0.122	0.746	-0.227	0.858
-0.275	0.714	-0.182	0.755	-0.199	0.975	-0.067	0.635	-0.122	0.744	-0.227	0.858
-0.275	0.707	-0.182	0.749	-0.199	0.973	-0.067	0.629	-0.122	0.745	-0.227	0.861
-0.275	0.71	-0.182	0.752	-0.198	0.974	-0.067	0.633	-0.122	0.74	-0.227	0.855
-0.275	0.706	-0.182	0.75	-0.198	0.973	-0.067	0.628	-0.121	0.744	-0.227	0.854
-0.275	0.703	-0.182	0.749	-0.198	0.974	-0.066	0.632	-0.121	0.746	-0.227	0.857
-0.275	0.703	-0.182	0.749	-0.198	0.97	-0.066	0.632	-0.121	0.744	-0.227	0.857
-0.274	0.698	-0.182	0.75	-0.198	0.971	-0.066	0.632	-0.121	0.742	-0.227	0.857
-0.274	0.7	-0.182	0.75	-0.198	0.977	-0.066	0.637	-0.121	0.742	-0.226	0.851
-0.274	0.696	-0.182	0.75	-0.198	0.974	-0.066	0.64	-0.121	0.744	-0.226	0.854
-0.274	0.696	-0.182	0.748	-0.198	0.971	-0.066	0.644	-0.121	0.745	-0.226	0.857
-0.274	0.698	-0.181	0.746	-0.198	0.975	-0.066	0.643	-0.121	0.742	-0.226	0.855
-0.274	0.695	-0.181	0.75	-0.198	0.977	-0.066	0.641	-0.121	0.742	-0.226	0.853
-0.274	0.696	-0.181	0.745	-0.197	0.974	-0.066	0.639	-0.121	0.742	-0.226	0.854
-0.274	0.695	-0.181	0.744	-0.197	0.973	-0.066	0.64	-0.12	0.745	-0.226	0.854
-0.274	0.695	-0.181	0.742	-0.197	0.977	-0.065	0.635	-0.12	0.745	-0.226	0.855
-0.274	0.698	-0.181	0.744	-0.197	0.977	-0.065	0.641	-0.12	0.741	-0.226	0.848
-0.273	0.698	-0.181	0.744	-0.197	0.974	-0.065	0.639	-0.12	0.742	-0.226	0.85
-0.273	0.698	-0.181	0.742	-0.197	0.973	-0.065	0.641	-0.12	0.744	-0.225	0.851
-0.273	0.698	-0.181	0.738	-0.197	0.974	-0.065	0.643	-0.12	0.744	-0.225	0.851
-0.273	0.694	-0.181	0.741	-0.197	0.973	-0.065	0.636	-0.12	0.741	-0.225	0.851
-0.273	0.698	-0.18	0.744	-0.197	0.97	-0.065	0.636	-0.12	0.738	-0.225	0.85
-0.273	0.694	-0.18	0.744	-0.197	0.975	-0.065	0.632	-0.12	0.741	-0.225	0.853
-0.273	0.699	-0.18	0.737	-0.196	0.975	-0.065	0.625	-0.12	0.745	-0.225	0.855
-0.273	0.696	-0.18	0.738	-0.196	0.974	-0.065	0.625	-0.119	0.744	-0.225	0.85
-0.273	0.696	-0.18	0.738	-0.196	0.971	-0.064	0.624	-0.119	0.74	-0.225	0.847
-0.273	0.7	-0.18	0.738	-0.196	0.975	-0.064	0.627	-0.119	0.741	-0.225	0.848
-0.272	0.699	-0.18	0.738	-0.196	0.974	-0.064	0.628	-0.119	0.741	-0.225	0.85
-0.272	0.703	-0.18	0.736	-0.196	0.973	-0.064	0.625	-0.119	0.741	-0.224	0.85
-0.272	0.702	-0.18	0.736	-0.196	0.971	-0.064	0.625	-0.119	0.74	-0.224	0.85
-0.272	0.702	-0.18	0.737	-0.196	0.975	-0.064	0.621	-0.119	0.738	-0.224	0.855
-0.272	0.7	-0.179	0.736	-0.196	0.973	-0.064	0.617	-0.119	0.741	-0.224	0.859
-0.272	0.699	-0.179	0.734	-0.196	0.973	-0.064	0.62	-0.119	0.741	-0.224	0.857
-0.272	0.702	-0.179	0.737	-0.195	0.977	-0.064	0.616	-0.119	0.742	-0.224	0.859
-0.272	0.702	-0.179	0.74	-0.195	0.975	-0.064	0.618	-0.118	0.737	-0.224	0.859
-0.272	0.702	-0.179	0.744	-0.195	0.974	-0.063	0.62	-0.118	0.734	-0.224	0.859
-0.272	0.705	-0.179	0.738	-0.195	0.974	-0.063	0.616	-0.118	0.738	-0.224	0.857
-0.271	0.699	-0.179	0.738	-0.195	0.977	-0.063	0.616	-0.118	0.738	-0.224	0.853
-0.271	0.706	-0.179	0.738	-0.195	0.977	-0.063	0.609	-0.118	0.737	-0.223	0.857
-0.271	0.706	-0.179	0.738	-0.195	0.973	-0.063	0.604	-0.118	0.738	-0.223	0.857
-0.271	0.705	-0.179	0.738	-0.195	0.977	-0.063	0.6	-0.118	0.737	-0.223	0.857
-0.271	0.713	-0.178	0.734	-0.195	0.978	-0.063	0.596	-0.118	0.741	-0.223	0.858
-0.271	0.709	-0.178	0.733	-0.195	0.975	-0.063	0.593	-0.118	0.738	-0.223	0.861
-0.271	0.714	-0.178	0.734	-0.194	0.974	-0.063	0.59	-0.118	0.737	-0.223	0.864
-0.271	0.713	-0.178	0.736	-0.194	0.977	-0.062	0.584	-0.117	0.737	-0.223	0.858
-0.271	0.713	-0.178	0.729	-0.194	0.978	-0.062	0.582	-0.117	0.738	-0.223	0.854
-0.271	0.718	-0.178	0.727	-0.194	0.974	-0.062	0.573	-0.117	0.741	-0.223	0.857
-0.27	0.715	-0.178	0.725	-0.194	0.978	-0.062	0.566	-0.117	0.741	-0.223	0.859
-0.27	0.721	-0.178	0.725	-0.194	0.978	-0.062	0.565	-0.117	0.74	-0.222	0.857
-0.27	0.721	-0.178	0.722	-0.194	0.978	-0.062	0.564	-0.117	0.74	-0.222	0.855
-0.27	0.723	-0.178	0.719	-0.194	0.974	-0.062	0.557	-0.117	0.74	-0.222	0.855
-0.27	0.727	-0.177	0.718	-0.194	0.977	-0.062	0.558	-0.117	0.742	-0.222	0.857
-0.27	0.727	-0.177	0.714	-0.194	0.974	-0.062	0.556	-0.117	0.74	-0.222	0.854
-0.27	0.732	-0.177	0.715	-0.193	0.973	-0.062	0.553	-0.117	0.738	-0.222	0.85
-0.27	0.732	-0.177	0.71	-0.193	0.971	-0.062	0.55	-0.116	0.74	-0.222	0.851
-0.27	0.73	-0.177	0.71	-0.193	0.974	-0.061	0.54	-0.116	0.745	-0.222	0.851
-0.27	0.734	-0.177	0.706	-0.193	0.974	-0.061	0.528	-0.116	0.745	-0.222	0.851
-0.269	0.73	-0.177	0.709	-0.193	0.97	-0.061	0.522	-0.116	0.748	-0.222	0.848
-0.269	0.738	-0.177	0.706	-0.193	0.971	-0.061	0.512	-0.116	0.745	-0.222	0.854
-0.269	0.734	-0.177	0.706	-0.193	0.971	-0.061	0.512	-0.116	0.748	-0.221	0.858
-0.269	0.74	-0.177	0.702	-0.193	0.97	-0.061	0.51	-0.116	0.749	-0.221	0.855
-0.269	0.74	-0.176	0.702	-0.193	0.97	-0.061	0.506	-0.116	0.744	-0.221	0.85
-0.269	0.741	-0.176	0.7	-0.193	0.973	-0.061	0.509	-0.116	0.738	-0.221	0.853
-0.269	0.744	-0.176	0.698	-0.192	0.973	-0.061	0.504	-0.116	0.74	-0.221	0.855
-0.269	0.737	-0.176	0.695	-0.192	0.968	-0.061	0.498	-0.115	0.74	-0.221	0.855
-0.269	0.74	-0.176	0.692	-0.192	0.968	-0.06	0.5	-0.115	0.745	-0.221	0.85
-0.269	0.74	-0.176	0.694	-0.192	0.968	-0.06	0.501	-0.115	0.746	-0.221	0.855
-0.268	0.741	-0.176	0.694	-0.192	0.964	-0.06	0.497	-0.115	0.744	-0.221	0.859
-0.268	0.744	-0.176	0.692	-0.192	0.964	-0.06	0.505	-0.115	0.746	-0.221	0.859
-0.268	0.741	-0.176	0.688	-0.192	0.964	-0.06	0.502	-0.115	0.746	-0.22	0.858
-0.268	0.745	-0.176	0.69	-0.192	0.967	-0.06	0.501	-0.115	0.744	-0.22	0.858
-0.268	0.745	-0.175	0.686	-0.192	0.961	-0.06	0.505	-0.115	0.741	-0.22	0.859
-0.268	0.745	-0.175	0.686	-0.192	0.957	-0.06	0.504	-0.115	0.741	-0.22	0.857
-0.268	0.745	-0.175	0.684	-0.191	0.959	-0.06	0.504	-0.115	0.745	-0.22	0.854
-0.268	0.742	-0.175	0.68	-0.191	0.956	-0.06	0.506	-0.114	0.75	-0.22	0.857
-0.268	0.744	-0.175	0.683	-0.191	0.953	-0.059	0.504	-0.114	0.749	-0.22	0.861
-0.268	0.741	-0.175	0.686	-0.191	0.952	-0.059	0.505	-0.114	0.749	-0.22	0.864
-0.267	0.742	-0.175	0.688	-0.191	0.955	-0.059	0.506	-0.114	0.748	-0.22	0.864
-0.267	0.742	-0.175	0.688	-0.191	0.955	-0.059	0.502	-0.114	0.752	-0.22	0.862
-0.267	0.74	-0.175	0.686	-0.191	0.949	-0.059	0.502	-0.114	0.753	-0.219	0.864
-0.267	0.745	-0.175	0.687	-0.191	0.953	-0.059	0.505	-0.114	0.749	-0.219	0.861
-0.267	0.737	-0.174	0.691	-0.191	0.95	-0.059	0.5	-0.114	0.75	-0.219	0.854
-0.267	0.744	-0.174	0.686	-0.191	0.946	-0.059	0.5	-0.114	0.752	-0.219	0.858
-0.267	0.738	-0.174	0.686	-0.19	0.946	-0.059	0.501	-0.114	0.757	-0.219	0.859
-0.267	0.741	-0.174	0.68	-0.19	0.943	-0.059	0.498	-0.113	0.76	-0.219	0.861
-0.267	0.742	-0.174	0.684	-0.19	0.942	-0.058	0.5	-0.113	0.76	-0.219	0.864
-0.267	0.738	-0.174	0.683	-0.19	0.938	-0.058	0.497	-0.113	0.759	-0.219	0.866
-0.267	0.742	-0.174	0.682	-0.19	0.938	-0.058	0.497	-0.113	0.76	-0.219	0.873
-0.266	0.738	-0.174	0.68	-0.19	0.942	-0.058	0.496	-0.113	0.763	-0.218	0.872
-0.266	0.741	-0.174	0.678	-0.19	0.939	-0.058	0.496	-0.113	0.76	-0.218	0.869
-0.266	0.741	-0.174	0.68	-0.19	0.935	-0.058	0.489	-0.113	0.76	-0.218	0.869
-0.266	0.737	-0.173	0.678	-0.19	0.936	-0.058	0.492	-0.113	0.761	-0.218	0.869
-0.266	0.741	-0.173	0.672	-0.19	0.931	-0.058	0.488	-0.113	0.765	-0.218	0.87
-0.266	0.738	-0.173	0.671	-0.189	0.93	-0.058	0.487	-0.113	0.765	-0.218	0.869
-0.266	0.74	-0.173	0.671	-0.189	0.925	-0.058	0.489	-0.112	0.763	-0.218	0.876
-0.266	0.738	-0.173	0.67	-0.189	0.928	-0.057	0.483	-0.112	0.761	-0.218	0.876
-0.266	0.737	-0.173	0.673	-0.189	0.927	-0.057	0.484	-0.112	0.767	-0.218	0.877
-0.266	0.738	-0.173	0.673	-0.189	0.923	-0.057	0.485	-0.112	0.768	-0.218	0.875
-0.265	0.738	-0.173	0.67	-0.189	0.924	-0.057	0.483	-0.112	0.767	-0.217	0.873
-0.265	0.74	-0.173	0.668	-0.189	0.921	-0.057	0.481	-0.112	0.764	-0.217	0.873
-0.265	0.74	-0.173	0.668	-0.189	0.92	-0.057	0.481	-0.112	0.768	-0.217	0.87
-0.265	0.738	-0.172	0.668	-0.189	0.916	-0.057	0.48	-0.112	0.771	-0.217	0.868
-0.265	0.744	-0.172	0.665	-0.189	0.91	-0.057	0.475	-0.112	0.769	-0.217	0.872
-0.265	0.737	-0.172	0.661	-0.188	0.912	-0.057	0.477	-0.112	0.767	-0.217	0.873
-0.265	0.741	-0.172	0.661	-0.188	0.909	-0.057	0.476	-0.112	0.767	-0.217	0.87
-0.265	0.734	-0.172	0.664	-0.188	0.908	-0.056	0.476	-0.111	0.768	-0.217	0.873
-0.265	0.737	-0.172	0.665	-0.188	0.912	-0.056	0.479	-0.111	0.769	-0.217	0.872
-0.265	0.738	-0.172	0.667	-0.188	0.914	-0.056	0.473	-0.111	0.769	-0.217	0.876
-0.264	0.737	-0.172	0.667	-0.188	0.913	-0.056	0.473	-0.111	0.767	-0.216	0.87
-0.264	0.741	-0.172	0.668	-0.188	0.909	-0.056	0.472	-0.111	0.771	-0.216	0.87
-0.264	0.737	-0.172	0.672	-0.188	0.913	-0.056	0.469	-0.111	0.773	-0.216	0.869
-0.264	0.74	-0.171	0.672	-0.188	0.908	-0.056	0.468	-0.111	0.772	-0.216	0.869
-0.264	0.74	-0.171	0.676	-0.187	0.903	-0.056	0.473	-0.111	0.768	-0.216	0.868
-0.264	0.738	-0.171	0.673	-0.187	0.901	-0.056	0.471	-0.111	0.769	-0.216	0.868
-0.264	0.738	-0.171	0.676	-0.187	0.903	-0.056	0.479	-0.111	0.771	-0.216	0.87
-0.264	0.736	-0.171	0.676	-0.187	0.898	-0.055	0.483	-0.11	0.772	-0.216	0.873
-0.264	0.738	-0.171	0.673	-0.187	0.899	-0.055	0.481	-0.11	0.771	-0.216	0.872
-0.264	0.734	-0.171	0.672	-0.187	0.901	-0.055	0.48	-0.11	0.768	-0.216	0.87
-0.263	0.737	-0.171	0.672	-0.187	0.908	-0.055	0.477	-0.11	0.772	-0.215	0.873
-0.263	0.737	-0.171	0.672	-0.187	0.903	-0.055	0.476	-0.11	0.772	-0.215	0.87
-0.263	0.738	-0.171	0.676	-0.187	0.902	-0.055	0.484	-0.11	0.772	-0.215	0.869
-0.263	0.742	-0.17	0.679	-0.187	0.905	-0.055	0.489	-0.11	0.768	-0.215	0.868
-0.263	0.742	-0.17	0.678	-0.186	0.906	-0.055	0.492	-0.11	0.769	-0.215	0.869
-0.263	0.742	-0.17	0.68	-0.186	0.906	-0.055	0.5	-0.11	0.772	-0.215	0.869
-0.263	0.742	-0.17	0.682	-0.186	0.902	-0.055	0.508	-0.11	0.771	-0.215	0.868
-0.263	0.737	-0.17	0.684	-0.186	0.908	-0.054	0.509	-0.109	0.769	-0.215	0.868
-0.263	0.742	-0.17	0.68	-0.186	0.909	-0.054	0.514	-0.109	0.768	-0.215	0.876
-0.263	0.738	-0.17	0.678	-0.186	0.908	-0.054	0.514	-0.109	0.771	-0.215	0.87
-0.262	0.744	-0.17	0.676	-0.186	0.908	-0.054	0.518	-0.109	0.772	-0.214	0.869
-0.262	0.746	-0.17	0.673	-0.186	0.909	-0.054	0.528	-0.109	0.769	-0.214	0.866
-0.262	0.744	-0.17	0.675	-0.186	0.908	-0.054	0.53	-0.109	0.769	-0.214	0.87
-0.262	0.749	-0.169	0.675	-0.186	0.908	-0.054	0.536	-0.109	0.771	-0.214	0.866
-0.262	0.746	-0.169	0.675	-0.185	0.905	-0.054	0.542	-0.109	0.772	-0.214	0.864
-0.262	0.749	-0.169	0.675	-0.185	0.908	-0.054	0.545	-0.109	0.772	-0.214	0.869
-0.262	0.744	-0.169	0.678	-0.185	0.903	-0.054	0.552	-0.108	0.768	-0.214	0.868
-0.262	0.746	-0.169	0.673	-0.185	0.898	-0.053	0.556	-0.108	0.772	-0.214	0.869
-0.262	0.746	-0.169	0.673	-0.185	0.898	-0.053	0.554	-0.108	0.773	-0.214	0.869
-0.262	0.749	-0.169	0.67	-0.185	0.899	-0.053	0.564	-0.108	0.775	-0.214	0.866
-0.261	0.749	-0.169	0.668	-0.185	0.896	-0.053	0.564	-0.108	0.769	-0.213	0.869
-0.261	0.749	-0.169	0.673	-0.185	0.894	-0.053	0.569	-0.108	0.769	-0.213	0.865
-0.261	0.75	-0.169	0.672	-0.185	0.894	-0.053	0.574	-0.108	0.771	-0.213	0.864
-0.261	0.75	-0.168	0.672	-0.185	0.896	-0.053	0.577	-0.108	0.775	-0.213	0.865
-0.261	0.753	-0.168	0.67	-0.184	0.892	-0.053	0.581	-0.108	0.773	-0.213	0.868
-0.261	0.755	-0.168	0.672	-0.184	0.89	-0.053	0.585	-0.108	0.771	-0.213	0.866
-0.261	0.752	-0.168	0.675	-0.184	0.892	-0.053	0.588	-0.107	0.775	-0.213	0.865
-0.261	0.756	-0.168	0.675	-0.184	0.892	-0.052	0.592	-0.107	0.778	-0.213	0.869
-0.261	0.755	-0.168	0.672	-0.184	0.892	-0.052	0.596	-0.107	0.775	-0.213	0.868
-0.261	0.756	-0.168	0.671	-0.184	0.887	-0.052	0.6	-0.107	0.771	-0.213	0.862
-0.26	0.756	-0.168	0.672	-0.184	0.891	-0.052	0.6	-0.107	0.772	-0.212	0.865
-0.26	0.757	-0.168	0.675	-0.184	0.892	-0.052	0.601	-0.107	0.771	-0.212	0.865
-0.26	0.76	-0.168	0.676	-0.184	0.887	-0.052	0.598	-0.107	0.769	-0.212	0.862
-0.26	0.759	-0.167	0.673	-0.184	0.887	-0.052	0.598	-0.107	0.768	-0.212	0.864
-0.26	0.763	-0.167	0.675	-0.183	0.887	-0.052	0.594	-0.107	0.769	-0.212	0.864
-0.26	0.759	-0.167	0.676	-0.183	0.888	-0.052	0.597	-0.107	0.771	-0.212	0.866
-0.26	0.76	-0.167	0.68	-0.183	0.887	-0.052	0.592	-0.106	0.775	-0.212	0.868
-0.26	0.761	-0.167	0.676	-0.183	0.887	-0.051	0.594	-0.106	0.772	-0.212	0.862
-0.26	0.76	-0.167	0.675	-0.183	0.888	-0.051	0.593	-0.106	0.771	-0.212	0.864
-0.26	0.764	-0.167	0.675	-0.183	0.888	-0.051	0.588	-0.106	0.771	-0.212	0.864
-0.259	0.763	-0.167	0.678	-0.183	0.885	-0.051	0.592	-0.106	0.769	-0.211	0.862
-0.259	0.767	-0.167	0.678	-0.183	0.885	-0.051	0.586	-0.106	0.769	-0.211	0.859
-0.259	0.764	-0.167	0.678	-0.183	0.884	-0.051	0.585	-0.106	0.765	-0.211	0.862
-0.259	0.765	-0.166	0.673	-0.183	0.887	-0.051	0.58	-0.106	0.763	-0.211	0.862
-0.259	0.763	-0.166	0.678	-0.182	0.885	-0.051	0.574	-0.106	0.765	-0.211	0.861
-0.259	0.763	-0.166	0.679	-0.182	0.887	-0.051	0.57	-0.106	0.767	-0.211	0.859
-0.259	0.765	-0.166	0.678	-0.182	0.891	-0.051	0.568	-0.105	0.764	-0.211	0.862
-0.259	0.763	-0.166	0.676	-0.182	0.894	-0.05	0.556	-0.105	0.76	-0.211	0.864
-0.259	0.768	-0.166	0.675	-0.182	0.891	-0.05	0.56	-0.105	0.756	-0.211	0.864
-0.259	0.765	-0.166	0.678	-0.182	0.894	-0.05	0.552	-0.105	0.753	-0.211	0.858
-0.258	0.767	-0.166	0.68	-0.182	0.895	-0.05	0.549	-0.105	0.75	-0.21	0.861
-0.258	0.767	-0.166	0.679	-0.182	0.896	-0.05	0.545	-0.105	0.742	-0.21	0.862
-0.258	0.765	-0.166	0.678	-0.182	0.892	-0.05	0.541	-0.105	0.741	-0.21	0.861
-0.258	0.768	-0.165	0.68	-0.182	0.894	-0.05	0.54	-0.105	0.741	-0.21	0.861
-0.258	0.764	-0.165	0.682	-0.181	0.898	-0.05	0.537	-0.105	0.742	-0.21	0.865
-0.258	0.768	-0.165	0.687	-0.181	0.899	-0.05	0.537	-0.105	0.737	-0.21	0.868
-0.258	0.767	-0.165	0.687	-0.181	0.899	-0.05	0.538	-0.104	0.736	-0.21	0.865
-0.258	0.769	-0.165	0.687	-0.181	0.903	-0.049	0.534	-0.104	0.733	-0.21	0.865
-0.258	0.773	-0.165	0.687	-0.181	0.909	-0.049	0.533	-0.104	0.733	-0.21	0.866
-0.258	0.771	-0.165	0.692	-0.181	0.908	-0.049	0.533	-0.104	0.726	-0.21	0.868
-0.257	0.773	-0.165	0.692	-0.181	0.903	-0.049	0.529	-0.104	0.722	-0.209	0.865
-0.257	0.769	-0.165	0.691	-0.181	0.905	-0.049	0.528	-0.104	0.719	-0.209	0.866
-0.257	0.771	-0.165	0.692	-0.181	0.905	-0.049	0.536	-0.104	0.721	-0.209	0.869
-0.257	0.767	-0.164	0.695	-0.181	0.905	-0.049	0.533	-0.104	0.722	-0.209	0.872
-0.257	0.769	-0.164	0.696	-0.18	0.906	-0.049	0.538	-0.104	0.718	-0.209	0.866
-0.257	0.769	-0.164	0.695	-0.18	0.909	-0.049	0.536	-0.104	0.718	-0.209	0.868
-0.257	0.768	-0.164	0.696	-0.18	0.913	-0.049	0.534	-0.104	0.717	-0.209	0.87
-0.257	0.769	-0.164	0.695	-0.18	0.913	-0.048	0.534	-0.103	0.714	-0.209	0.869
-0.257	0.767	-0.164	0.7	-0.18	0.913	-0.048	0.529	-0.103	0.711	-0.209	0.87
-0.257	0.771	-0.164	0.7	-0.18	0.916	-0.048	0.529	-0.103	0.706	-0.209	0.87
-0.256	0.768	-0.164	0.7	-0.18	0.914	-0.048	0.534	-0.103	0.702	-0.208	0.873
-0.256	0.768	-0.164	0.702	-0.18	0.91	-0.048	0.534	-0.103	0.703	-0.208	0.872
-0.256	0.768	-0.164	0.703	-0.18	0.912	-0.048	0.541	-0.103	0.703	-0.208	0.873
-0.256	0.767	-0.163	0.703	-0.18	0.913	-0.048	0.545	-0.103	0.702	-0.208	0.875
-0.256	0.771	-0.163	0.702	-0.179	0.916	-0.048	0.546	-0.103	0.698	-0.208	0.877
-0.256	0.765	-0.163	0.702	-0.179	0.913	-0.048	0.553	-0.103	0.696	-0.208	0.876
-0.256	0.768	-0.163	0.703	-0.179	0.916	-0.048	0.55	-0.103	0.696	-0.208	0.876
-0.256	0.768	-0.163	0.705	-0.179	0.921	-0.047	0.549	-0.102	0.692	-0.208	0.877
-0.256	0.767	-0.163	0.705	-0.179	0.917	-0.047	0.549	-0.102	0.692	-0.208	0.881
-0.256	0.767	-0.163	0.703	-0.179	0.919	-0.047	0.544	-0.102	0.688	-0.208	0.88
-0.255	0.765	-0.163	0.699	-0.179	0.916	-0.047	0.55	-0.102	0.686	-0.207	0.88
-0.255	0.767	-0.163	0.7	-0.179	0.916	-0.047	0.552	-0.102	0.684	-0.207	0.88
-0.255	0.764	-0.163	0.702	-0.179	0.916	-0.047	0.554	-0.102	0.679	-0.207	0.881
-0.255	0.767	-0.162	0.7	-0.179	0.91	-0.047	0.561	-0.102	0.676	-0.207	0.88
-0.255	0.765	-0.162	0.7	-0.178	0.916	-0.047	0.561	-0.102	0.675	-0.207	0.881
-0.255	0.765	-0.162	0.699	-0.178	0.923	-0.047	0.564	-0.102	0.668	-0.207	0.881
-0.255	0.767	-0.162	0.705	-0.178	0.917	-0.047	0.568	-0.102	0.668	-0.207	0.883
-0.255	0.763	-0.162	0.707	-0.178	0.919	-0.046	0.56	-0.101	0.667	-0.207	0.877
-0.255	0.767	-0.162	0.702	-0.178	0.92	-0.046	0.556	-0.101	0.661	-0.207	0.88
-0.255	0.761	-0.162	0.7	-0.178	0.919	-0.046	0.553	-0.101	0.657	-0.207	0.881
-0.254	0.767	-0.162	0.699	-0.178	0.912	-0.046	0.549	-0.101	0.653	-0.206	0.879
-0.254	0.761	-0.162	0.698	-0.178	0.912	-0.046	0.553	-0.101	0.655	-0.206	0.877
-0.254	0.763	-0.162	0.699	-0.178	0.914	-0.046	0.554	-0.101	0.655	-0.206	0.877
-0.254	0.764	-0.161	0.696	-0.178	0.916	-0.046	0.557	-0.101	0.648	-0.206	0.879
-0.254	0.761	-0.161	0.698	-0.177	0.916	-0.046	0.561	-0.101	0.645	-0.206	0.873
-0.254	0.765	-0.161	0.7	-0.177	0.916	-0.046	0.558	-0.101	0.643	-0.206	0.873
-0.254	0.761	-0.161	0.702	-0.177	0.923	-0.046	0.565	-0.101	0.643	-0.206	0.875
-0.254	0.763	-0.161	0.7	-0.177	0.921	-0.045	0.566	-0.1	0.644	-0.206	0.877
-0.254	0.761	-0.161	0.699	-0.177	0.916	-0.045	0.569	-0.1	0.639	-0.206	0.876
-0.254	0.76	-0.161	0.698	-0.177	0.916	-0.045	0.574	-0.1	0.633	-0.206	0.875
-0.253	0.764	-0.161	0.699	-0.177	0.92	-0.045	0.577	-0.1	0.632	-0.205	0.875
-0.253	0.759	-0.161	0.696	-0.177	0.914	-0.045	0.582	-0.1	0.632	-0.205	0.875
-0.253	0.761	-0.161	0.695	-0.177	0.917	-0.045	0.588	-0.1	0.632	-0.205	0.872
-0.253	0.757	-0.16	0.698	-0.177	0.92	-0.045	0.589	-0.1	0.628	-0.205	0.873
-0.253	0.761	-0.16	0.699	-0.176	0.923	-0.045	0.597	-0.1	0.621	-0.205	0.877
-0.253	0.759	-0.16	0.702	-0.176	0.919	-0.045	0.597	-0.1	0.623	-0.205	0.877
-0.253	0.76	-0.16	0.705	-0.176	0.92	-0.045	0.601	-0.1	0.62	-0.205	0.877
-0.253	0.76	-0.16	0.705	-0.176	0.921	-0.044	0.611	-0.099	0.623	-0.205	0.879
-0.253	0.759	-0.16	0.706	-0.176	0.919	-0.044	0.608	-0.099	0.617	-0.205	0.881
-0.253	0.759	-0.16	0.706	-0.176	0.916	-0.044	0.614	-0.099	0.614	-0.205	0.881
-0.252	0.757	-0.16	0.707	-0.176	0.917	-0.044	0.616	-0.099	0.613	-0.204	0.875
-0.252	0.759	-0.16	0.706	-0.176	0.919	-0.044	0.624	-0.099	0.613	-0.204	0.879
-0.252	0.756	-0.16	0.706	-0.176	0.921	-0.044	0.627	-0.099	0.612	-0.204	0.88
-0.252	0.757	-0.159	0.71	-0.176	0.919	-0.044	0.628	-0.099	0.611	-0.204	0.88
-0.252	0.756	-0.159	0.711	-0.175	0.924	-0.044	0.633	-0.099	0.608	-0.204	0.881
-0.252	0.756	-0.159	0.714	-0.175	0.925	-0.044	0.635	-0.099	0.605	-0.204	0.885
-0.252	0.76	-0.159	0.714	-0.175	0.924	-0.044	0.639	-0.099	0.605	-0.204	0.885
-0.252	0.756	-0.159	0.713	-0.175	0.921	-0.043	0.64	-0.098	0.605	-0.204	0.88
-0.252	0.76	-0.159	0.717	-0.175	0.921	-0.043	0.64	-0.098	0.604	-0.204	0.883
-0.252	0.756	-0.159	0.717	-0.175	0.925	-0.043	0.643	-0.098	0.6	-0.204	0.887
-0.251	0.759	-0.159	0.714	-0.175	0.921	-0.043	0.637	-0.098	0.597	-0.203	0.888
-0.251	0.756	-0.159	0.717	-0.175	0.921	-0.043	0.641	-0.098	0.597	-0.203	0.885
-0.251	0.759	-0.159	0.718	-0.175	0.923	-0.043	0.645	-0.098	0.596	-0.203	0.888
-0.251	0.759	-0.158	0.723	-0.175	0.927	-0.043	0.644	-0.098	0.597	-0.203	0.891
-0.251	0.755	-0.158	0.721	-0.174	0.924	-0.043	0.649	-0.098	0.596	-0.203	0.892
-0.251	0.757	-0.158	0.719	-0.174	0.923	-0.043	0.645	-0.098	0.592	-0.203	0.892
-0.251	0.755	-0.158	0.721	-0.174	0.924	-0.043	0.651	-0.098	0.59	-0.203	0.895
-0.251	0.757	-0.158	0.723	-0.174	0.924	-0.042	0.651	-0.097	0.592	-0.203	0.896
-0.251	0.755	-0.158	0.725	-0.174	0.92	-0.042	0.649	-0.097	0.589	-0.203	0.892
-0.251	0.757	-0.158	0.723	-0.174	0.92	-0.042	0.651	-0.097	0.59	-0.203	0.887
-0.25	0.756	-0.158	0.723	-0.174	0.923	-0.042	0.645	-0.097	0.586	-0.202	0.891
-0.25	0.756	-0.158	0.727	-0.174	0.92	-0.042	0.648	-0.097	0.585	-0.202	0.892
-0.25	0.76	-0.158	0.727	-0.174	0.919	-0.042	0.643	-0.097	0.584	-0.202	0.894
-0.25	0.755	-0.157	0.725	-0.174	0.919	-0.042	0.64	-0.097	0.585	-0.202	0.895
-0.25	0.757	-0.157	0.725	-0.174	0.923	-0.042	0.639	-0.097	0.584	-0.202	0.901
-0.25	0.755	-0.157	0.727	-0.173	0.92	-0.042	0.632	-0.097	0.581	-0.202	0.902
-0.25	0.757	-0.157	0.729	-0.173	0.916	-0.042	0.637	-0.097	0.58	-0.202	0.895
-0.25	0.755	-0.157	0.726	-0.173	0.919	-0.041	0.632	-0.096	0.577	-0.202	0.896
-0.25	0.756	-0.157	0.723	-0.173	0.919	-0.041	0.629	-0.096	0.578	-0.202	0.891
-0.249	0.759	-0.157	0.727	-0.173	0.913	-0.041	0.631	-0.096	0.58	-0.202	0.89
-0.249	0.756	-0.157	0.73	-0.173	0.91	-0.041	0.631	-0.096	0.58	-0.201	0.884
-0.249	0.759	-0.157	0.73	-0.173	0.909	-0.041	0.633	-0.096	0.574	-0.201	0.887
-0.249	0.757	-0.157	0.729	-0.173	0.912	-0.041	0.633	-0.096	0.574	-0.201	0.89
-0.249	0.761	-0.156	0.726	-0.173	0.909	-0.041	0.633	-0.096	0.573	-0.201	0.891
-0.249	0.757	-0.156	0.729	-0.173	0.905	-0.041	0.637	-0.096	0.574	-0.201	0.892
-0.249	0.759	-0.156	0.726	-0.172	0.908	-0.041	0.633	-0.096	0.573	-0.201	0.894
-0.249	0.759	-0.156	0.725	-0.172	0.906	-0.041	0.639	-0.096	0.569	-0.201	0.892
-0.249	0.756	-0.156	0.723	-0.172	0.902	-0.04	0.631	-0.095	0.565	-0.201	0.888
-0.249	0.759	-0.156	0.727	-0.172	0.901	-0.04	0.635	-0.095	0.565	-0.201	0.883
-0.248	0.756	-0.156	0.729	-0.172	0.899	-0.04	0.633	-0.095	0.565	-0.201	0.888
-0.248	0.757	-0.156	0.725	-0.172	0.902	-0.04	0.633	-0.095	0.564	-0.2	0.884
-0.248	0.755	-0.156	0.721	-0.172	0.895	-0.04	0.636	-0.095	0.565	-0.2	0.881
-0.248	0.755	-0.156	0.726	-0.172	0.891	-0.04	0.635	-0.095	0.561	-0.2	0.884
-0.248	0.755	-0.155	0.723	-0.172	0.896	-0.04	0.636	-0.095	0.557	-0.2	0.887
-0.248	0.746	-0.155	0.723	-0.172	0.891	-0.04	0.631	-0.095	0.552	-0.2	0.888
-0.248	0.753	-0.155	0.723	-0.171	0.89	-0.04	0.633	-0.095	0.549	-0.2	0.887
-0.248	0.746	-0.155	0.721	-0.171	0.887	-0.04	0.633	-0.095	0.55	-0.2	0.887
-0.248	0.75	-0.155	0.723	-0.171	0.887	-0.039	0.631	-0.094	0.546	-0.2	0.883
-0.248	0.745	-0.155	0.721	-0.171	0.885	-0.039	0.636	-0.094	0.545	-0.2	0.88
-0.247	0.746	-0.155	0.719	-0.171	0.879	-0.039	0.633	-0.094	0.545	-0.2	0.88
-0.247	0.746	-0.155	0.719	-0.171	0.877	-0.039	0.637	-0.094	0.548	-0.199	0.881
-0.247	0.744	-0.155	0.719	-0.171	0.876	-0.039	0.635	-0.094	0.546	-0.199	0.88
-0.247	0.746	-0.155	0.718	-0.171	0.875	-0.039	0.636	-0.094	0.546	-0.199	0.88
-0.247	0.741	-0.154	0.715	-0.171	0.869	-0.039	0.636	-0.094	0.546	-0.199	0.88
-0.247	0.745	-0.154	0.71	-0.171	0.866	-0.039	0.633	-0.094	0.541	-0.199	0.881
-0.247	0.745	-0.154	0.713	-0.17	0.869	-0.039	0.635	-0.094	0.545	-0.199	0.877
-0.247	0.746	-0.154	0.71	-0.17	0.864	-0.039	0.632	-0.093	0.546	-0.199	0.875
-0.247	0.745	-0.154	0.707	-0.17	0.861	-0.038	0.632	-0.093	0.548	-0.199	0.879
-0.247	0.745	-0.154	0.709	-0.17	0.857	-0.038	0.636	-0.093	0.546	-0.199	0.875
-0.246	0.745	-0.154	0.703	-0.17	0.857	-0.038	0.632	-0.093	0.541	-0.199	0.873
-0.246	0.745	-0.154	0.709	-0.17	0.855	-0.038	0.636	-0.093	0.542	-0.198	0.87
-0.246	0.746	-0.154	0.706	-0.17	0.85	-0.038	0.629	-0.093	0.541	-0.198	0.873
-0.246	0.745	-0.154	0.699	-0.17	0.848	-0.038	0.629	-0.093	0.542	-0.198	0.875
-0.246	0.748	-0.153	0.699	-0.17	0.848	-0.038	0.628	-0.093	0.545	-0.198	0.87
-0.246	0.746	-0.153	0.698	-0.17	0.847	-0.038	0.624	-0.093	0.541	-0.198	0.872
-0.246	0.746	-0.153	0.698	-0.169	0.843	-0.038	0.625	-0.093	0.538	-0.198	0.873
-0.246	0.746	-0.153	0.692	-0.169	0.843	-0.038	0.62	-0.092	0.54	-0.198	0.868
-0.246	0.745	-0.153	0.687	-0.169	0.84	-0.037	0.62	-0.092	0.541	-0.198	0.865
-0.246	0.746	-0.153	0.687	-0.169	0.842	-0.037	0.616	-0.092	0.544	-0.198	0.864
-0.245	0.745	-0.153	0.686	-0.169	0.836	-0.037	0.616	-0.092	0.545	-0.198	0.865
-0.245	0.745	-0.153	0.682	-0.169	0.833	-0.037	0.616	-0.092	0.544	-0.197	0.857
-0.245	0.746	-0.153	0.678	-0.169	0.833	-0.037	0.616	-0.092	0.544	-0.197	0.855
-0.245	0.745	-0.153	0.676	-0.169	0.836	-0.037	0.617	-0.092	0.54	-0.197	0.857
-0.245	0.748	-0.152	0.673	-0.169	0.835	-0.037	0.614	-0.092	0.541	-0.197	0.853
-0.245	0.744	-0.152	0.675	-0.169	0.833	-0.037	0.616	-0.092	0.54	-0.197	0.851
-0.245	0.749	-0.152	0.667	-0.168	0.835	-0.037	0.613	-0.092	0.538	-0.197	0.851
-0.245	0.742	-0.152	0.664	-0.168	0.836	-0.037	0.612	-0.091	0.536	-0.197	0.851
-0.245	0.749	-0.152	0.664	-0.168	0.832	-0.036	0.611	-0.091	0.538	-0.197	0.851
-0.245	0.744	-0.152	0.664	-0.168	0.829	-0.036	0.604	-0.091	0.542	-0.197	0.844
-0.244	0.746	-0.152	0.661	-0.168	0.829	-0.036	0.608	-0.091	0.548	-0.197	0.843
-0.244	0.745	-0.152	0.657	-0.168	0.831	-0.036	0.606	-0.091	0.55	-0.197	0.846
-0.244	0.744	-0.152	0.655	-0.168	0.835	-0.036	0.605	-0.091	0.55	-0.196	0.843
-0.244	0.746	-0.152	0.655	-0.168	0.829	-0.036	0.609	-0.091	0.55	-0.196	0.839
-0.244	0.742	-0.151	0.653	-0.168	0.832	-0.036	0.604	-0.091	0.55	-0.196	0.839
-0.244	0.745	-0.151	0.652	-0.168	0.835	-0.036	0.606	-0.091	0.552	-0.196	0.84
-0.244	0.744	-0.151	0.648	-0.167	0.831	-0.036	0.601	-0.091	0.556	-0.196	0.84
-0.244	0.744	-0.151	0.647	-0.167	0.831	-0.036	0.598	-0.09	0.554	-0.196	0.838
-0.244	0.744	-0.151	0.648	-0.167	0.828	-0.035	0.6	-0.09	0.554	-0.196	0.836
-0.244	0.744	-0.151	0.643	-0.167	0.832	-0.035	0.598	-0.09	0.557	-0.196	0.836
-0.243	0.745	-0.151	0.641	-0.167	0.833	-0.035	0.602	-0.09	0.556	-0.196	0.833
-0.243	0.742	-0.151	0.639	-0.167	0.832	-0.035	0.597	-0.09	0.56	-0.196	0.831
-0.243	0.745	-0.151	0.639	-0.167	0.832	-0.035	0.601	-0.09	0.56	-0.195	0.827
-0.243	0.741	-0.151	0.639	-0.167	0.835	-0.035	0.598	-0.09	0.56	-0.195	0.829
-0.243	0.744	-0.15	0.637	-0.167	0.835	-0.035	0.596	-0.09	0.556	-0.195	0.827
-0.243	0.742	-0.15	0.636	-0.167	0.838	-0.035	0.596	-0.09	0.557	-0.195	0.824
-0.243	0.744	-0.15	0.635	-0.166	0.835	-0.035	0.592	-0.09	0.558	-0.195	0.824
-0.243	0.745	-0.15	0.632	-0.166	0.838	-0.035	0.593	-0.089	0.561	-0.195	0.822
-0.243	0.744	-0.15	0.635	-0.166	0.835	-0.034	0.59	-0.089	0.558	-0.195	0.822
-0.243	0.742	-0.15	0.632	-0.166	0.836	-0.034	0.592	-0.089	0.56	-0.195	0.818
-0.242	0.744	-0.15	0.629	-0.166	0.842	-0.034	0.593	-0.089	0.558	-0.195	0.82
-0.242	0.745	-0.15	0.627	-0.166	0.844	-0.034	0.59	-0.089	0.56	-0.195	0.818
-0.242	0.742	-0.15	0.629	-0.166	0.846	-0.034	0.592	-0.089	0.562	-0.194	0.818
-0.242	0.744	-0.15	0.628	-0.166	0.851	-0.034	0.593	-0.089	0.56	-0.194	0.814
-0.242	0.742	-0.149	0.627	-0.166	0.855	-0.034	0.593	-0.089	0.557	-0.194	0.817
-0.242	0.744	-0.149	0.625	-0.166	0.853	-0.034	0.596	-0.089	0.558	-0.194	0.818
-0.242	0.744	-0.149	0.631	-0.165	0.854	-0.034	0.592	-0.089	0.556	-0.194	0.818
-0.242	0.741	-0.149	0.633	-0.165	0.854	-0.034	0.596	-0.088	0.558	-0.194	0.813
-0.242	0.745	-0.149	0.636	-0.165	0.854	-0.033	0.594	-0.088	0.56	-0.194	0.816
-0.242	0.741	-0.149	0.639	-0.165	0.861	-0.033	0.6	-0.088	0.557	-0.194	0.818
-0.241	0.742	-0.149	0.633	-0.165	0.859	-0.033	0.597	-0.088	0.558	-0.194	0.816
-0.241	0.741	-0.149	0.637	-0.165	0.865	-0.033	0.6	-0.088	0.558	-0.194	0.816
-0.241	0.744	-0.149	0.639	-0.165	0.868	-0.033	0.601	-0.088	0.562	-0.193	0.817
-0.241	0.742	-0.149	0.641	-0.165	0.869	-0.033	0.602	-0.088	0.566	-0.193	0.817
-0.241	0.744	-0.148	0.645	-0.165	0.87	-0.033	0.608	-0.088	0.566	-0.193	0.817
-0.241	0.746	-0.148	0.645	-0.165	0.869	-0.033	0.605	-0.088	0.566	-0.193	0.814
-0.241	0.742	-0.148	0.651	-0.164	0.875	-0.033	0.609	-0.088	0.565	-0.193	0.814
-0.241	0.746	-0.148	0.653	-0.164	0.87	-0.033	0.606	-0.087	0.562	-0.193	0.82
-0.241	0.742	-0.148	0.651	-0.164	0.876	-0.032	0.605	-0.087	0.562	-0.193	0.816
-0.241	0.744	-0.148	0.653	-0.164	0.876	-0.032	0.606	-0.087	0.565	-0.193	0.814
-0.24	0.741	-0.148	0.651	-0.164	0.88	-0.032	0.602	-0.087	0.562	-0.193	0.816
-0.24	0.74	-0.148	0.657	-0.164	0.881	-0.032	0.605	-0.087	0.56	-0.193	0.817
-0.24	0.744	-0.148	0.657	-0.164	0.884	-0.032	0.606	-0.087	0.557	-0.192	0.816
-0.24	0.74	-0.148	0.657	-0.164	0.885	-0.032	0.609	-0.087	0.556	-0.192	0.813
-0.24	0.742	-0.147	0.657	-0.164	0.885	-0.032	0.609	-0.087	0.557	-0.192	0.814
-0.24	0.74	-0.147	0.664	-0.164	0.89	-0.032	0.611	-0.087	0.556	-0.192	0.814
-0.24	0.741	-0.147	0.667	-0.163	0.888	-0.032	0.611	-0.087	0.554	-0.192	0.811
-0.24	0.738	-0.147	0.667	-0.163	0.891	-0.032	0.608	-0.086	0.552	-0.192	0.813
-0.24	0.742	-0.147	0.66	-0.163	0.891	-0.031	0.606	-0.086	0.55	-0.192	0.813
-0.24	0.74	-0.147	0.664	-0.163	0.895	-0.031	0.605	-0.086	0.549	-0.192	0.82
-0.239	0.738	-0.147	0.664	-0.163	0.895	-0.031	0.606	-0.086	0.55	-0.192	0.818
-0.239	0.741	-0.147	0.664	-0.163	0.896	-0.031	0.613	-0.086	0.548	-0.192	0.811
-0.239	0.738	-0.147	0.665	-0.163	0.898	-0.031	0.611	-0.086	0.544	-0.191	0.816
-0.239	0.74	-0.147	0.664	-0.163	0.899	-0.031	0.617	-0.086	0.537	-0.191	0.817
-0.239	0.737	-0.146	0.668	-0.163	0.901	-0.031	0.616	-0.086	0.538	-0.191	0.817
-0.239	0.74	-0.146	0.676	-0.163	0.902	-0.031	0.62	-0.086	0.54	-0.191	0.816
-0.239	0.74	-0.146	0.675	-0.162	0.905	-0.031	0.618	-0.086	0.541	-0.191	0.818
-0.239	0.738	-0.146	0.673	-0.162	0.903	-0.03	0.618	-0.085	0.541	-0.191	0.82
-0.239	0.738	-0.146	0.678	-0.162	0.909	-0.03	0.62	-0.085	0.544	-0.191	0.821
-0.239	0.733	-0.146	0.678	-0.162	0.91	-0.03	0.618	-0.085	0.544	-0.191	0.818
-0.238	0.738	-0.146	0.679	-0.162	0.909	-0.03	0.623	-0.085	0.546	-0.191	0.82
-0.238	0.734	-0.146	0.676	-0.162	0.912	-0.03	0.62	-0.085	0.549	-0.191	0.82
-0.238	0.737	-0.146	0.676	-0.162	0.91	-0.03	0.624	-0.085	0.544	-0.19	0.818
-0.238	0.734	-0.146	0.68	-0.162	0.916	-0.03	0.624	-0.085	0.54	-0.19	0.817
-0.238	0.734	-0.145	0.684	-0.162	0.912	-0.03	0.628	-0.085	0.536	-0.19	0.821
-0.238	0.737	-0.145	0.683	-0.162	0.917	-0.03	0.625	-0.085	0.538	-0.19	0.822
-0.238	0.734	-0.145	0.68	-0.161	0.913	-0.03	0.627	-0.085	0.544	-0.19	0.818
-0.238	0.74	-0.145	0.683	-0.161	0.921	-0.029	0.627	-0.084	0.542	-0.19	0.821
-0.238	0.734	-0.145	0.688	-0.161	0.917	-0.029	0.625	-0.084	0.544	-0.19	0.82
-0.238	0.738	-0.145	0.688	-0.161	0.921	-0.029	0.629	-0.084	0.544	-0.19	0.824
-0.237	0.73	-0.145	0.69	-0.161	0.921	-0.029	0.628	-0.084	0.542	-0.19	0.821
-0.237	0.737	-0.145	0.686	-0.161	0.924	-0.029	0.629	-0.084	0.542	-0.19	0.82
-0.237	0.733	-0.145	0.69	-0.161	0.923	-0.029	0.629	-0.084	0.544	-0.189	0.821
-0.237	0.734	-0.145	0.691	-0.161	0.921	-0.029	0.632	-0.084	0.542	-0.189	0.822
-0.237	0.736	-0.144	0.688	-0.161	0.925	-0.029	0.635	-0.084	0.542	-0.189	0.821
-0.237	0.733	-0.144	0.69	-0.161	0.923	-0.029	0.633	-0.084	0.541	-0.189	0.82
-0.237	0.737	-0.144	0.692	-0.16	0.93	-0.029	0.635	-0.084	0.541	-0.189	0.822
-0.237	0.733	-0.144	0.694	-0.16	0.925	-0.028	0.629	-0.083	0.545	-0.189	0.824
-0.237	0.736	-0.144	0.694	-0.16	0.931	-0.028	0.627	-0.083	0.545	-0.189	0.822
-0.237	0.734	-0.144	0.691	-0.16	0.93	-0.028	0.625	-0.083	0.546	-0.189	0.821
-0.236	0.736	-0.144	0.692	-0.16	0.93	-0.028	0.625	-0.083	0.545	-0.189	0.822
-0.236	0.734	-0.144	0.698	-0.16	0.928	-0.028	0.627	-0.083	0.545	-0.189	0.822
-0.236	0.736	-0.144	0.695	-0.16	0.93	-0.028	0.624	-0.083	0.546	-0.188	0.824
-0.236	0.736	-0.144	0.691	-0.16	0.932	-0.028	0.628	-0.083	0.544	-0.188	0.818
-0.236	0.734	-0.143	0.692	-0.16	0.931	-0.028	0.621	-0.083	0.542	-0.188	0.824
-0.236	0.737	-0.143	0.692	-0.16	0.938	-0.028	0.625	-0.083	0.54	-0.188	0.827
-0.236	0.738	-0.143	0.691	-0.159	0.934	-0.028	0.621	-0.083	0.541	-0.188	0.822
-0.236	0.74	-0.143	0.691	-0.159	0.938	-0.028	0.625	-0.083	0.541	-0.188	0.821
-0.236	0.736	-0.143	0.69	-0.159	0.936	-0.027	0.621	-0.082	0.54	-0.188	0.824
-0.236	0.738	-0.143	0.694	-0.159	0.938	-0.027	0.621	-0.082	0.54	-0.188	0.825
-0.235	0.738	-0.143	0.694	-0.159	0.935	-0.027	0.624	-0.082	0.541	-0.188	0.825
-0.235	0.737	-0.143	0.691	-0.159	0.938	-0.027	0.621	-0.082	0.538	-0.187	0.822
-0.235	0.74	-0.143	0.687	-0.159	0.936	-0.027	0.621	-0.082	0.538	-0.187	0.824
-0.235	0.738	-0.143	0.687	-0.159	0.939	-0.027	0.618	-0.082	0.538	-0.187	0.828
-0.235	0.742	-0.142	0.687	-0.159	0.938	-0.027	0.62	-0.082	0.538	-0.187	0.825
-0.235	0.741	-0.142	0.684	-0.159	0.938	-0.027	0.62	-0.082	0.537	-0.187	0.825
-0.235	0.744	-0.142	0.68	-0.158	0.939	-0.027	0.618	-0.082	0.536	-0.187	0.828
-0.235	0.742	-0.142	0.684	-0.158	0.939	-0.027	0.62	-0.082	0.534	-0.187	0.827
-0.235	0.741	-0.142	0.687	-0.158	0.939	-0.026	0.617	-0.081	0.534	-0.187	0.827
-0.235	0.742	-0.142	0.688	-0.158	0.936	-0.026	0.617	-0.081	0.54	-0.187	0.825
-0.234	0.742	-0.142	0.684	-0.158	0.941	-0.026	0.613	-0.081	0.54	-0.187	0.829
-0.234	0.745	-0.142	0.686	-0.158	0.936	-0.026	0.617	-0.081	0.54	-0.186	0.828
-0.234	0.741	-0.142	0.686	-0.158	0.939	-0.026	0.617	-0.081	0.536	-0.186	0.828
-0.234	0.748	-0.142	0.686	-0.158	0.938	-0.026	0.616	-0.081	0.533	-0.186	0.828
-0.234	0.745	-0.141	0.679	-0.158	0.939	-0.026	0.616	-0.081	0.532	-0.186	0.829
-0.234	0.748	-0.141	0.68	-0.158	0.939	-0.026	0.614	-0.081	0.528	-0.186	0.832
-0.234	0.746	-0.141	0.68	-0.157	0.939	-0.026	0.613	-0.081	0.53	-0.186	0.828
-0.234	0.748	-0.141	0.686	-0.157	0.939	-0.026	0.612	-0.081	0.526	-0.186	0.828
-0.234	0.749	-0.141	0.684	-0.157	0.939	-0.025	0.613	-0.08	0.525	-0.186	0.832
-0.234	0.745	-0.141	0.683	-0.157	0.939	-0.025	0.612	-0.08	0.528	-0.186	0.829
-0.233	0.752	-0.141	0.683	-0.157	0.936	-0.025	0.616	-0.08	0.528	-0.186	0.827
-0.233	0.745	-0.141	0.683	-0.157	0.938	-0.025	0.613	-0.08	0.525	-0.185	0.829
-0.233	0.749	-0.141	0.684	-0.157	0.935	-0.025	0.614	-0.08	0.522	-0.185	0.832
-0.233	0.746	-0.141	0.678	-0.157	0.938	-0.025	0.614	-0.08	0.518	-0.185	0.836
-0.233	0.749	-0.14	0.679	-0.157	0.935	-0.025	0.611	-0.08	0.513	-0.185	0.829
-0.233	0.75	-0.14	0.68	-0.157	0.934	-0.025	0.614	-0.08	0.514	-0.185	0.832
-0.233	0.748	-0.14	0.676	-0.156	0.932	-0.025	0.606	-0.08	0.514	-0.185	0.833
-0.233	0.749	-0.14	0.675	-0.156	0.931	-0.025	0.614	-0.08	0.516	-0.185	0.835
-0.233	0.748	-0.14	0.676	-0.156	0.934	-0.024	0.609	-0.079	0.509	-0.185	0.833
-0.233	0.75	-0.14	0.675	-0.156	0.928	-0.024	0.611	-0.079	0.505	-0.185	0.831
-0.232	0.745	-0.14	0.68	-0.156	0.934	-0.024	0.613	-0.079	0.506	-0.185	0.835
-0.232	0.752	-0.14	0.68	-0.156	0.925	-0.024	0.611	-0.079	0.501	-0.184	0.835
-0.232	0.748	-0.14	0.678	-0.156	0.931	-0.024	0.613	-0.079	0.501	-0.184	0.831
-0.232	0.752	-0.14	0.679	-0.156	0.925	-0.024	0.604	-0.079	0.502	-0.184	0.832
-0.232	0.748	-0.139	0.68	-0.156	0.925	-0.024	0.601	-0.079	0.502	-0.184	0.838
-0.232	0.749	-0.139	0.678	-0.155	0.924	-0.024	0.59	-0.079	0.498	-0.184	0.836
-0.232	0.745	-0.139	0.676	-0.155	0.921	-0.024	0.584	-0.079	0.501	-0.184	0.832
-0.232	0.744	-0.139	0.675	-0.155	0.924	-0.024	0.577	-0.079	0.502	-0.184	0.832
-0.232	0.744	-0.139	0.675	-0.155	0.921	-0.023	0.576	-0.078	0.504	-0.184	0.836
-0.232	0.741	-0.139	0.673	-0.155	0.927	-0.023	0.576	-0.078	0.504	-0.184	0.836
-0.231	0.744	-0.139	0.672	-0.155	0.92	-0.023	0.572	-0.078	0.502	-0.184	0.832
-0.231	0.742	-0.139	0.673	-0.155	0.927	-0.023	0.57	-0.078	0.505	-0.183	0.832
-0.231	0.745	-0.139	0.673	-0.155	0.92	-0.023	0.557	-0.078	0.504	-0.183	0.835
-0.231	0.745	-0.139	0.672	-0.155	0.925	-0.023	0.549	-0.078	0.506	-0.183	0.836
-0.231	0.746	-0.138	0.671	-0.155	0.921	-0.023	0.533	-0.078	0.508	-0.183	0.831
-0.231	0.744	-0.138	0.67	-0.154	0.921	-0.023	0.526	-0.078	0.509	-0.183	0.831
-0.231	0.742	-0.138	0.67	-0.154	0.919	-0.023	0.516	-0.078	0.505	-0.183	0.836
-0.231	0.745	-0.138	0.668	-0.154	0.92	-0.023	0.513	-0.077	0.508	-0.183	0.835
-0.231	0.741	-0.138	0.668	-0.154	0.919	-0.022	0.518	-0.077	0.505	-0.183	0.832
-0.231	0.745	-0.138	0.663	-0.154	0.916	-0.022	0.512	-0.077	0.508	-0.183	0.835
-0.23	0.742	-0.138	0.665	-0.154	0.92	-0.022	0.509	-0.077	0.506	-0.183	0.833
-0.23	0.744	-0.138	0.668	-0.154	0.913	-0.022	0.505	-0.077	0.504	-0.182	0.835
-0.23	0.745	-0.138	0.664	-0.154	0.917	-0.022	0.492	-0.077	0.502	-0.182	0.831
-0.23	0.742	-0.138	0.665	-0.154	0.913	-0.022	0.485	-0.077	0.5	-0.182	0.833
-0.23	0.748	-0.137	0.665	-0.154	0.916	-0.022	0.475	-0.077	0.5	-0.182	0.836
-0.23	0.742	-0.137	0.667	-0.153	0.912	-0.022	0.467	-0.077	0.502	-0.182	0.832
-0.23	0.748	-0.137	0.665	-0.153	0.913	-0.022	0.464	-0.077	0.498	-0.182	0.832
-0.23	0.74	-0.137	0.661	-0.153	0.912	-0.022	0.457	-0.076	0.498	-0.182	0.833
-0.23	0.748	-0.137	0.66	-0.153	0.914	-0.021	0.46	-0.076	0.497	-0.182	0.836
-0.23	0.744	-0.137	0.663	-0.153	0.916	-0.021	0.455	-0.076	0.497	-0.182	0.833
-0.229	0.746	-0.137	0.661	-0.153	0.914	-0.021	0.452	-0.076	0.497	-0.182	0.833
-0.229	0.741	-0.137	0.659	-0.153	0.917	-0.021	0.449	-0.076	0.494	-0.181	0.835
-0.229	0.742	-0.137	0.656	-0.153	0.914	-0.021	0.439	-0.076	0.488	-0.181	0.838
-0.229	0.74	-0.137	0.657	-0.153	0.919	-0.021	0.436	-0.076	0.487	-0.181	0.836
-0.229	0.736	-0.136	0.659	-0.153	0.913	-0.021	0.427	-0.076	0.485	-0.181	0.838
-0.229	0.737	-0.136	0.656	-0.153	0.914	-0.021	0.423	-0.076	0.49	-0.181	0.839
-0.229	0.734	-0.136	0.655	-0.152	0.916	-0.021	0.42	-0.076	0.492	-0.181	0.843
-0.229	0.736	-0.136	0.656	-0.152	0.914	-0.021	0.42	-0.075	0.489	-0.181	0.838
-0.229	0.733	-0.136	0.656	-0.152	0.917	-0.02	0.42	-0.075	0.483	-0.181	0.836
-0.229	0.737	-0.136	0.657	-0.152	0.916	-0.02	0.415	-0.075	0.479	-0.181	0.838
-0.228	0.734	-0.136	0.655	-0.152	0.919	-0.02	0.412	-0.075	0.477	-0.181	0.838
-0.228	0.737	-0.136	0.653	-0.152	0.917	-0.02	0.416	-0.075	0.476	-0.18	0.839
-0.228	0.737	-0.136	0.656	-0.152	0.919	-0.02	0.408	-0.075	0.477	-0.18	0.84
-0.228	0.734	-0.136	0.657	-0.152	0.92	-0.02	0.41	-0.075	0.477	-0.18	0.843
-0.228	0.738	-0.135	0.657	-0.152	0.921	-0.02	0.408	-0.075	0.477	-0.18	0.846
-0.228	0.734	-0.135	0.655	-0.152	0.923	-0.02	0.404	-0.075	0.476	-0.18	0.843
-0.228	0.737	-0.135	0.661	-0.151	0.923	-0.02	0.406	-0.075	0.476	-0.18	0.842
-0.228	0.736	-0.135	0.663	-0.151	0.921	-0.02	0.4	-0.074	0.475	-0.18	0.844
-0.228	0.738	-0.135	0.661	-0.151	0.919	-0.019	0.403	-0.074	0.471	-0.18	0.846
-0.228	0.737	-0.135	0.66	-0.151	0.923	-0.019	0.4	-0.074	0.467	-0.18	0.846
-0.227	0.738	-0.135	0.659	-0.151	0.92	-0.019	0.399	-0.074	0.465	-0.18	0.846
-0.227	0.738	-0.135	0.66	-0.151	0.927	-0.019	0.4	-0.074	0.467	-0.179	0.854
-0.227	0.74	-0.135	0.663	-0.151	0.921	-0.019	0.396	-0.074	0.467	-0.179	0.853
-0.227	0.741	-0.135	0.657	-0.151	0.927	-0.019	0.399	-0.074	0.467	-0.179	0.851
-0.227	0.74	-0.134	0.66	-0.151	0.927	-0.019	0.398	-0.074	0.467	-0.179	0.853
-0.227	0.741	-0.134	0.667	-0.151	0.925	-0.019	0.396	-0.074	0.464	-0.179	0.851
-0.227	0.74	-0.134	0.668	-0.15	0.927	-0.019	0.4	-0.074	0.457	-0.179	0.851
-0.227	0.74	-0.134	0.668	-0.15	0.924	-0.019	0.398	-0.073	0.457	-0.179	0.853
-0.227	0.74	-0.134	0.664	-0.15	0.927	-0.018	0.398	-0.073	0.46	-0.179	0.851
-0.227	0.74	-0.134	0.667	-0.15	0.921	-0.018	0.398	-0.073	0.46	-0.179	0.857
-0.226	0.741	-0.134	0.668	-0.15	0.928	-0.018	0.388	-0.073	0.463	-0.179	0.857
-0.226	0.738	-0.134	0.663	-0.15	0.923	-0.018	0.387	-0.073	0.463	-0.178	0.855
-0.226	0.745	-0.134	0.661	-0.15	0.93	-0.018	0.377	-0.073	0.46	-0.178	0.855
-0.226	0.74	-0.134	0.665	-0.15	0.924	-0.018	0.37	-0.073	0.463	-0.178	0.858
-0.226	0.745	-0.133	0.664	-0.15	0.931	-0.018	0.367	-0.073	0.463	-0.178	0.857
-0.226	0.737	-0.133	0.663	-0.15	0.928	-0.018	0.357	-0.073	0.467	-0.178	0.854
-0.226	0.745	-0.133	0.661	-0.149	0.928	-0.018	0.353	-0.073	0.467	-0.178	0.854
-0.226	0.744	-0.133	0.66	-0.149	0.928	-0.018	0.345	-0.072	0.467	-0.178	0.859
-0.226	0.744	-0.133	0.663	-0.149	0.925	-0.017	0.337	-0.072	0.464	-0.178	0.859
-0.226	0.746	-0.133	0.657	-0.149	0.927	-0.017	0.325	-0.072	0.467	-0.178	0.858
-0.225	0.744	-0.133	0.657	-0.149	0.924	-0.017	0.308	-0.072	0.467	-0.178	0.858
-0.225	0.752	-0.133	0.656	-0.149	0.928	-0.017	0.299	-0.072	0.471	-0.177	0.861
-0.225	0.749	-0.133	0.66	-0.149	0.924	-0.017	0.299	-0.072	0.471	-0.177	0.858
-0.225	0.757	-0.133	0.659	-0.149	0.927	-0.017	0.29	-0.072	0.469	-0.177	0.854
-0.225	0.755	-0.132	0.655	-0.149	0.924	-0.017	0.287	-0.072	0.468	-0.177	0.854
-0.225	0.76	-0.132	0.652	-0.149	0.927	-0.017	0.284	-0.072	0.467	-0.177	0.855
-0.225	0.76	-0.132	0.656	-0.148	0.924	-0.017	0.276	-0.072	0.469	-0.177	0.851
-0.225	0.764	-0.132	0.656	-0.148	0.928	-0.017	0.272	-0.071	0.469	-0.177	0.85
-0.225	0.763	-0.132	0.653	-0.148	0.925	-0.016	0.271	-0.071	0.469	-0.177	0.85
-0.225	0.765	-0.132	0.651	-0.148	0.928	-0.016	0.262	-0.071	0.469	-0.177	0.848
-0.224	0.768	-0.132	0.651	-0.148	0.928	-0.016	0.261	-0.071	0.471	-0.177	0.847
-0.224	0.767	-0.132	0.653	-0.148	0.925	-0.016	0.255	-0.071	0.471	-0.176	0.843
-0.224	0.769	-0.132	0.651	-0.148	0.927	-0.016	0.251	-0.071	0.473	-0.176	0.844
-0.224	0.769	-0.132	0.651	-0.148	0.925	-0.016	0.249	-0.071	0.472	-0.176	0.844
-0.224	0.773	-0.131	0.648	-0.148	0.923	-0.016	0.245	-0.071	0.469	-0.176	0.838
-0.224	0.771	-0.131	0.651	-0.148	0.921	-0.016	0.237	-0.071	0.471	-0.176	0.839
-0.224	0.775	-0.131	0.651	-0.147	0.924	-0.016	0.239	-0.071	0.472	-0.176	0.838
-0.224	0.771	-0.131	0.649	-0.147	0.921	-0.015	0.234	-0.07	0.476	-0.176	0.84
-0.224	0.775	-0.131	0.645	-0.147	0.925	-0.015	0.23	-0.07	0.479	-0.176	0.836
-0.224	0.773	-0.131	0.648	-0.147	0.923	-0.015	0.229	-0.07	0.476	-0.176	0.835
-0.223	0.778	-0.131	0.648	-0.147	0.924	-0.015	0.221	-0.07	0.476	-0.176	0.838
-0.223	0.773	-0.131	0.645	-0.147	0.924	-0.015	0.218	-0.07	0.475	-0.175	0.835
-0.223	0.775	-0.131	0.641	-0.147	0.923	-0.015	0.216	-0.07	0.475	-0.175	0.832
-0.223	0.778	-0.131	0.644	-0.147	0.92	-0.015	0.213	-0.07	0.479	-0.175	0.832
-0.223	0.773	-0.13	0.644	-0.147	0.92	-0.015	0.209	-0.07	0.479	-0.175	0.831
-0.223	0.779	-0.13	0.643	-0.147	0.921	-0.015	0.212	-0.07	0.476	-0.175	0.831
-0.223	0.778	-0.13	0.641	-0.146	0.92	-0.015	0.205	-0.07	0.48	-0.175	0.828
-0.223	0.779	-0.13	0.643	-0.146	0.923	-0.014	0.203	-0.069	0.48	-0.175	0.825
-0.223	0.776	-0.13	0.644	-0.146	0.923	-0.014	0.2	-0.069	0.481	-0.175	0.827
-0.223	0.779	-0.13	0.644	-0.146	0.921	-0.014	0.195	-0.069	0.483	-0.175	0.825
-0.222	0.778	-0.13	0.641	-0.146	0.923	-0.014	0.196	-0.069	0.479	-0.175	0.822
-0.222	0.779	-0.13	0.64	-0.146	0.919	-0.014	0.196	-0.069	0.476	-0.174	0.822
-0.222	0.779	-0.13	0.643	-0.146	0.921	-0.014	0.188	-0.069	0.472	-0.174	0.822
-0.222	0.78	-0.13	0.644	-0.146	0.917	-0.014	0.187	-0.069	0.472	-0.174	0.822
-0.222	0.78	-0.129	0.644	-0.146	0.921	-0.014	0.187	-0.069	0.473	-0.174	0.82
-0.222	0.78	-0.129	0.641	-0.146	0.919	-0.014	0.183	-0.069	0.473	-0.174	0.816
-0.222	0.784	-0.129	0.645	-0.145	0.921	-0.014	0.18	-0.069	0.472	-0.174	0.817
-0.222	0.783	-0.129	0.645	-0.145	0.923	-0.013	0.18	-0.068	0.475	-0.174	0.818
-0.222	0.78	-0.129	0.644	-0.145	0.923	-0.013	0.176	-0.068	0.468	-0.174	0.813
-0.222	0.779	-0.129	0.644	-0.145	0.925	-0.013	0.174	-0.068	0.471	-0.174	0.811
-0.221	0.78	-0.129	0.643	-0.145	0.923	-0.013	0.175	-0.068	0.471	-0.174	0.813
-0.221	0.779	-0.129	0.648	-0.145	0.928	-0.013	0.17	-0.068	0.465	-0.173	0.814
-0.221	0.78	-0.129	0.645	-0.145	0.925	-0.013	0.17	-0.068	0.463	-0.173	0.811
-0.221	0.779	-0.129	0.643	-0.145	0.928	-0.013	0.167	-0.068	0.452	-0.173	0.809
-0.221	0.779	-0.128	0.645	-0.145	0.923	-0.013	0.163	-0.068	0.452	-0.173	0.81
-0.221	0.78	-0.128	0.647	-0.145	0.927	-0.013	0.161	-0.068	0.449	-0.173	0.808
-0.221	0.779	-0.128	0.647	-0.144	0.923	-0.013	0.163	-0.068	0.444	-0.173	0.803
-0.221	0.782	-0.128	0.647	-0.144	0.928	-0.012	0.158	-0.067	0.439	-0.173	0.803
-0.221	0.778	-0.128	0.647	-0.144	0.927	-0.012	0.158	-0.067	0.435	-0.173	0.805
-0.221	0.78	-0.128	0.649	-0.144	0.93	-0.012	0.158	-0.067	0.428	-0.173	0.808
-0.22	0.775	-0.128	0.651	-0.144	0.93	-0.012	0.154	-0.067	0.429	-0.173	0.803
-0.22	0.776	-0.128	0.649	-0.144	0.928	-0.012	0.152	-0.067	0.428	-0.172	0.802
-0.22	0.772	-0.128	0.653	-0.144	0.931	-0.012	0.152	-0.067	0.425	-0.172	0.801
-0.22	0.772	-0.128	0.655	-0.144	0.928	-0.012	0.149	-0.067	0.424	-0.172	0.805
-0.22	0.773	-0.127	0.655	-0.144	0.932	-0.012	0.145	-0.067	0.422	-0.172	0.805
-0.22	0.772	-0.127	0.649	-0.144	0.928	-0.012	0.148	-0.067	0.42	-0.172	0.803
-0.22	0.772	-0.127	0.647	-0.143	0.932	-0.012	0.144	-0.067	0.423	-0.172	0.808
-0.22	0.771	-0.127	0.647	-0.143	0.931	-0.011	0.14	-0.066	0.422	-0.172	0.809
-0.22	0.773	-0.127	0.647	-0.143	0.935	-0.011	0.144	-0.066	0.422	-0.172	0.811
-0.22	0.772	-0.127	0.644	-0.143	0.932	-0.011	0.141	-0.066	0.416	-0.172	0.811
-0.219	0.773	-0.127	0.64	-0.143	0.931	-0.011	0.137	-0.066	0.416	-0.172	0.811
-0.219	0.771	-0.127	0.64	-0.143	0.934	-0.011	0.138	-0.066	0.416	-0.171	0.82
-0.219	0.776	-0.127	0.639	-0.143	0.931	-0.011	0.136	-0.066	0.416	-0.171	0.82
-0.219	0.771	-0.127	0.639	-0.143	0.934	-0.011	0.134	-0.066	0.415	-0.171	0.818
-0.219	0.771	-0.126	0.632	-0.143	0.931	-0.011	0.133	-0.066	0.414	-0.171	0.821
-0.219	0.769	-0.126	0.633	-0.143	0.935	-0.011	0.132	-0.066	0.412	-0.171	0.825
-0.219	0.769	-0.126	0.632	-0.142	0.934	-0.011	0.127	-0.066	0.408	-0.171	0.827
-0.219	0.769	-0.126	0.635	-0.142	0.936	-0.011	0.129	-0.066	0.407	-0.171	0.824
-0.219	0.768	-0.126	0.631	-0.142	0.934	-0.01	0.13	-0.065	0.407	-0.171	0.829
-0.219	0.768	-0.126	0.625	-0.142	0.936	-0.01	0.125	-0.065	0.41	-0.171	0.832
-0.218	0.767	-0.126	0.625	-0.142	0.935	-0.01	0.127	-0.065	0.404	-0.171	0.829
-0.218	0.767	-0.126	0.628	-0.142	0.935	-0.01	0.127	-0.065	0.403	-0.17	0.831
-0.218	0.764	-0.126	0.625	-0.142	0.935	-0.01	0.121	-0.065	0.402	-0.17	0.832
-0.218	0.767	-0.126	0.623	-0.142	0.935	-0.01	0.121	-0.065	0.4	-0.17	0.835
-0.218	0.763	-0.125	0.618	-0.142	0.939	-0.01	0.125	-0.065	0.402	-0.17	0.836
-0.218	0.767	-0.125	0.618	-0.142	0.936	-0.01	0.12	-0.065	0.404	-0.17	0.833
-0.218	0.765	-0.125	0.618	-0.141	0.938	-0.01	0.12	-0.065	0.404	-0.17	0.836
-0.218	0.764	-0.125	0.614	-0.141	0.936	-0.01	0.121	-0.065	0.4	-0.17	0.838
-0.218	0.765	-0.125	0.613	-0.141	0.939	-0.009	0.119	-0.064	0.4	-0.17	0.839
-0.218	0.765	-0.125	0.614	-0.141	0.938	-0.009	0.116	-0.064	0.398	-0.17	0.838
-0.217	0.765	-0.125	0.617	-0.141	0.939	-0.009	0.117	-0.064	0.402	-0.17	0.839
-0.217	0.764	-0.125	0.614	-0.141	0.938	-0.009	0.117	-0.064	0.403	-0.169	0.843
-0.217	0.768	-0.125	0.611	-0.141	0.938	-0.009	0.114	-0.064	0.4	-0.169	0.84
-0.217	0.763	-0.125	0.609	-0.141	0.938	-0.009	0.114	-0.064	0.402	-0.169	0.84
-0.217	0.768	-0.124	0.611	-0.141	0.935	-0.009	0.115	-0.064	0.403	-0.169	0.843
-0.217	0.764	-0.124	0.606	-0.141	0.938	-0.009	0.11	-0.064	0.407	-0.169	0.843
-0.217	0.765	-0.124	0.606	-0.14	0.936	-0.009	0.112	-0.064	0.41	-0.169	0.846
-0.217	0.763	-0.124	0.604	-0.14	0.938	-0.009	0.115	-0.064	0.412	-0.169	0.847
-0.217	0.764	-0.124	0.606	-0.14	0.936	-0.008	0.106	-0.063	0.412	-0.169	0.846
-0.217	0.761	-0.124	0.605	-0.14	0.939	-0.008	0.108	-0.063	0.415	-0.169	0.848
-0.216	0.761	-0.124	0.6	-0.14	0.936	-0.008	0.111	-0.063	0.419	-0.169	0.848
-0.216	0.764	-0.124	0.598	-0.14	0.936	-0.008	0.107	-0.063	0.427	-0.168	0.847
-0.216	0.761	-0.124	0.598	-0.14	0.935	-0.008	0.104	-0.063	0.431	-0.168	0.85
-0.216	0.763	-0.124	0.598	-0.14	0.935	-0.008	0.11	-0.063	0.435	-0.168	0.85
-0.216	0.76	-0.123	0.598	-0.14	0.934	-0.008	0.108	-0.063	0.435	-0.168	0.848
-0.216	0.761	-0.123	0.593	-0.14	0.931	-0.008	0.104	-0.063	0.435	-0.168	0.846
-0.216	0.757	-0.123	0.592	-0.139	0.934	-0.008	0.107	-0.063	0.439	-0.168	0.851
-0.216	0.76	-0.123	0.594	-0.139	0.932	-0.008	0.103	-0.062	0.444	-0.168	0.85
-0.216	0.76	-0.123	0.593	-0.139	0.939	-0.007	0.102	-0.062	0.444	-0.168	0.847
-0.216	0.76	-0.123	0.59	-0.139	0.932	-0.007	0.104	-0.062	0.447	-0.168	0.842
-0.215	0.759	-0.123	0.589	-0.139	0.935	-0.007	0.106	-0.062	0.448	-0.168	0.847
-0.215	0.759	-0.123	0.59	-0.139	0.927	-0.007	0.1	-0.062	0.448	-0.167	0.844
-0.215	0.759	-0.123	0.59	-0.139	0.928	-0.007	0.104	-0.062	0.455	-0.167	0.84
-0.215	0.756	-0.123	0.585	-0.139	0.924	-0.007	0.102	-0.062	0.457	-0.167	0.836
-0.215	0.757	-0.122	0.582	-0.139	0.921	-0.007	0.098	-0.062	0.457	-0.167	0.84
-0.215	0.755	-0.122	0.58	-0.139	0.921	-0.007	0.099	-0.062	0.459	-0.167	0.84
-0.215	0.757	-0.122	0.584	-0.138	0.92	-0.007	0.1	-0.062	0.459	-0.167	0.838
-0.215	0.755	-0.122	0.582	-0.138	0.92	-0.007	0.096	-0.061	0.463	-0.167	0.836
-0.215	0.757	-0.122	0.58	-0.138	0.916	-0.006	0.096	-0.061	0.465	-0.167	0.838
-0.215	0.757	-0.122	0.577	-0.138	0.919	-0.006	0.102	-0.061	0.465	-0.167	0.838
-0.214	0.757	-0.122	0.577	-0.138	0.913	-0.006	0.098	-0.061	0.468	-0.167	0.833
-0.214	0.757	-0.122	0.576	-0.138	0.913	-0.006	0.094	-0.061	0.468	-0.166	0.828
-0.214	0.755	-0.122	0.576	-0.138	0.91	-0.006	0.098	-0.061	0.468	-0.166	0.828
-0.214	0.755	-0.122	0.57	-0.138	0.91	-0.006	0.094	-0.061	0.476	-0.166	0.829
-0.214	0.752	-0.121	0.568	-0.138	0.913	-0.006	0.09	-0.061	0.475	-0.166	0.824
-0.214	0.756	-0.121	0.57	-0.138	0.91	-0.006	0.094	-0.061	0.475	-0.166	0.822
-0.214	0.75	-0.121	0.568	-0.137	0.916	-0.006	0.095	-0.061	0.477	-0.166	0.818
-0.214	0.756	-0.121	0.566	-0.137	0.912	-0.006	0.091	-0.06	0.477	-0.166	0.82
-0.214	0.75	-0.121	0.561	-0.137	0.914	-0.005	0.09	-0.06	0.483	-0.166	0.816
-0.214	0.753	-0.121	0.564	-0.137	0.908	-0.005	0.095	-0.06	0.484	-0.166	0.813
-0.213	0.749	-0.121	0.572	-0.137	0.91	-0.005	0.09	-0.06	0.484	-0.166	0.813
-0.213	0.75	-0.121	0.569	-0.137	0.906	-0.005	0.089	-0.06	0.485	-0.165	0.811
-0.213	0.745	-0.121	0.566	-0.137	0.908	-0.005	0.09	-0.06	0.487	-0.165	0.809
-0.213	0.741	-0.121	0.569	-0.137	0.909	-0.005	0.087	-0.06	0.49	-0.165	0.803
-0.213	0.745	-0.12	0.569	-0.137	0.912	-0.005	0.089	-0.06	0.492	-0.165	0.808
-0.213	0.74	-0.12	0.572	-0.137	0.912	-0.005	0.089	-0.06	0.492	-0.165	0.81
-0.213	0.745	-0.12	0.568	-0.136	0.91	-0.005	0.087	-0.06	0.489	-0.165	0.805
-0.213	0.738	-0.12	0.566	-0.136	0.91	-0.005	0.083	-0.059	0.493	-0.165	0.799
-0.213	0.741	-0.12	0.57	-0.136	0.905	-0.004	0.087	-0.059	0.496	-0.165	0.797
-0.213	0.737	-0.12	0.572	-0.136	0.906	-0.004	0.085	-0.059	0.498	-0.165	0.794
-0.212	0.736	-0.12	0.577	-0.136	0.905	-0.004	0.083	-0.059	0.5	-0.165	0.787
-0.212	0.733	-0.12	0.578	-0.136	0.906	-0.004	0.083	-0.059	0.498	-0.164	0.779
-0.212	0.733	-0.12	0.576	-0.136	0.906	-0.004	0.083	-0.059	0.5	-0.164	0.779
-0.212	0.733	-0.12	0.581	-0.136	0.906	-0.004	0.081	-0.059	0.504	-0.164	0.776
-0.212	0.729	-0.119	0.581	-0.136	0.909	-0.004	0.081	-0.059	0.505	-0.164	0.773
-0.212	0.732	-0.119	0.578	-0.136	0.906	-0.004	0.079	-0.059	0.504	-0.164	0.768
-0.212	0.727	-0.119	0.578	-0.135	0.908	-0.004	0.078	-0.059	0.502	-0.164	0.763
-0.212	0.73	-0.119	0.578	-0.135	0.906	-0.004	0.075	-0.058	0.505	-0.164	0.76
-0.212	0.725	-0.119	0.582	-0.135	0.906	-0.003	0.078	-0.058	0.509	-0.164	0.76
-0.212	0.725	-0.119	0.582	-0.135	0.905	-0.003	0.077	-0.058	0.506	-0.164	0.75
-0.211	0.723	-0.119	0.581	-0.135	0.906	-0.003	0.072	-0.058	0.508	-0.164	0.745
-0.211	0.723	-0.119	0.582	-0.135	0.905	-0.003	0.057	-0.058	0.509	-0.163	0.746
-0.211	0.719	-0.119	0.584	-0.135	0.906	-0.003	0.039	-0.058	0.51	-0.163	0.744
-0.211	0.723	-0.119	0.588	-0.135	0.91	-0.003	0.023	-0.058	0.513	-0.163	0.741
-0.211	0.725	-0.118	0.584	-0.135	0.903	-0.003	0.009	-0.058	0.513	-0.163	0.734
-0.211	0.725	-0.118	0.581	-0.135	0.91	-0.003	-0.004	-0.058	0.51	-0.163	0.73
-0.211	0.729	-0.118	0.582	-0.134	0.905	-0.003	-0.019	-0.058	0.51	-0.163	0.73
-0.211	0.727	-0.118	0.585	-0.134	0.91	-0.003	-0.033	-0.057	0.514	-0.163	0.726
-0.211	0.732	-0.118	0.586	-0.134	0.908	-0.002	-0.042	-0.057	0.516	-0.163	0.723
-0.211	0.73	-0.118	0.584	-0.134	0.909	-0.002	-0.053	-0.057	0.516	-0.163	0.718
-0.21	0.733	-0.118	0.582	-0.134	0.906	-0.002	-0.064	-0.057	0.518	-0.163	0.715
-0.21	0.733	-0.118	0.585	-0.134	0.908	-0.002	-0.078	-0.057	0.52	-0.162	0.717
-0.21	0.734	-0.118	0.586	-0.134	0.906	-0.002	-0.085	-0.057	0.52	-0.162	0.714
-0.21	0.737	-0.118	0.585	-0.134	0.909	-0.002	-0.101	-0.057	0.521	-0.162	0.709
-0.21	0.734	-0.117	0.588	-0.134	0.909	-0.002	-0.118	-0.057	0.52	-0.162	0.705
-0.21	0.74	-0.117	0.586	-0.134	0.908	-0.002	-0.13	-0.057	0.52	-0.162	0.698
-0.21	0.737	-0.117	0.588	-0.133	0.909	-0.002	-0.136	-0.057	0.52	-0.162	0.696
-0.21	0.741	-0.117	0.585	-0.133	0.906	-0.002	-0.148	-0.056	0.522	-0.162	0.691
-0.21	0.74	-0.117	0.584	-0.133	0.91	-0.001	-0.157	-0.056	0.524	-0.162	0.686
-0.21	0.741	-0.117	0.585	-0.133	0.906	-0.001	-0.169	-0.056	0.522	-0.162	0.682
-0.209	0.742	-0.117	0.586	-0.133	0.908	-0.001	-0.173	-0.056	0.526	-0.162	0.678
-0.209	0.742	-0.117	0.586	-0.133	0.906	-0.001	-0.185	-0.056	0.529	-0.161	0.676
-0.209	0.745	-0.117	0.585	-0.133	0.903	-0.001	-0.2	-0.056	0.53	-0.161	0.673
-0.209	0.742	-0.117	0.584	-0.133	0.908	-0.001	-0.212	-0.056	0.528	-0.161	0.67
-0.209	0.748	-0.116	0.586	-0.133	0.905	-0.001	-0.226	-0.056	0.528	-0.161	0.67
-0.209	0.744	-0.116	0.59	-0.133	0.91	-0.001	-0.234	-0.056	0.526	-0.161	0.67
-0.209	0.752	-0.116	0.588	-0.132	0.908	-0.001	-0.244	-0.056	0.529	-0.161	0.667
-0.209	0.748	-0.116	0.589	-0.132	0.909	-0.001	-0.252	-0.055	0.53	-0.161	0.661
-0.209	0.75	-0.116	0.585	-0.132	0.908	0	-0.264	-0.055	0.529	-0.161	0.656
-0.209	0.745	-0.116	0.593	-0.132	0.91	0	-0.272	-0.055	0.533	-0.161	0.649
-0.208	0.748	-0.116	0.593	-0.132	0.906	0	-0.278	-0.055	0.534	-0.161	0.647
-0.208	0.748	-0.116	0.589	-0.132	0.906	0	-0.29	-0.055	0.541	-0.16	0.643
-0.208	0.745	-0.116	0.592	-0.132	0.906	0	-0.303	-0.055	0.538	-0.16	0.643
-0.208	0.746	-0.116	0.592	-0.132	0.908	0	-0.311	-0.055	0.533	-0.16	0.639
-0.208	0.742	-0.115	0.594	-0.132	0.909	0	-0.315	-0.055	0.536	-0.16	0.641
-0.208	0.748	-0.115	0.59	-0.132	0.908	0	-0.314	-0.055	0.54	-0.16	0.641
-0.208	0.741	-0.115	0.59	-0.131	0.912	0	-0.321	-0.055	0.538	-0.16	0.635
-0.208	0.746	-0.115	0.592	-0.131	0.909	0.001	-0.326	-0.054	0.542	-0.16	0.627
-0.208	0.745	-0.115	0.594	-0.131	0.91	0.001	-0.332	-0.054	0.542	-0.16	0.62
-0.208	0.744	-0.115	0.59	-0.131	0.909	0.001	-0.338	-0.054	0.55	-0.16	0.612
-0.207	0.742	-0.115	0.588	-0.131	0.908	0.001	-0.346	-0.054	0.553	-0.16	0.614
-0.207	0.744	-0.115	0.586	-0.131	0.91	0.001	-0.351	-0.054	0.549	-0.159	0.616
-0.207	0.745	-0.115	0.59	-0.131	0.906	0.001	-0.356	-0.054	0.548	-0.159	0.613
-0.207	0.742	-0.115	0.59	-0.131	0.913	0.001	-0.36	-0.054	0.548	-0.159	0.616
-0.207	0.744	-0.114	0.585	-0.131	0.909	0.001	-0.362	-0.054	0.553	-0.159	0.613
-0.207	0.74	-0.114	0.585	-0.131	0.916	0.001	-0.364	-0.054	0.553	-0.159	0.617
-0.207	0.741	-0.114	0.585	-0.13	0.912	0.001	-0.363	-0.054	0.553	-0.159	0.617
-0.207	0.736	-0.114	0.586	-0.13	0.91	0.002	-0.37	-0.053	0.557	-0.159	0.613
-0.207	0.74	-0.114	0.585	-0.13	0.91	0.002	-0.376	-0.053	0.561	-0.159	0.611
-0.207	0.736	-0.114	0.581	-0.13	0.909	0.002	-0.379	-0.053	0.561	-0.159	0.609
-0.206	0.737	-0.114	0.58	-0.13	0.912	0.002	-0.38	-0.053	0.561	-0.159	0.609
-0.206	0.737	-0.114	0.584	-0.13	0.909	0.002	-0.38	-0.053	0.558	-0.158	0.616
-0.206	0.737	-0.114	0.581	-0.13	0.914	0.002	-0.384	-0.053	0.562	-0.158	0.62
-0.206	0.737	-0.114	0.58	-0.13	0.91	0.002	-0.388	-0.053	0.561	-0.158	0.616
-0.206	0.738	-0.113	0.576	-0.13	0.914	0.002	-0.39	-0.053	0.558	-0.158	0.617
-0.206	0.74	-0.113	0.578	-0.13	0.913	0.002	-0.394	-0.053	0.561	-0.158	0.616
-0.206	0.737	-0.113	0.581	-0.129	0.914	0.002	-0.393	-0.053	0.561	-0.158	0.62
-0.206	0.738	-0.113	0.581	-0.129	0.913	0.003	-0.396	-0.052	0.566	-0.158	0.62
-0.206	0.736	-0.113	0.577	-0.129	0.914	0.003	-0.401	-0.052	0.565	-0.158	0.618
-0.206	0.738	-0.113	0.576	-0.129	0.914	0.003	-0.403	-0.052	0.566	-0.158	0.617
-0.205	0.738	-0.113	0.578	-0.129	0.913	0.003	-0.407	-0.052	0.569	-0.158	0.623
-0.205	0.738	-0.113	0.58	-0.129	0.916	0.003	-0.406	-0.052	0.57	-0.157	0.628
-0.205	0.74	-0.113	0.576	-0.129	0.914	0.003	-0.406	-0.052	0.572	-0.157	0.632
-0.205	0.738	-0.113	0.574	-0.129	0.917	0.003	-0.412	-0.052	0.57	-0.157	0.633
-0.205	0.738	-0.112	0.576	-0.129	0.913	0.003	-0.415	-0.052	0.572	-0.157	0.632
-0.205	0.737	-0.112	0.577	-0.129	0.917	0.003	-0.42	-0.052	0.578	-0.157	0.633
-0.205	0.736	-0.112	0.58	-0.128	0.913	0.003	-0.422	-0.052	0.584	-0.157	0.636
-0.205	0.732	-0.112	0.574	-0.128	0.917	0.004	-0.419	-0.051	0.58	-0.157	0.64
-0.205	0.733	-0.112	0.576	-0.128	0.916	0.004	-0.42	-0.051	0.58	-0.157	0.636
-0.205	0.732	-0.112	0.577	-0.128	0.917	0.004	-0.423	-0.051	0.58	-0.157	0.637
-0.204	0.734	-0.112	0.578	-0.128	0.917	0.004	-0.425	-0.051	0.58	-0.157	0.64
-0.204	0.734	-0.112	0.576	-0.128	0.916	0.004	-0.431	-0.051	0.577	-0.156	0.643
-0.204	0.732	-0.112	0.573	-0.128	0.917	0.004	-0.431	-0.051	0.573	-0.156	0.649
-0.204	0.734	-0.112	0.574	-0.128	0.912	0.004	-0.429	-0.051	0.574	-0.156	0.651
-0.204	0.727	-0.111	0.577	-0.128	0.913	0.004	-0.432	-0.051	0.576	-0.156	0.648
-0.204	0.732	-0.111	0.574	-0.128	0.91	0.004	-0.432	-0.051	0.576	-0.156	0.648
-0.204	0.726	-0.111	0.573	-0.127	0.914	0.004	-0.438	-0.051	0.578	-0.156	0.653
-0.204	0.73	-0.111	0.577	-0.127	0.916	0.005	-0.44	-0.05	0.58	-0.156	0.656
-0.204	0.725	-0.111	0.578	-0.127	0.917	0.005	-0.441	-0.05	0.584	-0.156	0.657
-0.204	0.727	-0.111	0.582	-0.127	0.916	0.005	-0.442	-0.05	0.581	-0.156	0.66
-0.203	0.732	-0.111	0.58	-0.127	0.914	0.005	-0.441	-0.05	0.577	-0.156	0.66
-0.203	0.73	-0.111	0.578	-0.127	0.914	0.005	-0.444	-0.05	0.578	-0.155	0.661
-0.203	0.729	-0.111	0.577	-0.127	0.913	0.005	-0.446	-0.05	0.577	-0.155	0.664
-0.203	0.725	-0.111	0.581	-0.127	0.916	0.005	-0.45	-0.05	0.578	-0.155	0.667
-0.203	0.729	-0.11	0.58	-0.127	0.916	0.005	-0.453	-0.05	0.577	-0.155	0.665
-0.203	0.723	-0.11	0.577	-0.127	0.916	0.005	-0.448	-0.05	0.577	-0.155	0.668
-0.203	0.723	-0.11	0.58	-0.126	0.917	0.005	-0.448	-0.05	0.578	-0.155	0.671
-0.203	0.719	-0.11	0.582	-0.126	0.914	0.005	-0.454	-0.05	0.578	-0.155	0.676
-0.203	0.715	-0.11	0.582	-0.126	0.917	0.006	-0.465	-0.049	0.574	-0.155	0.676
-0.203	0.718	-0.11	0.581	-0.126	0.91	0.006	-0.506	-0.049	0.576	-0.155	0.678
-0.202	0.715	-0.11	0.581	-0.126	0.917	0.006	-0.536	-0.049	0.576	-0.155	0.679
-0.202	0.717	-0.11	0.582	-0.126	0.912	0.006	-0.54	-0.049	0.576	-0.154	0.686
-0.202	0.713	-0.11	0.585	-0.126	0.919	0.006	-0.539	-0.049	0.574	-0.154	0.687
-0.202	0.717	-0.11	0.584	-0.126	0.917	0.006	-0.536	-0.049	0.574	-0.154	0.687
-0.202	0.713	-0.109	0.582	-0.126	0.92	0.006	-0.533	-0.049	0.573	-0.154	0.684
-0.202	0.711	-0.109	0.585	-0.126	0.92	0.006	-0.535	-0.049	0.573	-0.154	0.686
-0.202	0.706	-0.109	0.588	-0.125	0.921	0.006	-0.537	-0.049	0.569	-0.154	0.691
-0.202	0.705	-0.109	0.584	-0.125	0.923	0.006	-0.563	-0.049	0.569	-0.154	0.694
-0.202	0.699	-0.109	0.581	-0.125	0.919	0.007	-0.61	-0.048	0.572	-0.154	0.694
-0.202	0.696	-0.109	0.58	-0.125	0.923	0.007	-0.652	-0.048	0.57	-0.154	0.692
-0.201	0.698	-0.109	0.582	-0.125	0.917	0.007	-0.683	-0.048	0.568	-0.154	0.696
-0.201	0.694	-0.109	0.582	-0.125	0.92	0.007	-0.714	-0.048	0.568	-0.153	0.698
-0.201	0.699	-0.109	0.581	-0.125	0.914	0.007	-0.738	-0.048	0.568	-0.153	0.699
-0.201	0.696	-0.109	0.58	-0.125	0.914	0.007	-0.767	-0.048	0.568	-0.153	0.699
-0.201	0.696	-0.108	0.58	-0.125	0.912	0.007	-0.8	-0.048	0.566	-0.153	0.696
-0.201	0.696	-0.108	0.584	-0.124	0.91	0.007	-0.836	-0.048	0.562	-0.153	0.7
-0.201	0.69	-0.108	0.584	-0.124	0.91	0.007	-0.873	-0.048	0.566	-0.153	0.702
-0.201	0.694	-0.108	0.58	-0.124	0.908	0.007	-0.914	-0.048	0.566	-0.153	0.702
-0.201	0.682	-0.108	0.577	-0.124	0.906	0.008	-0.947	-0.047	0.564	-0.153	0.702
-0.201	0.688	-0.108	0.581	-0.124	0.905	0.008	-0.978	-0.047	0.562	-0.153	0.707
-0.2	0.684	-0.108	0.581	-0.124	0.908	0.008	-1.006	-0.047	0.565	-0.153	0.707
-0.2	0.684	-0.108	0.578	-0.124	0.903	0.008	-1.017	-0.047	0.565	-0.152	0.709
-0.2	0.688	-0.108	0.577	-0.124	0.905	0.008	-1.022	-0.047	0.564	-0.152	0.707
-0.2	0.686	-0.108	0.578	-0.124	0.898	0.008	-1.048	-0.047	0.562	-0.152	0.706
-0.2	0.691	-0.107	0.578	-0.124	0.899	0.008	-1.08	-0.047	0.566	-0.152	0.706
-0.2	0.686	-0.107	0.576	-0.123	0.898	0.008	-1.115	-0.047	0.568	-0.152	0.711
-0.2	0.688	-0.107	0.574	-0.123	0.896	0.008	-1.141	-0.047	0.565	-0.152	0.711
-0.2	0.682	-0.107	0.572	-0.123	0.898	0.008	-1.164	-0.046	0.566	-0.152	0.71
-0.2	0.682	-0.107	0.577	-0.123	0.896	0.009	-1.189	-0.046	0.566	-0.152	0.71
-0.2	0.679	-0.107	0.577	-0.123	0.899	0.009	-1.214	-0.046	0.569	-0.152	0.711
-0.199	0.678	-0.107	0.573	-0.123	0.895	0.009	-1.239	-0.046	0.568	-0.152	0.715
-0.199	0.678	-0.107	0.574	-0.123	0.895	0.009	-1.258	-0.046	0.566	-0.151	0.717
-0.199	0.676	-0.107	0.577	-0.123	0.892	0.009	-1.28	-0.046	0.569	-0.151	0.714
-0.199	0.682	-0.107	0.577	-0.123	0.892	0.009	-1.298	-0.046	0.569	-0.151	0.714
-0.199	0.678	-0.106	0.576	-0.123	0.891	0.009	-1.318	-0.046	0.568	-0.151	0.717
-0.199	0.682	-0.106	0.57	-0.122	0.887	0.009	-1.34	-0.046	0.566	-0.151	0.718
-0.199	0.673	-0.106	0.572	-0.122	0.888	0.009	-1.365	-0.046	0.568	-0.151	0.721
-0.199	0.671	-0.106	0.572	-0.122	0.888	0.009	-1.385	-0.045	0.57	-0.151	0.719
-0.199	0.67	-0.106	0.569	-0.122	0.89	0.01	-1.411	-0.045	0.569	-0.151	0.718
-0.199	0.667	-0.106	0.566	-0.122	0.887	0.01	-1.436	-0.045	0.566	-0.151	0.723
-0.198	0.665	-0.106	0.56	-0.122	0.89	0.01	-1.452	-0.045	0.573	-0.151	0.723
-0.198	0.663	-0.106	0.562	-0.122	0.891	0.01	-1.465	-0.045	0.572	-0.15	0.723
-0.198	0.665	-0.106	0.564	-0.122	0.888	0.01	-1.476	-0.045	0.57	-0.15	0.721
-0.198	0.668	-0.106	0.565	-0.122	0.894	0.01	-1.492	-0.045	0.572	-0.15	0.726
-0.198	0.663	-0.105	0.558	-0.122	0.887	0.01	-1.509	-0.045	0.574	-0.15	0.729
-0.198	0.665	-0.105	0.558	-0.121	0.894	0.01	-1.532	-0.045	0.572	-0.15	0.729
-0.198	0.663	-0.105	0.556	-0.121	0.888	0.01	-1.552	-0.045	0.568	-0.15	0.729
-0.198	0.661	-0.105	0.56	-0.121	0.89	0.01	-1.572	-0.044	0.568	-0.15	0.727
-0.198	0.657	-0.105	0.553	-0.121	0.891	0.011	-1.588	-0.044	0.57	-0.15	0.729
-0.198	0.657	-0.105	0.55	-0.121	0.892	0.011	-1.6	-0.044	0.568	-0.15	0.734
-0.197	0.656	-0.105	0.548	-0.121	0.894	0.011	-1.606	-0.044	0.568	-0.15	0.733
-0.197	0.652	-0.105	0.548	-0.121	0.892	0.011	-1.619	-0.044	0.568	-0.149	0.729
-0.197	0.655	-0.105	0.546	-0.121	0.895	0.011	-1.628	-0.044	0.568	-0.149	0.73
-0.197	0.651	-0.105	0.544	-0.121	0.892	0.011	-1.645	-0.044	0.569	-0.149	0.733
-0.197	0.655	-0.104	0.54	-0.121	0.899	0.011	-1.658	-0.044	0.565	-0.149	0.736
-0.197	0.651	-0.104	0.541	-0.12	0.895	0.011	-1.671	-0.044	0.564	-0.149	0.733
-0.197	0.653	-0.104	0.544	-0.12	0.899	0.011	-1.687	-0.044	0.565	-0.149	0.734
-0.197	0.652	-0.104	0.537	-0.12	0.899	0.011	-1.697	-0.043	0.565	-0.149	0.736
-0.197	0.649	-0.104	0.536	-0.12	0.901	0.012	-1.71	-0.043	0.56	-0.149	0.737
-0.197	0.652	-0.104	0.533	-0.12	0.902	0.012	-1.724	-0.043	0.561	-0.149	0.736
-0.197	0.648	-0.104	0.534	-0.12	0.901	0.012	-1.734	-0.043	0.562	-0.149	0.734
-0.196	0.648	-0.104	0.533	-0.12	0.905	0.012	-1.742	-0.043	0.562	-0.148	0.733
-0.196	0.644	-0.104	0.53	-0.12	0.902	0.012	-1.75	-0.043	0.558	-0.148	0.738
-0.196	0.644	-0.104	0.53	-0.12	0.905	0.012	-1.731	-0.043	0.558	-0.148	0.74
-0.196	0.641	-0.103	0.532	-0.12	0.902	0.012	-1.737	-0.043	0.557	-0.148	0.738
-0.196	0.641	-0.103	0.536	-0.12	0.908	0.012	-1.75	-0.043	0.557	-0.148	0.74
-0.196	0.645	-0.103	0.538	-0.119	0.905	0.012	-1.767	-0.043	0.554	-0.148	0.741
-0.196	0.645	-0.103	0.538	-0.119	0.908	0.012	-1.78	-0.042	0.553	-0.148	0.748
-0.196	0.648	-0.103	0.538	-0.119	0.908	0.013	-1.79	-0.042	0.556	-0.148	0.746
-0.196	0.649	-0.103	0.541	-0.119	0.909	0.013	-1.801	-0.042	0.552	-0.148	0.741
-0.196	0.651	-0.103	0.542	-0.119	0.91	0.013	-1.81	-0.042	0.552	-0.148	0.74
-0.195	0.648	-0.103	0.544	-0.119	0.908	0.013	-1.812	-0.042	0.552	-0.147	0.745
-0.195	0.647	-0.103	0.54	-0.119	0.912	0.013	-1.818	-0.042	0.554	-0.147	0.745
-0.195	0.649	-0.103	0.544	-0.119	0.91	0.013	-1.824	-0.042	0.553	-0.147	0.744
-0.195	0.645	-0.102	0.546	-0.119	0.913	0.013	-1.837	-0.042	0.549	-0.147	0.745
-0.195	0.647	-0.102	0.546	-0.119	0.912	0.013	-1.846	-0.042	0.552	-0.147	0.746
-0.195	0.648	-0.102	0.546	-0.118	0.912	0.013	-1.858	-0.042	0.552	-0.147	0.75
-0.195	0.647	-0.102	0.545	-0.118	0.914	0.013	-1.869	-0.041	0.552	-0.147	0.75
-0.195	0.648	-0.102	0.548	-0.118	0.913	0.014	-1.876	-0.041	0.549	-0.147	0.748
-0.195	0.643	-0.102	0.55	-0.118	0.917	0.014	-1.884	-0.041	0.548	-0.147	0.746
-0.195	0.643	-0.102	0.548	-0.118	0.912	0.014	-1.885	-0.041	0.553	-0.147	0.746
-0.194	0.64	-0.102	0.546	-0.118	0.919	0.014	-1.893	-0.041	0.55	-0.146	0.748
-0.194	0.64	-0.102	0.548	-0.118	0.913	0.014	-1.903	-0.041	0.546	-0.146	0.745
-0.194	0.636	-0.102	0.55	-0.118	0.917	0.014	-1.912	-0.041	0.55	-0.146	0.746
-0.194	0.635	-0.101	0.552	-0.118	0.917	0.014	-1.921	-0.041	0.549	-0.146	0.748
-0.194	0.636	-0.101	0.55	-0.118	0.914	0.014	-1.929	-0.041	0.549	-0.146	0.75
-0.194	0.635	-0.101	0.549	-0.117	0.919	0.014	-1.936	-0.041	0.545	-0.146	0.75
-0.194	0.637	-0.101	0.552	-0.117	0.914	0.014	-1.945	-0.04	0.545	-0.146	0.748
-0.194	0.632	-0.101	0.552	-0.117	0.921	0.015	-1.955	-0.04	0.55	-0.146	0.752
-0.194	0.635	-0.101	0.553	-0.117	0.917	0.015	-1.967	-0.04	0.545	-0.146	0.748
-0.194	0.633	-0.101	0.549	-0.117	0.923	0.015	-1.973	-0.04	0.542	-0.146	0.744
-0.193	0.635	-0.101	0.55	-0.117	0.919	0.015	-1.955	-0.04	0.544	-0.145	0.738
-0.193	0.635	-0.101	0.553	-0.117	0.923	0.015	-1.923	-0.04	0.545	-0.145	0.73
-0.193	0.635	-0.101	0.553	-0.117	0.92	0.015	-1.894	-0.04	0.542	-0.145	0.733
-0.193	0.633	-0.1	0.552	-0.117	0.921	0.015	-1.863	-0.04	0.541	-0.145	0.736
-0.193	0.632	-0.1	0.55	-0.117	0.921	0.015	-1.845	-0.04	0.544	-0.145	0.734
-0.193	0.629	-0.1	0.549	-0.116	0.92	0.015	-1.86	-0.04	0.545	-0.145	0.736
-0.193	0.632	-0.1	0.553	-0.116	0.924	0.015	-1.875	-0.039	0.541	-0.145	0.734
-0.193	0.631	-0.1	0.552	-0.116	0.921	0.016	-1.885	-0.039	0.542	-0.145	0.738
-0.193	0.631	-0.1	0.55	-0.116	0.925	0.016	-1.899	-0.039	0.545	-0.145	0.738
-0.193	0.631	-0.1	0.549	-0.116	0.921	0.016	-1.906	-0.039	0.541	-0.145	0.736
-0.192	0.629	-0.1	0.549	-0.116	0.924	0.016	-1.911	-0.039	0.542	-0.144	0.733
-0.192	0.632	-0.1	0.55	-0.116	0.92	0.016	-1.916	-0.039	0.54	-0.144	0.733
-0.192	0.624	-0.1	0.546	-0.116	0.921	0.016	-1.921	-0.039	0.546	-0.144	0.732
-0.192	0.628	-0.099	0.545	-0.116	0.919	0.016	-1.929	-0.039	0.546	-0.144	0.734
-0.192	0.624	-0.099	0.546	-0.116	0.921	0.016	-1.942	-0.039	0.541	-0.144	0.73
-0.192	0.623	-0.099	0.549	-0.115	0.919	0.016	-1.952	-0.039	0.545	-0.144	0.732
-0.192	0.617	-0.099	0.548	-0.115	0.92	0.017	-1.965	-0.038	0.544	-0.144	0.734
-0.192	0.613	-0.099	0.546	-0.115	0.92	0.017	-1.978	-0.038	0.54	-0.144	0.733
-0.192	0.617	-0.099	0.544	-0.115	0.919	0.017	-1.984	-0.038	0.534	-0.144	0.73
-0.192	0.613	-0.099	0.549	-0.115	0.92	0.017	-1.989	-0.038	0.536	-0.144	0.725
-0.191	0.618	-0.099	0.548	-0.115	0.916	0.017	-1.993	-0.038	0.537	-0.143	0.726
-0.191	0.618	-0.099	0.545	-0.115	0.917	0.017	-2.003	-0.038	0.536	-0.143	0.732
-0.191	0.617	-0.099	0.545	-0.115	0.914	0.017	-2.015	-0.038	0.536	-0.143	0.729
-0.191	0.616	-0.098	0.544	-0.115	0.914	0.017	-2.023	-0.038	0.538	-0.143	0.727
-0.191	0.609	-0.098	0.55	-0.115	0.914	0.017	-2.029	-0.038	0.541	-0.143	0.73
-0.191	0.605	-0.098	0.548	-0.114	0.914	0.017	-2.034	-0.038	0.542	-0.143	0.727
-0.191	0.6	-0.098	0.544	-0.114	0.917	0.018	-2.036	-0.037	0.537	-0.143	0.733
-0.191	0.598	-0.098	0.546	-0.114	0.916	0.018	-2.045	-0.037	0.538	-0.143	0.729
-0.191	0.6	-0.098	0.548	-0.114	0.919	0.018	-2.056	-0.037	0.542	-0.143	0.727
-0.191	0.596	-0.098	0.549	-0.114	0.919	0.018	-2.067	-0.037	0.54	-0.143	0.727
-0.19	0.601	-0.098	0.545	-0.114	0.916	0.018	-2.072	-0.037	0.538	-0.142	0.729
-0.19	0.598	-0.098	0.542	-0.114	0.914	0.018	-2.08	-0.037	0.54	-0.142	0.729
-0.19	0.594	-0.098	0.542	-0.114	0.914	0.018	-2.081	-0.037	0.542	-0.142	0.729
-0.19	0.596	-0.097	0.544	-0.114	0.914	0.018	-2.085	-0.037	0.54	-0.142	0.733
-0.19	0.589	-0.097	0.544	-0.114	0.914	0.018	-2.086	-0.037	0.534	-0.142	0.737
-0.19	0.592	-0.097	0.54	-0.113	0.92	0.018	-2.093	-0.037	0.533	-0.142	0.742
-0.19	0.589	-0.097	0.538	-0.113	0.914	0.019	-2.099	-0.036	0.529	-0.142	0.741
-0.19	0.589	-0.097	0.542	-0.113	0.924	0.019	-2.106	-0.036	0.521	-0.142	0.744
-0.19	0.59	-0.097	0.544	-0.113	0.917	0.019	-2.113	-0.036	0.52	-0.142	0.744
-0.19	0.588	-0.097	0.541	-0.113	0.923	0.019	-2.119	-0.036	0.516	-0.142	0.75
-0.189	0.59	-0.097	0.537	-0.113	0.917	0.019	-2.117	-0.036	0.514	-0.141	0.752
-0.189	0.586	-0.097	0.536	-0.113	0.92	0.019	-2.121	-0.036	0.508	-0.141	0.75
-0.189	0.586	-0.097	0.534	-0.113	0.92	0.019	-2.124	-0.036	0.502	-0.141	0.753
-0.189	0.585	-0.096	0.538	-0.113	0.914	0.019	-2.132	-0.036	0.504	-0.141	0.755
-0.189	0.582	-0.096	0.533	-0.113	0.92	0.019	-2.139	-0.036	0.496	-0.141	0.759
-0.189	0.584	-0.096	0.533	-0.112	0.914	0.019	-2.143	-0.036	0.496	-0.141	0.76
-0.189	0.581	-0.096	0.533	-0.112	0.921	0.02	-2.146	-0.035	0.493	-0.141	0.759
-0.189	0.581	-0.096	0.533	-0.112	0.917	0.02	-2.146	-0.035	0.489	-0.141	0.763
-0.189	0.582	-0.096	0.533	-0.112	0.921	0.02	-2.15	-0.035	0.492	-0.141	0.767
-0.189	0.578	-0.096	0.533	-0.112	0.917	0.02	-2.152	-0.035	0.489	-0.141	0.765
-0.188	0.585	-0.096	0.532	-0.112	0.917	0.02	-2.152	-0.035	0.481	-0.14	0.765
-0.188	0.578	-0.096	0.534	-0.112	0.914	0.02	-2.158	-0.035	0.483	-0.14	0.768
-0.188	0.581	-0.096	0.533	-0.112	0.914	0.02	-2.167	-0.035	0.483	-0.14	0.772
-0.188	0.577	-0.095	0.53	-0.112	0.917	0.02	-2.171	-0.035	0.48	-0.14	0.773
-0.188	0.577	-0.095	0.532	-0.112	0.913	0.02	-2.174	-0.035	0.473	-0.14	0.772
-0.188	0.577	-0.095	0.532	-0.111	0.919	0.02	-2.169	-0.035	0.475	-0.14	0.773
-0.188	0.574	-0.095	0.537	-0.111	0.916	0.021	-2.171	-0.034	0.473	-0.14	0.775
-0.188	0.576	-0.095	0.534	-0.111	0.92	0.021	-2.172	-0.034	0.471	-0.14	0.776
-0.188	0.576	-0.095	0.534	-0.111	0.916	0.021	-2.174	-0.034	0.473	-0.14	0.775
-0.187	0.572	-0.095	0.536	-0.111	0.916	0.021	-2.181	-0.034	0.473	-0.14	0.773
-0.187	0.573	-0.095	0.536	-0.111	0.914	0.021	-2.181	-0.034	0.473	-0.139	0.779
-0.187	0.569	-0.095	0.536	-0.111	0.916	0.021	-2.18	-0.034	0.472	-0.139	0.782
-0.187	0.573	-0.095	0.533	-0.111	0.91	0.021	-2.18	-0.034	0.468	-0.139	0.778
-0.187	0.57	-0.094	0.532	-0.111	0.912	0.021	-2.178	-0.034	0.467	-0.139	0.778
-0.187	0.57	-0.094	0.537	-0.111	0.91	0.021	-2.177	-0.034	0.471	-0.139	0.778
-0.187	0.573	-0.094	0.536	-0.11	0.909	0.021	-2.176	-0.034	0.468	-0.139	0.782
-0.187	0.569	-0.094	0.534	-0.11	0.91	0.022	-2.178	-0.033	0.468	-0.139	0.78
-0.187	0.57	-0.094	0.534	-0.11	0.906	0.022	-2.185	-0.033	0.467	-0.139	0.779
-0.187	0.57	-0.094	0.533	-0.11	0.908	0.022	-2.191	-0.033	0.472	-0.139	0.783
-0.186	0.565	-0.094	0.537	-0.11	0.906	0.022	-2.191	-0.033	0.468	-0.139	0.787
-0.186	0.57	-0.094	0.54	-0.11	0.908	0.022	-2.186	-0.033	0.465	-0.138	0.791
-0.186	0.566	-0.094	0.537	-0.11	0.906	0.022	-2.184	-0.033	0.461	-0.138	0.79
-0.186	0.568	-0.094	0.537	-0.11	0.902	0.022	-2.182	-0.033	0.461	-0.138	0.791
-0.186	0.569	-0.093	0.537	-0.11	0.903	0.022	-2.182	-0.033	0.461	-0.138	0.795
-0.186	0.565	-0.093	0.538	-0.11	0.898	0.022	-2.182	-0.033	0.457	-0.138	0.795
-0.186	0.569	-0.093	0.538	-0.109	0.903	0.022	-2.189	-0.033	0.456	-0.138	0.795
-0.186	0.565	-0.093	0.537	-0.109	0.901	0.022	-2.199	-0.033	0.459	-0.138	0.795
-0.186	0.565	-0.093	0.541	-0.109	0.901	0.023	-2.203	-0.032	0.461	-0.138	0.794
-0.186	0.565	-0.093	0.54	-0.109	0.901	0.023	-2.203	-0.032	0.459	-0.138	0.797
-0.185	0.562	-0.093	0.54	-0.109	0.898	0.023	-2.197	-0.032	0.456	-0.138	0.795
-0.185	0.566	-0.093	0.541	-0.109	0.899	0.023	-2.195	-0.032	0.453	-0.137	0.795
-0.185	0.565	-0.093	0.538	-0.109	0.891	0.023	-2.194	-0.032	0.457	-0.137	0.797
-0.185	0.564	-0.093	0.544	-0.109	0.892	0.023	-2.198	-0.032	0.451	-0.137	0.797
-0.185	0.566	-0.092	0.544	-0.109	0.884	0.023	-2.203	-0.032	0.447	-0.137	0.791
-0.185	0.564	-0.092	0.544	-0.108	0.888	0.023	-2.211	-0.032	0.448	-0.137	0.787
-0.185	0.564	-0.092	0.544	-0.108	0.885	0.023	-2.215	-0.032	0.449	-0.137	0.786
-0.185	0.562	-0.092	0.542	-0.108	0.887	0.023	-2.222	-0.032	0.445	-0.137	0.786
-0.185	0.561	-0.092	0.548	-0.108	0.887	0.024	-2.23	-0.031	0.444	-0.137	0.782
-0.185	0.562	-0.092	0.546	-0.108	0.887	0.024	-2.23	-0.031	0.444	-0.137	0.783
-0.184	0.56	-0.092	0.545	-0.108	0.887	0.024	-2.229	-0.031	0.447	-0.137	0.786
-0.184	0.562	-0.092	0.548	-0.108	0.883	0.024	-2.228	-0.031	0.449	-0.136	0.786
-0.184	0.562	-0.092	0.548	-0.108	0.884	0.024	-2.233	-0.031	0.444	-0.136	0.788
-0.184	0.56	-0.092	0.549	-0.108	0.881	0.024	-2.244	-0.031	0.444	-0.136	0.786
-0.184	0.562	-0.091	0.55	-0.108	0.883	0.024	-2.253	-0.031	0.443	-0.136	0.787
-0.184	0.558	-0.091	0.548	-0.107	0.883	0.024	-2.263	-0.031	0.445	-0.136	0.79
-0.184	0.56	-0.091	0.549	-0.107	0.88	0.024	-2.278	-0.031	0.443	-0.136	0.786
-0.184	0.558	-0.091	0.55	-0.107	0.881	0.024	-2.292	-0.03	0.441	-0.136	0.787
-0.184	0.557	-0.091	0.55	-0.107	0.879	0.025	-2.296	-0.03	0.444	-0.136	0.79
-0.184	0.56	-0.091	0.55	-0.107	0.881	0.025	-2.291	-0.03	0.445	-0.136	0.79
-0.183	0.558	-0.091	0.55	-0.107	0.877	0.025	-2.282	-0.03	0.443	-0.136	0.791
-0.183	0.56	-0.091	0.556	-0.107	0.879	0.025	-2.286	-0.03	0.443	-0.136	0.788
-0.183	0.561	-0.091	0.557	-0.107	0.876	0.025	-2.292	-0.03	0.44	-0.135	0.788
-0.183	0.556	-0.091	0.554	-0.107	0.876	0.025	-2.299	-0.03	0.44	-0.135	0.791
-0.183	0.562	-0.09	0.554	-0.107	0.877	0.025	-2.308	-0.03	0.439	-0.135	0.792
-0.183	0.556	-0.09	0.556	-0.106	0.877	0.025	-2.314	-0.03	0.436	-0.135	0.79
-0.183	0.558	-0.09	0.556	-0.106	0.88	0.025	-2.325	-0.03	0.436	-0.135	0.79
-0.183	0.561	-0.09	0.56	-0.106	0.88	0.025	-2.331	-0.029	0.437	-0.135	0.794
-0.183	0.558	-0.09	0.556	-0.106	0.883	0.026	-2.333	-0.029	0.436	-0.135	0.794
-0.183	0.56	-0.09	0.556	-0.106	0.881	0.026	-2.335	-0.029	0.432	-0.135	0.791
-0.182	0.558	-0.09	0.557	-0.106	0.884	0.026	-2.34	-0.029	0.431	-0.135	0.79
-0.182	0.557	-0.09	0.557	-0.106	0.884	0.026	-2.346	-0.029	0.433	-0.135	0.794
-0.182	0.557	-0.09	0.558	-0.106	0.881	0.026	-2.353	-0.029	0.433	-0.134	0.794
-0.182	0.556	-0.09	0.56	-0.106	0.884	0.026	-2.359	-0.029	0.429	-0.134	0.792
-0.182	0.558	-0.089	0.562	-0.106	0.879	0.026	-2.364	-0.029	0.427	-0.134	0.788
-0.182	0.557	-0.089	0.565	-0.105	0.884	0.026	-2.372	-0.029	0.427	-0.134	0.794
-0.182	0.556	-0.089	0.564	-0.105	0.881	0.026	-2.374	-0.029	0.429	-0.134	0.797
-0.182	0.556	-0.089	0.564	-0.105	0.885	0.026	-2.378	-0.028	0.428	-0.134	0.794
-0.182	0.557	-0.089	0.565	-0.105	0.88	0.027	-2.378	-0.028	0.427	-0.134	0.794
-0.182	0.558	-0.089	0.569	-0.105	0.88	0.027	-2.382	-0.028	0.425	-0.134	0.795
-0.181	0.557	-0.089	0.568	-0.105	0.883	0.027	-2.382	-0.028	0.425	-0.134	0.798
-0.181	0.553	-0.089	0.566	-0.105	0.877	0.027	-2.376	-0.028	0.429	-0.134	0.797
-0.181	0.557	-0.089	0.565	-0.105	0.88	0.027	-2.376	-0.028	0.422	-0.133	0.795
-0.181	0.553	-0.089	0.565	-0.105	0.876	0.027	-2.383	-0.028	0.419	-0.133	0.795
-0.181	0.557	-0.088	0.566	-0.105	0.879	0.027	-2.394	-0.028	0.424	-0.133	0.799
-0.181	0.556	-0.088	0.565	-0.104	0.875	0.027	-2.395	-0.028	0.422	-0.133	0.798
-0.181	0.556	-0.088	0.565	-0.104	0.876	0.027	-2.392	-0.028	0.42	-0.133	0.797
-0.181	0.558	-0.088	0.568	-0.104	0.876	0.027	-2.395	-0.027	0.419	-0.133	0.799
-0.181	0.554	-0.088	0.572	-0.104	0.873	0.028	-2.399	-0.027	0.42	-0.133	0.802
-0.181	0.557	-0.088	0.565	-0.104	0.875	0.028	-2.401	-0.027	0.423	-0.133	0.798
-0.18	0.556	-0.088	0.565	-0.104	0.868	0.028	-2.404	-0.027	0.419	-0.133	0.797
-0.18	0.556	-0.088	0.566	-0.104	0.87	0.028	-2.408	-0.027	0.418	-0.133	0.801
-0.18	0.556	-0.088	0.566	-0.104	0.864	0.028	-2.413	-0.027	0.416	-0.132	0.802
-0.18	0.556	-0.088	0.566	-0.104	0.865	0.028	-2.42	-0.027	0.415	-0.132	0.805
-0.18	0.556	-0.087	0.565	-0.104	0.862	0.028	-2.43	-0.027	0.416	-0.132	0.802
-0.18	0.557	-0.087	0.566	-0.104	0.862	0.028	-2.434	-0.027	0.414	-0.132	0.803
-0.18	0.557	-0.087	0.569	-0.103	0.861	0.028	-2.438	-0.027	0.414	-0.132	0.806
-0.18	0.561	-0.087	0.566	-0.103	0.862	0.028	-2.44	-0.026	0.415	-0.132	0.803
-0.18	0.56	-0.087	0.564	-0.103	0.862	0.029	-2.443	-0.026	0.415	-0.132	0.803
-0.18	0.557	-0.087	0.564	-0.103	0.859	0.029	-2.444	-0.026	0.412	-0.132	0.803
-0.179	0.562	-0.087	0.565	-0.103	0.862	0.029	-2.447	-0.026	0.407	-0.132	0.803
-0.179	0.558	-0.087	0.565	-0.103	0.859	0.029	-2.448	-0.026	0.408	-0.132	0.802
-0.179	0.562	-0.087	0.562	-0.103	0.858	0.029	-2.452	-0.026	0.412	-0.131	0.798
-0.179	0.557	-0.087	0.564	-0.103	0.861	0.029	-2.459	-0.026	0.407	-0.131	0.801
-0.179	0.557	-0.086	0.566	-0.103	0.859	0.029	-2.462	-0.026	0.403	-0.131	0.801
-0.179	0.558	-0.086	0.569	-0.103	0.862	0.029	-2.469	-0.026	0.402	-0.131	0.797
-0.179	0.557	-0.086	0.57	-0.102	0.862	0.029	-2.472	-0.026	0.402	-0.131	0.795
-0.179	0.558	-0.086	0.566	-0.102	0.865	0.029	-2.47	-0.025	0.404	-0.131	0.792
-0.179	0.558	-0.086	0.572	-0.102	0.865	0.03	-2.472	-0.025	0.4	-0.131	0.795
-0.179	0.556	-0.086	0.572	-0.102	0.862	0.03	-2.474	-0.025	0.398	-0.131	0.792
-0.178	0.557	-0.086	0.569	-0.102	0.865	0.03	-2.482	-0.025	0.4	-0.131	0.791
-0.178	0.553	-0.086	0.569	-0.102	0.861	0.03	-2.487	-0.025	0.402	-0.13	0.794
-0.178	0.554	-0.086	0.568	-0.102	0.868	0.03	-2.491	-0.025	0.399	-0.13	0.798
-0.178	0.553	-0.086	0.572	-0.102	0.865	0.03	-2.495	-0.025	0.398	-0.13	0.797
-0.178	0.549	-0.085	0.574	-0.102	0.869	0.03	-2.495	-0.025	0.398	-0.13	0.795
-0.178	0.552	-0.085	0.572	-0.102	0.868	0.03	-2.494	-0.025	0.398	-0.13	0.791
-0.178	0.55	-0.085	0.57	-0.101	0.868	0.03	-2.492	-0.025	0.398	-0.13	0.795
-0.178	0.552	-0.085	0.574	-0.101	0.868	0.03	-2.494	-0.024	0.394	-0.13	0.792
-0.178	0.554	-0.085	0.572	-0.101	0.866	0.031	-2.5	-0.024	0.394	-0.13	0.79
-0.178	0.549	-0.085	0.568	-0.101	0.87	0.031	-2.497	-0.024	0.395	-0.13	0.792
-0.177	0.553	-0.085	0.568	-0.101	0.868	0.031	-2.496	-0.024	0.394	-0.13	0.792
-0.177	0.55	-0.085	0.569	-0.101	0.87	0.031	-2.499	-0.024	0.391	-0.129	0.792
-0.177	0.548	-0.085	0.568	-0.101	0.866	0.031	-2.496	-0.024	0.388	-0.129	0.791
-0.177	0.552	-0.085	0.566	-0.101	0.869	0.031	-2.495	-0.024	0.39	-0.129	0.79
-0.177	0.548	-0.084	0.565	-0.101	0.865	0.031	-2.491	-0.024	0.391	-0.129	0.795
-0.177	0.552	-0.084	0.565	-0.101	0.869	0.031	-2.486	-0.024	0.39	-0.129	0.792
-0.177	0.55	-0.084	0.57	-0.1	0.872	0.031	-2.478	-0.024	0.388	-0.129	0.79
-0.177	0.549	-0.084	0.569	-0.1	0.875	0.032	-2.473	-0.023	0.388	-0.129	0.788
-0.177	0.55	-0.084	0.564	-0.1	0.879	0.032	-2.469	-0.023	0.39	-0.129	0.791
-0.177	0.548	-0.084	0.564	-0.1	0.876	0.032	-2.465	-0.023	0.39	-0.129	0.794
-0.176	0.546	-0.084	0.565	-0.1	0.877	0.032	-2.462	-0.023	0.388	-0.129	0.79
-0.176	0.544	-0.084	0.565	-0.1	0.876	0.032	-2.455	-0.023	0.388	-0.128	0.791
-0.176	0.54	-0.084	0.564	-0.1	0.876	0.032	-2.451	-0.023	0.388	-0.128	0.794
-0.176	0.545	-0.084	0.561	-0.1	0.875	0.032	-2.452	-0.023	0.391	-0.128	0.791
-0.176	0.541	-0.083	0.561	-0.1	0.875	0.032	-2.442	-0.023	0.39	-0.128	0.79
-0.176	0.544	-0.083	0.556	-0.1	0.875	0.032	-2.437	-0.023	0.387	-0.128	0.791
-0.176	0.545	-0.083	0.552	-0.099	0.875	0.032	-2.437	-0.023	0.388	-0.128	0.792
-0.176	0.544	-0.083	0.549	-0.099	0.876	0.033	-2.435	-0.022	0.39	-0.128	0.795
-0.176	0.545	-0.083	0.545	-0.099	0.872	0.033	-2.44	-0.022	0.387	-0.128	0.792
-0.176	0.54	-0.083	0.545	-0.099	0.87	0.033	-2.439	-0.022	0.386	-0.128	0.792
-0.175	0.541	-0.083	0.538	-0.099	0.869	0.033	-2.439	-0.022	0.383	-0.128	0.798
-0.175	0.537	-0.083	0.536	-0.099	0.865	0.033	-2.439	-0.022	0.388	-0.127	0.795
-0.175	0.533	-0.083	0.533	-0.099	0.866	0.033	-2.433	-0.022	0.387	-0.127	0.792
-0.175	0.534	-0.083	0.53	-0.099	0.861	0.033	-2.437	-0.022	0.384	-0.127	0.791
-0.175	0.533	-0.082	0.529	-0.099	0.868	0.033	-2.442	-0.022	0.384	-0.127	0.797
-0.175	0.533	-0.082	0.525	-0.099	0.864	0.033	-2.443	-0.022	0.383	-0.127	0.797
-0.175	0.537	-0.082	0.521	-0.098	0.869	0.033	-2.452	-0.022	0.386	-0.127	0.795
-0.175	0.537	-0.082	0.525	-0.098	0.869	0.034	-2.453	-0.021	0.386	-0.127	0.795
-0.175	0.533	-0.082	0.526	-0.098	0.866	0.034	-2.46	-0.021	0.382	-0.127	0.797
-0.175	0.534	-0.082	0.522	-0.098	0.869	0.034	-2.466	-0.021	0.379	-0.127	0.795
-0.174	0.53	-0.082	0.518	-0.098	0.866	0.034	-2.473	-0.021	0.379	-0.127	0.795
-0.174	0.532	-0.082	0.514	-0.098	0.868	0.034	-2.483	-0.021	0.378	-0.127	0.795
-0.174	0.526	-0.082	0.514	-0.098	0.865	0.034	-2.492	-0.021	0.377	-0.126	0.799
-0.174	0.528	-0.082	0.512	-0.098	0.869	0.034	-2.499	-0.021	0.373	-0.126	0.798
-0.174	0.53	-0.081	0.51	-0.098	0.868	0.034	-2.51	-0.021	0.373	-0.126	0.795
-0.174	0.528	-0.081	0.51	-0.098	0.868	0.034	-2.514	-0.021	0.378	-0.126	0.795
-0.174	0.536	-0.081	0.514	-0.097	0.866	0.034	-2.525	-0.021	0.375	-0.126	0.798
-0.174	0.534	-0.081	0.516	-0.097	0.861	0.035	-2.53	-0.02	0.371	-0.126	0.799
-0.174	0.534	-0.081	0.512	-0.097	0.862	0.035	-2.53	-0.02	0.365	-0.126	0.795
-0.174	0.532	-0.081	0.509	-0.097	0.857	0.035	-2.538	-0.02	0.362	-0.126	0.794
-0.173	0.53	-0.081	0.508	-0.097	0.861	0.035	-2.54	-0.02	0.358	-0.126	0.801
-0.173	0.532	-0.081	0.508	-0.097	0.859	0.035	-2.551	-0.02	0.355	-0.126	0.799
-0.173	0.529	-0.081	0.506	-0.097	0.857	0.035	-2.556	-0.02	0.35	-0.125	0.797
-0.173	0.526	-0.081	0.508	-0.097	0.857	0.035	-2.565	-0.02	0.349	-0.125	0.798
-0.173	0.533	-0.08	0.506	-0.097	0.854	0.035	-2.573	-0.02	0.346	-0.125	0.799
-0.173	0.529	-0.08	0.512	-0.097	0.855	0.035	-2.579	-0.02	0.346	-0.125	0.799
-0.173	0.532	-0.08	0.513	-0.096	0.851	0.035	-2.582	-0.02	0.336	-0.125	0.797
-0.173	0.534	-0.08	0.513	-0.096	0.848	0.036	-2.59	-0.019	0.333	-0.125	0.799
-0.173	0.529	-0.08	0.513	-0.096	0.846	0.036	-2.593	-0.019	0.326	-0.125	0.801
-0.173	0.534	-0.08	0.516	-0.096	0.842	0.036	-2.6	-0.019	0.325	-0.125	0.798
-0.172	0.533	-0.08	0.517	-0.096	0.843	0.036	-2.603	-0.019	0.324	-0.125	0.798
-0.172	0.533	-0.08	0.518	-0.096	0.836	0.036	-2.609	-0.019	0.316	-0.124	0.799
-0.172	0.534	-0.08	0.513	-0.096	0.84	0.036	-2.617	-0.019	0.313	-0.124	0.801
-0.172	0.532	-0.08	0.513	-0.096	0.835	0.036	-2.622	-0.019	0.311	-0.124	0.802
-0.172	0.534	-0.079	0.514	-0.096	0.835	0.036	-2.632	-0.019	0.308	-0.124	0.795
-0.172	0.534	-0.079	0.518	-0.096	0.832	0.036	-2.635	-0.019	0.303	-0.124	0.799
-0.172	0.533	-0.079	0.518	-0.095	0.827	0.036	-2.64	-0.019	0.297	-0.124	0.799
-0.172	0.536	-0.079	0.517	-0.095	0.827	0.037	-2.647	-0.018	0.291	-0.124	0.797
-0.172	0.533	-0.079	0.518	-0.095	0.822	0.037	-2.648	-0.018	0.29	-0.124	0.798
-0.172	0.534	-0.079	0.52	-0.095	0.824	0.037	-2.654	-0.018	0.293	-0.124	0.799
-0.171	0.538	-0.079	0.52	-0.095	0.822	0.037	-2.66	-0.018	0.29	-0.124	0.801
-0.171	0.534	-0.079	0.518	-0.095	0.821	0.037	-2.661	-0.018	0.291	-0.123	0.802
-0.171	0.542	-0.079	0.518	-0.095	0.821	0.037	-2.669	-0.018	0.284	-0.123	0.798
-0.171	0.538	-0.079	0.521	-0.095	0.816	0.037	-2.673	-0.018	0.283	-0.123	0.799
-0.171	0.541	-0.078	0.524	-0.095	0.818	0.037	-2.68	-0.018	0.279	-0.123	0.801
-0.171	0.542	-0.078	0.521	-0.095	0.814	0.037	-2.683	-0.018	0.278	-0.123	0.798
-0.171	0.537	-0.078	0.517	-0.094	0.817	0.037	-2.686	-0.018	0.272	-0.123	0.798
-0.171	0.542	-0.078	0.517	-0.094	0.816	0.038	-2.69	-0.017	0.274	-0.123	0.799
-0.171	0.54	-0.078	0.516	-0.094	0.811	0.038	-2.688	-0.017	0.274	-0.123	0.802
-0.171	0.542	-0.078	0.517	-0.094	0.813	0.038	-2.695	-0.017	0.276	-0.123	0.799
-0.17	0.544	-0.078	0.514	-0.094	0.81	0.038	-2.697	-0.017	0.278	-0.123	0.799
-0.17	0.544	-0.078	0.513	-0.094	0.81	0.038	-2.7	-0.017	0.275	-0.122	0.799
-0.17	0.545	-0.078	0.514	-0.094	0.809	0.038	-2.705	-0.017	0.274	-0.122	0.801
-0.17	0.546	-0.078	0.513	-0.094	0.809	0.038	-2.704	-0.017	0.27	-0.122	0.801
-0.17	0.545	-0.077	0.509	-0.094	0.808	0.038	-2.712	-0.017	0.27	-0.122	0.797
-0.17	0.545	-0.077	0.505	-0.093	0.803	0.038	-2.713	-0.017	0.27	-0.122	0.799
-0.17	0.545	-0.077	0.501	-0.093	0.808	0.038	-2.714	-0.017	0.267	-0.122	0.802
-0.17	0.549	-0.077	0.501	-0.093	0.802	0.039	-2.721	-0.016	0.267	-0.122	0.798
-0.17	0.548	-0.077	0.5	-0.093	0.803	0.039	-2.722	-0.016	0.267	-0.122	0.798
-0.17	0.545	-0.077	0.497	-0.093	0.805	0.039	-2.726	-0.016	0.268	-0.122	0.799
-0.169	0.552	-0.077	0.496	-0.093	0.803	0.039	-2.728	-0.016	0.272	-0.122	0.801
-0.169	0.548	-0.077	0.496	-0.093	0.802	0.039	-2.73	-0.016	0.272	-0.121	0.799
-0.169	0.55	-0.077	0.494	-0.093	0.799	0.039	-2.736	-0.016	0.267	-0.121	0.797
-0.169	0.55	-0.077	0.49	-0.093	0.803	0.039	-2.741	-0.016	0.266	-0.121	0.799
-0.169	0.549	-0.076	0.489	-0.093	0.797	0.039	-2.74	-0.016	0.262	-0.121	0.798
-0.169	0.553	-0.076	0.487	-0.092	0.798	0.039	-2.745	-0.016	0.263	-0.121	0.797
-0.169	0.55	-0.076	0.487	-0.092	0.799	0.039	-2.741	-0.016	0.257	-0.121	0.797
-0.169	0.552	-0.076	0.484	-0.092	0.795	0.04	-2.749	-0.015	0.251	-0.121	0.798
-0.169	0.552	-0.076	0.481	-0.092	0.797	0.04	-2.749	-0.015	0.25	-0.121	0.797
-0.169	0.548	-0.076	0.477	-0.092	0.795	0.04	-2.751	-0.015	0.247	-0.121	0.795
-0.168	0.55	-0.076	0.481	-0.092	0.795	0.04	-2.754	-0.015	0.253	-0.121	0.795
-0.168	0.549	-0.076	0.481	-0.092	0.792	0.04	-2.753	-0.015	0.253	-0.12	0.803
-0.168	0.549	-0.076	0.476	-0.092	0.792	0.04	-2.758	-0.015	0.247	-0.12	0.801
-0.168	0.553	-0.076	0.476	-0.092	0.791	0.04	-2.756	-0.015	0.242	-0.12	0.797
-0.168	0.549	-0.075	0.475	-0.092	0.79	0.04	-2.756	-0.015	0.238	-0.12	0.798
-0.168	0.554	-0.075	0.477	-0.091	0.79	0.04	-2.758	-0.015	0.235	-0.12	0.801
-0.168	0.553	-0.075	0.475	-0.091	0.791	0.04	-2.758	-0.015	0.235	-0.12	0.798
-0.168	0.549	-0.075	0.471	-0.091	0.788	0.041	-2.761	-0.014	0.233	-0.12	0.792
-0.168	0.55	-0.075	0.469	-0.091	0.792	0.041	-2.767	-0.014	0.228	-0.12	0.791
-0.168	0.542	-0.075	0.469	-0.091	0.786	0.041	-2.766	-0.014	0.226	-0.12	0.797
-0.167	0.546	-0.075	0.468	-0.091	0.79	0.041	-2.771	-0.014	0.221	-0.12	0.792
-0.167	0.544	-0.075	0.467	-0.091	0.784	0.041	-2.771	-0.014	0.222	-0.119	0.794
-0.167	0.544	-0.075	0.463	-0.091	0.786	0.041	-2.77	-0.014	0.22	-0.119	0.794
-0.167	0.549	-0.075	0.464	-0.091	0.784	0.041	-2.776	-0.014	0.218	-0.119	0.795
-0.167	0.549	-0.074	0.465	-0.091	0.78	0.041	-2.775	-0.014	0.212	-0.119	0.797
-0.167	0.552	-0.074	0.464	-0.09	0.784	0.041	-2.775	-0.014	0.211	-0.119	0.792
-0.167	0.552	-0.074	0.463	-0.09	0.78	0.041	-2.779	-0.014	0.209	-0.119	0.797
-0.167	0.55	-0.074	0.457	-0.09	0.783	0.042	-2.774	-0.013	0.209	-0.119	0.797
-0.167	0.552	-0.074	0.459	-0.09	0.779	0.042	-2.775	-0.013	0.207	-0.119	0.797
-0.167	0.546	-0.074	0.457	-0.09	0.778	0.042	-2.78	-0.013	0.201	-0.119	0.795
-0.166	0.545	-0.074	0.455	-0.09	0.779	0.042	-2.778	-0.013	0.2	-0.119	0.797
-0.166	0.546	-0.074	0.453	-0.09	0.778	0.042	-2.78	-0.013	0.197	-0.118	0.799
-0.166	0.54	-0.074	0.453	-0.09	0.778	0.042	-2.78	-0.013	0.196	-0.118	0.795
-0.166	0.546	-0.074	0.453	-0.09	0.779	0.042	-2.782	-0.013	0.196	-0.118	0.795
-0.166	0.541	-0.073	0.457	-0.09	0.776	0.042	-2.783	-0.013	0.195	-0.118	0.798
-0.166	0.544	-0.073	0.455	-0.089	0.778	0.042	-2.782	-0.013	0.19	-0.118	0.797
-0.166	0.545	-0.073	0.452	-0.089	0.775	0.042	-2.78	-0.013	0.187	-0.118	0.792
-0.166	0.54	-0.073	0.449	-0.089	0.778	0.043	-2.784	-0.012	0.184	-0.118	0.79
-0.166	0.54	-0.073	0.448	-0.089	0.778	0.043	-2.784	-0.012	0.184	-0.118	0.788
-0.166	0.537	-0.073	0.448	-0.089	0.773	0.043	-2.783	-0.012	0.187	-0.118	0.79
-0.165	0.541	-0.073	0.445	-0.089	0.776	0.043	-2.788	-0.012	0.184	-0.118	0.786
-0.165	0.54	-0.073	0.441	-0.089	0.771	0.043	-2.787	-0.012	0.183	-0.117	0.783
-0.165	0.537	-0.073	0.443	-0.089	0.773	0.043	-2.787	-0.012	0.178	-0.117	0.787
-0.165	0.54	-0.073	0.445	-0.089	0.771	0.043	-2.788	-0.012	0.178	-0.117	0.783
-0.165	0.534	-0.072	0.444	-0.089	0.768	0.043	-2.788	-0.012	0.178	-0.117	0.78
-0.165	0.536	-0.072	0.444	-0.088	0.771	0.043	-2.792	-0.012	0.178	-0.117	0.776
-0.165	0.538	-0.072	0.439	-0.088	0.764	0.043	-2.796	-0.012	0.178	-0.117	0.778
-0.165	0.537	-0.072	0.439	-0.088	0.768	0.044	-2.792	-0.011	0.172	-0.117	0.775
-0.165	0.534	-0.072	0.44	-0.088	0.764	0.044	-2.796	-0.011	0.168	-0.117	0.771
-0.165	0.536	-0.072	0.435	-0.088	0.765	0.044	-2.798	-0.011	0.168	-0.117	0.772
-0.164	0.533	-0.072	0.429	-0.088	0.763	0.044	-2.798	-0.011	0.167	-0.117	0.775
-0.164	0.538	-0.072	0.423	-0.088	0.761	0.044	-2.8	-0.011	0.168	-0.116	0.776
-0.164	0.533	-0.072	0.423	-0.088	0.763	0.044	-2.805	-0.011	0.17	-0.116	0.775
-0.164	0.536	-0.072	0.419	-0.088	0.761	0.044	-2.801	-0.011	0.167	-0.116	0.775
-0.164	0.534	-0.071	0.415	-0.088	0.76	0.044	-2.804	-0.011	0.162	-0.116	0.779
-0.164	0.533	-0.071	0.414	-0.087	0.763	0.044	-2.809	-0.011	0.163	-0.116	0.776
-0.164	0.534	-0.071	0.41	-0.087	0.763	0.044	-2.808	-0.011	0.162	-0.116	0.776
-0.164	0.533	-0.071	0.407	-0.087	0.763	0.045	-2.808	-0.01	0.162	-0.116	0.773
-0.164	0.534	-0.071	0.411	-0.087	0.76	0.045	-2.808	-0.01	0.162	-0.116	0.776
-0.164	0.534	-0.071	0.408	-0.087	0.757	0.045	-2.808	-0.01	0.157	-0.116	0.775
-0.163	0.532	-0.071	0.406	-0.087	0.761	0.045	-2.814	-0.01	0.155	-0.116	0.771
-0.163	0.532	-0.071	0.406	-0.087	0.753	0.045	-2.814	-0.01	0.154	-0.115	0.769
-0.163	0.533	-0.071	0.403	-0.087	0.759	0.045	-2.811	-0.01	0.154	-0.115	0.771
-0.163	0.53	-0.071	0.404	-0.087	0.757	0.045	-2.81	-0.01	0.154	-0.115	0.769
-0.163	0.532	-0.07	0.408	-0.087	0.757	0.045	-2.81	-0.01	0.149	-0.115	0.765
-0.163	0.529	-0.07	0.406	-0.086	0.76	0.045	-2.809	-0.01	0.146	-0.115	0.765
-0.163	0.532	-0.07	0.411	-0.086	0.759	0.045	-2.809	-0.01	0.148	-0.115	0.765
-0.163	0.532	-0.07	0.412	-0.086	0.761	0.046	-2.813	-0.009	0.144	-0.115	0.764
-0.163	0.53	-0.07	0.418	-0.086	0.756	0.046	-2.814	-0.009	0.142	-0.115	0.759
-0.163	0.537	-0.07	0.419	-0.086	0.757	0.046	-2.813	-0.009	0.137	-0.115	0.761
-0.162	0.532	-0.07	0.423	-0.086	0.756	0.046	-2.817	-0.009	0.14	-0.115	0.765
-0.162	0.533	-0.07	0.423	-0.086	0.756	0.046	-2.813	-0.009	0.136	-0.114	0.761
-0.162	0.532	-0.07	0.425	-0.086	0.759	0.046	-2.806	-0.009	0.134	-0.114	0.76
-0.162	0.529	-0.07	0.432	-0.086	0.756	0.046	-2.806	-0.009	0.134	-0.114	0.76
-0.162	0.53	-0.069	0.435	-0.086	0.756	0.046	-2.808	-0.009	0.132	-0.114	0.761
-0.162	0.529	-0.069	0.433	-0.085	0.757	0.046	-2.809	-0.009	0.128	-0.114	0.761
-0.162	0.533	-0.069	0.435	-0.085	0.755	0.046	-2.81	-0.009	0.129	-0.114	0.759
-0.162	0.536	-0.069	0.436	-0.085	0.757	0.046	-2.813	-0.009	0.127	-0.114	0.76
-0.162	0.537	-0.069	0.443	-0.085	0.753	0.047	-2.809	-0.008	0.123	-0.114	0.76
-0.162	0.542	-0.069	0.444	-0.085	0.756	0.047	-2.804	-0.008	0.125	-0.114	0.756
-0.161	0.54	-0.069	0.445	-0.085	0.757	0.047	-2.801	-0.008	0.124	-0.114	0.755
-0.161	0.542	-0.069	0.449	-0.085	0.753	0.047	-2.801	-0.008	0.121	-0.113	0.752
-0.161	0.545	-0.069	0.449	-0.085	0.76	0.047	-2.8	-0.008	0.121	-0.113	0.756
-0.161	0.542	-0.069	0.457	-0.085	0.757	0.047	-2.8	-0.008	0.12	-0.113	0.753
-0.161	0.548	-0.068	0.457	-0.085	0.756	0.047	-2.801	-0.008	0.12	-0.113	0.748
-0.161	0.546	-0.068	0.457	-0.084	0.759	0.047	-2.798	-0.008	0.119	-0.113	0.749
-0.161	0.549	-0.068	0.457	-0.084	0.756	0.047	-2.791	-0.008	0.114	-0.113	0.749
-0.161	0.549	-0.068	0.463	-0.084	0.759	0.047	-2.791	-0.008	0.112	-0.113	0.746
-0.161	0.548	-0.068	0.465	-0.084	0.752	0.048	-2.793	-0.007	0.114	-0.113	0.746
-0.161	0.556	-0.068	0.465	-0.084	0.755	0.048	-2.793	-0.007	0.112	-0.113	0.745
-0.16	0.553	-0.068	0.465	-0.084	0.749	0.048	-2.796	-0.007	0.11	-0.113	0.748
-0.16	0.56	-0.068	0.469	-0.084	0.746	0.048	-2.797	-0.007	0.111	-0.112	0.75
-0.16	0.557	-0.068	0.476	-0.084	0.746	0.048	-2.8	-0.007	0.11	-0.112	0.746
-0.16	0.56	-0.068	0.475	-0.084	0.742	0.048	-2.798	-0.007	0.106	-0.112	0.749
-0.16	0.562	-0.067	0.475	-0.084	0.74	0.048	-2.797	-0.007	0.11	-0.112	0.749
-0.16	0.561	-0.067	0.476	-0.083	0.741	0.048	-2.796	-0.007	0.104	-0.112	0.749
-0.16	0.566	-0.067	0.48	-0.083	0.733	0.048	-2.795	-0.007	0.104	-0.112	0.746
-0.16	0.566	-0.067	0.483	-0.083	0.736	0.048	-2.792	-0.007	0.104	-0.112	0.746
-0.16	0.566	-0.067	0.483	-0.083	0.733	0.049	-2.797	-0.006	0.102	-0.112	0.75
-0.16	0.569	-0.067	0.481	-0.083	0.733	0.049	-2.798	-0.006	0.102	-0.112	0.75
-0.159	0.57	-0.067	0.485	-0.083	0.732	0.049	-2.797	-0.006	0.103	-0.112	0.752
-0.159	0.569	-0.067	0.488	-0.083	0.727	0.049	-2.795	-0.006	0.098	-0.111	0.749
-0.159	0.572	-0.067	0.49	-0.083	0.727	0.049	-2.792	-0.006	0.099	-0.111	0.752
-0.159	0.568	-0.067	0.49	-0.083	0.723	0.049	-2.791	-0.006	0.099	-0.111	0.749
-0.159	0.569	-0.066	0.489	-0.083	0.723	0.049	-2.784	-0.006	0.096	-0.111	0.745
-0.159	0.57	-0.066	0.497	-0.082	0.723	0.049	-2.776	-0.006	0.098	-0.111	0.745
-0.159	0.564	-0.066	0.5	-0.082	0.723	0.049	-2.776	-0.006	0.095	-0.111	0.746
-0.159	0.564	-0.066	0.497	-0.082	0.723	0.049	-2.782	-0.006	0.095	-0.111	0.745
-0.159	0.561	-0.066	0.496	-0.082	0.721	0.05	-2.788	-0.005	0.095	-0.111	0.745
-0.159	0.56	-0.066	0.5	-0.082	0.719	0.05	-2.787	-0.005	0.094	-0.111	0.746
-0.158	0.556	-0.066	0.501	-0.082	0.718	0.05	-2.788	-0.005	0.091	-0.111	0.75
-0.158	0.556	-0.066	0.502	-0.082	0.719	0.05	-2.793	-0.005	0.09	-0.11	0.748
-0.158	0.558	-0.066	0.501	-0.082	0.719	0.05	-2.797	-0.005	0.094	-0.11	0.746
-0.158	0.554	-0.066	0.502	-0.082	0.719	0.05	-2.793	-0.005	0.09	-0.11	0.745
-0.158	0.552	-0.065	0.506	-0.082	0.717	0.05	-2.792	-0.005	0.091	-0.11	0.748
-0.158	0.554	-0.065	0.506	-0.081	0.722	0.05	-2.795	-0.005	0.091	-0.11	0.745
-0.158	0.554	-0.065	0.505	-0.081	0.717	0.05	-2.792	-0.005	0.086	-0.11	0.745
-0.158	0.553	-0.065	0.506	-0.081	0.717	0.05	-2.791	-0.005	0.09	-0.11	0.744
-0.158	0.546	-0.065	0.51	-0.081	0.717	0.051	-2.782	-0.004	0.09	-0.11	0.749
-0.158	0.542	-0.065	0.51	-0.081	0.713	0.051	-2.778	-0.004	0.086	-0.11	0.749
-0.157	0.541	-0.065	0.512	-0.081	0.715	0.051	-2.778	-0.004	0.087	-0.11	0.748
-0.157	0.54	-0.065	0.512	-0.081	0.714	0.051	-2.78	-0.004	0.089	-0.109	0.749
-0.157	0.536	-0.065	0.512	-0.081	0.715	0.051	-2.775	-0.004	0.075	-0.109	0.75
-0.157	0.53	-0.065	0.516	-0.081	0.715	0.051	-2.776	-0.004	0.064	-0.109	0.749
-0.157	0.532	-0.064	0.517	-0.081	0.715	0.051	-2.779	-0.004	0.056	-0.109	0.745
-0.157	0.53	-0.064	0.513	-0.08	0.717	0.051	-2.779	-0.004	0.049	-0.109	0.745
-0.157	0.529	-0.064	0.516	-0.08	0.713	0.051	-2.778	-0.004	0.045	-0.109	0.749
-0.157	0.525	-0.064	0.517	-0.08	0.715	0.051	-2.769	-0.004	0.041	-0.109	0.749
-0.157	0.522	-0.064	0.518	-0.08	0.717	0.052	-2.767	-0.003	0.036	-0.109	0.746
-0.157	0.518	-0.064	0.52	-0.08	0.71	0.052	-2.765	-0.003	0.031	-0.109	0.749
-0.156	0.521	-0.064	0.517	-0.08	0.717	0.052	-2.766	-0.003	0.03	-0.109	0.75
-0.156	0.518	-0.064	0.521	-0.08	0.714	0.052	-2.766	-0.003	0.019	-0.108	0.753
-0.156	0.51	-0.064	0.524	-0.08	0.711	0.052	-2.769	-0.003	0.007	-0.108	0.749
-0.156	0.51	-0.064	0.524	-0.08	0.717	0.052	-2.766	-0.003	0.004	-0.108	0.75
-0.156	0.508	-0.063	0.517	-0.08	0.71	0.052	-2.767	-0.003	-0.008	-0.108	0.752
-0.156	0.508	-0.063	0.522	-0.079	0.714	0.052	-2.765	-0.003	-0.023	-0.108	0.749
-0.156	0.506	-0.063	0.524	-0.079	0.711	0.052	-2.762	-0.003	-0.024	-0.108	0.749
-0.156	0.502	-0.063	0.524	-0.079	0.709	0.052	-2.757	-0.003	-0.03	-0.108	0.745
-0.156	0.501	-0.063	0.524	-0.079	0.713	0.053	-2.756	-0.002	-0.037	-0.108	0.748
-0.156	0.502	-0.063	0.524	-0.079	0.707	0.053	-2.756	-0.002	-0.045	-0.108	0.75
-0.155	0.498	-0.063	0.526	-0.079	0.71	0.053	-2.758	-0.002	-0.049	-0.108	0.746
-0.155	0.501	-0.063	0.528	-0.079	0.709	0.053	-2.758	-0.002	-0.063	-0.107	0.742
-0.155	0.498	-0.063	0.526	-0.079	0.71	0.053	-2.762	-0.002	-0.081	-0.107	0.748
-0.155	0.494	-0.062	0.524	-0.079	0.714	0.053	-2.761	-0.002	-0.094	-0.107	0.744
-0.155	0.494	-0.062	0.528	-0.079	0.715	0.053	-2.761	-0.002	-0.106	-0.107	0.741
-0.155	0.493	-0.062	0.529	-0.079	0.715	0.053	-2.758	-0.002	-0.11	-0.107	0.737
-0.155	0.493	-0.062	0.528	-0.078	0.713	0.053	-2.753	-0.002	-0.114	-0.107	0.741
-0.155	0.489	-0.062	0.526	-0.078	0.709	0.053	-2.754	-0.002	-0.113	-0.107	0.738
-0.155	0.487	-0.062	0.528	-0.078	0.713	0.054	-2.756	-0.001	-0.119	-0.107	0.737
-0.155	0.487	-0.062	0.53	-0.078	0.71	0.054	-2.757	-0.001	-0.128	-0.107	0.737
-0.154	0.488	-0.062	0.53	-0.078	0.715	0.054	-2.757	-0.001	-0.147	-0.107	0.74
-0.154	0.487	-0.062	0.526	-0.078	0.717	0.054	-2.757	-0.001	-0.16	-0.106	0.738
-0.154	0.487	-0.062	0.528	-0.078	0.715	0.054	-2.76	-0.001	-0.179	-0.106	0.737
-0.154	0.481	-0.061	0.533	-0.078	0.722	0.054	-2.76	-0.001	-0.195	-0.106	0.734
-0.154	0.481	-0.061	0.529	-0.078	0.717	0.054	-2.761	-0.001	-0.205	-0.106	0.738
-0.154	0.483	-0.061	0.528	-0.078	0.718	0.054	-2.758	-0.001	-0.221	-0.106	0.738
-0.154	0.48	-0.061	0.526	-0.077	0.718	0.054	-2.758	-0.001	-0.237	-0.106	0.736
-0.154	0.48	-0.061	0.53	-0.077	0.714	0.054	-2.756	-0.001	-0.25	-0.106	0.737
-0.154	0.477	-0.061	0.532	-0.077	0.718	0.055	-2.754	0	-0.26	-0.106	0.738
-0.154	0.475	-0.061	0.529	-0.077	0.717	0.055	-2.756	0	-0.269	-0.106	0.741
-0.153	0.477	-0.061	0.53	-0.077	0.718	0.055	-2.76	0	-0.278	-0.106	0.737
-0.153	0.476	-0.061	0.534	-0.077	0.722	0.055	-2.761	0	-0.294	-0.105	0.734
-0.153	0.477	-0.061	0.533	-0.077	0.719	0.055	-2.761	0	-0.325	-0.105	0.737
-0.153	0.476	-0.06	0.532	-0.077	0.722	0.055	-2.761	0	-0.364	-0.105	0.74
-0.153	0.475	-0.06	0.53	-0.077	0.723	0.055	-2.76	0	-0.392	-0.105	0.734
-0.153	0.475	-0.06	0.532	-0.077	0.715	0.055	-2.758	0	-0.419	-0.105	0.736
-0.153	0.476	-0.06	0.532	-0.076	0.718	0.055	-2.758	0	-0.446	-0.105	0.737
-0.153	0.475	-0.06	0.53	-0.076	0.711	0.055	-2.762	0.001	-0.47	-0.105	0.74
-0.153	0.471	-0.06	0.53	-0.076	0.715	0.056	-2.763	0.001	-0.492	-0.105	0.738
-0.153	0.469	-0.06	0.53	-0.076	0.714	0.056	-2.765	0.001	-0.527	-0.105	0.734
-0.152	0.472	-0.06	0.534	-0.076	0.711	0.056	-2.765	0.001	-0.559	-0.105	0.737
-0.152	0.475	-0.06	0.534	-0.076	0.715	0.056	-2.765	0.001	-0.596	-0.104	0.738
-0.152	0.472	-0.06	0.533	-0.076	0.711	0.056	-2.762	0.001	-0.63	-0.104	0.737
-0.152	0.471	-0.059	0.532	-0.076	0.71	0.056	-2.76	0.001	-0.66	-0.104	0.734
-0.152	0.469	-0.059	0.536	-0.076	0.709	0.056	-2.758	0.001	-0.68	-0.104	0.74
-0.152	0.469	-0.059	0.533	-0.076	0.709	0.056	-2.76	0.001	-0.693	-0.104	0.738
-0.152	0.468	-0.059	0.53	-0.075	0.71	0.056	-2.758	0.001	-0.701	-0.104	0.738
-0.152	0.468	-0.059	0.529	-0.075	0.709	0.056	-2.758	0.002	-0.714	-0.104	0.736
-0.152	0.465	-0.059	0.533	-0.075	0.709	0.057	-2.761	0.002	-0.725	-0.104	0.738
-0.152	0.468	-0.059	0.536	-0.075	0.713	0.057	-2.758	0.002	-0.74	-0.104	0.738
-0.151	0.467	-0.059	0.538	-0.075	0.709	0.057	-2.757	0.002	-0.757	-0.104	0.74
-0.151	0.475	-0.059	0.537	-0.075	0.715	0.057	-2.756	0.002	-0.782	-0.103	0.734
-0.151	0.477	-0.059	0.54	-0.075	0.713	0.057	-2.753	0.002	-0.801	-0.103	0.734
-0.151	0.476	-0.058	0.541	-0.075	0.707	0.057	-2.753	0.002	-0.81	-0.103	0.738
-0.151	0.479	-0.058	0.538	-0.075	0.709	0.057	-2.751	0.002	-0.814	-0.103	0.738
-0.151	0.476	-0.058	0.536	-0.075	0.702	0.057	-2.751	0.002	-0.818	-0.103	0.737
-0.151	0.479	-0.058	0.538	-0.074	0.706	0.057	-2.748	0.002	-0.828	-0.103	0.738
-0.151	0.479	-0.058	0.542	-0.074	0.705	0.057	-2.741	0.003	-0.835	-0.103	0.741
-0.151	0.479	-0.058	0.538	-0.074	0.706	0.058	-2.735	0.003	-0.849	-0.103	0.738
-0.151	0.477	-0.058	0.54	-0.074	0.71	0.058	-2.73	0.003	-0.866	-0.103	0.736
-0.15	0.481	-0.058	0.541	-0.074	0.703	0.058	-2.725	0.003	-0.88	-0.103	0.737
-0.15	0.484	-0.058	0.545	-0.074	0.706	0.058	-2.718	0.003	-0.892	-0.102	0.74
-0.15	0.488	-0.058	0.54	-0.074	0.703	0.058	-2.719	0.003	-0.902	-0.102	0.737
-0.15	0.488	-0.057	0.541	-0.074	0.7	0.058	-2.726	0.003	-0.906	-0.102	0.736
-0.15	0.488	-0.057	0.544	-0.074	0.699	0.058	-2.73	0.003	-0.913	-0.102	0.737
-0.15	0.49	-0.057	0.545	-0.074	0.696	0.058	-2.728	0.003	-0.919	-0.102	0.74
-0.15	0.489	-0.057	0.542	-0.073	0.698	0.058	-2.721	0.003	-0.932	-0.102	0.74
-0.15	0.493	-0.057	0.542	-0.073	0.699	0.058	-2.714	0.004	-0.957	-0.102	0.734
-0.15	0.488	-0.057	0.542	-0.073	0.695	0.059	-2.713	0.004	-0.98	-0.102	0.738
-0.15	0.49	-0.057	0.546	-0.073	0.702	0.059	-2.717	0.004	-1.004	-0.102	0.737
-0.149	0.493	-0.057	0.542	-0.073	0.696	0.059	-2.727	0.004	-1.031	-0.102	0.737
-0.149	0.497	-0.057	0.541	-0.073	0.698	0.059	-2.74	0.004	-1.054	-0.101	0.734
-0.149	0.498	-0.057	0.542	-0.073	0.698	0.059	-2.756	0.004	-1.075	-0.101	0.733
-0.149	0.498	-0.056	0.545	-0.073	0.694	0.059	-2.771	0.004	-1.095	-0.101	0.736
-0.149	0.497	-0.056	0.545	-0.073	0.696	0.059	-2.783	0.004	-1.113	-0.101	0.738
-0.149	0.498	-0.056	0.54	-0.073	0.691	0.059	-2.795	0.004	-1.132	-0.101	0.734
-0.149	0.501	-0.056	0.542	-0.072	0.692	0.059	-2.81	0.004	-1.154	-0.101	0.736
-0.149	0.496	-0.056	0.546	-0.072	0.695	0.059	-2.826	0.005	-1.176	-0.101	0.737
-0.149	0.494	-0.056	0.545	-0.072	0.69	0.06	-2.844	0.005	-1.199	-0.101	0.738
-0.149	0.493	-0.056	0.545	-0.072	0.692	0.06	-2.858	0.005	-1.215	-0.101	0.734
-0.148	0.493	-0.056	0.546	-0.072	0.688	0.06	-2.876	0.005	-1.24	-0.101	0.734
-0.148	0.494	-0.056	0.548	-0.072	0.688	0.06	-2.892	0.005	-1.256	-0.1	0.738
-0.148	0.496	-0.056	0.548	-0.072	0.688	0.06	-2.91	0.005	-1.269	-0.1	0.737
-0.148	0.496	-0.056	0.546	-0.072	0.69	0.06	-2.928	0.005	-1.282	-0.1	0.736
-0.148	0.497	-0.055	0.545	-0.072	0.688	0.06	-2.945	0.005	-1.295	-0.1	0.736
-0.148	0.498	-0.055	0.548	-0.072	0.688	0.06	-2.958	0.005	-1.311	-0.1	0.738
-0.148	0.498	-0.055	0.548	-0.071	0.686	0.06	-2.972	0.005	-1.331	-0.1	0.738
-0.148	0.496	-0.055	0.55	-0.071	0.69	0.06	-2.981	0.006	-1.349	-0.1	0.736
-0.148	0.492	-0.055	0.549	-0.071	0.69	0.061	-2.993	0.006	-1.37	-0.1	0.733
-0.148	0.493	-0.055	0.553	-0.071	0.688	0.061	-3.007	0.006	-1.385	-0.1	0.736
-0.147	0.492	-0.055	0.546	-0.071	0.691	0.061	-3.017	0.006	-1.395	-0.1	0.737
-0.147	0.497	-0.055	0.544	-0.071	0.687	0.061	-3.026	0.006	-1.404	-0.099	0.736
-0.147	0.493	-0.055	0.542	-0.071	0.688	0.061	-3.039	0.006	-1.414	-0.099	0.734
-0.147	0.492	-0.055	0.544	-0.071	0.683	0.061	-3.048	0.006	-1.43	-0.099	0.738
-0.147	0.493	-0.054	0.545	-0.071	0.683	0.061	-3.055	0.006	-1.444	-0.099	0.74
-0.147	0.494	-0.054	0.545	-0.071	0.682	0.061	-3.061	0.006	-1.463	-0.099	0.74
-0.147	0.496	-0.054	0.544	-0.07	0.682	0.061	-3.067	0.006	-1.481	-0.099	0.74
-0.147	0.493	-0.054	0.546	-0.07	0.684	0.061	-3.072	0.007	-1.497	-0.099	0.74
-0.147	0.489	-0.054	0.548	-0.07	0.683	0.062	-3.079	0.007	-1.509	-0.099	0.741
-0.147	0.492	-0.054	0.544	-0.07	0.68	0.062	-3.086	0.007	-1.52	-0.099	0.738
-0.146	0.498	-0.054	0.538	-0.07	0.684	0.062	-3.09	0.007	-1.529	-0.099	0.736
-0.146	0.497	-0.054	0.533	-0.07	0.676	0.062	-3.097	0.007	-1.539	-0.098	0.738
-0.146	0.497	-0.054	0.532	-0.07	0.676	0.062	-3.099	0.007	-1.55	-0.098	0.741
-0.146	0.493	-0.054	0.524	-0.07	0.68	0.062	-3.106	0.007	-1.567	-0.098	0.738
-0.146	0.493	-0.053	0.522	-0.07	0.678	0.062	-3.11	0.007	-1.577	-0.098	0.74
-0.146	0.493	-0.053	0.524	-0.07	0.682	0.062	-3.114	0.007	-1.589	-0.098	0.74
-0.146	0.492	-0.053	0.522	-0.069	0.678	0.062	-3.119	0.007	-1.605	-0.098	0.742
-0.146	0.49	-0.053	0.518	-0.069	0.679	0.062	-3.127	0.008	-1.618	-0.098	0.74
-0.146	0.49	-0.053	0.517	-0.069	0.683	0.063	-3.132	0.008	-1.631	-0.098	0.74
-0.146	0.492	-0.053	0.513	-0.069	0.678	0.063	-3.136	0.008	-1.645	-0.098	0.744
-0.145	0.496	-0.053	0.512	-0.069	0.682	0.063	-3.142	0.008	-1.654	-0.098	0.742
-0.145	0.493	-0.053	0.502	-0.069	0.678	0.063	-3.146	0.008	-1.666	-0.097	0.744
-0.145	0.481	-0.053	0.497	-0.069	0.675	0.063	-3.149	0.008	-1.672	-0.097	0.741
-0.145	0.477	-0.053	0.497	-0.069	0.675	0.063	-3.15	0.008	-1.681	-0.097	0.742
-0.145	0.473	-0.052	0.5	-0.069	0.672	0.063	-3.153	0.008	-1.692	-0.097	0.744
-0.145	0.476	-0.052	0.5	-0.069	0.67	0.063	-3.154	0.008	-1.703	-0.097	0.745
-0.145	0.477	-0.052	0.498	-0.068	0.668	0.063	-3.153	0.008	-1.715	-0.097	0.744
-0.145	0.477	-0.052	0.498	-0.068	0.661	0.064	-3.154	0.009	-1.727	-0.097	0.745
-0.145	0.477	-0.052	0.502	-0.068	0.661	0.064	-3.158	0.009	-1.738	-0.097	0.745
-0.145	0.48	-0.052	0.504	-0.068	0.653	0.064	-3.158	0.009	-1.746	-0.097	0.744
-0.144	0.484	-0.052	0.498	-0.068	0.652	0.064	-3.157	0.009	-1.757	-0.097	0.741
-0.144	0.485	-0.052	0.5	-0.068	0.652	0.064	-3.159	0.009	-1.77	-0.096	0.745
-0.144	0.481	-0.052	0.501	-0.068	0.648	0.064	-3.163	0.009	-1.777	-0.096	0.748
-0.144	0.48	-0.052	0.504	-0.068	0.653	0.064	-3.163	0.009	-1.785	-0.096	0.745
-0.144	0.481	-0.051	0.502	-0.068	0.651	0.064	-3.167	0.009	-1.797	-0.096	0.745
-0.144	0.484	-0.051	0.5	-0.068	0.648	0.064	-3.168	0.009	-1.807	-0.096	0.746
-0.144	0.485	-0.051	0.502	-0.067	0.645	0.064	-3.172	0.009	-1.818	-0.096	0.746
-0.144	0.487	-0.051	0.501	-0.067	0.641	0.065	-3.171	0.01	-1.825	-0.096	0.745
-0.144	0.484	-0.051	0.497	-0.067	0.64	0.065	-3.171	0.01	-1.836	-0.096	0.741
-0.144	0.485	-0.051	0.493	-0.067	0.635	0.065	-3.173	0.01	-1.845	-0.096	0.741
-0.143	0.484	-0.051	0.493	-0.067	0.635	0.065	-3.173	0.01	-1.849	-0.096	0.744
-0.143	0.485	-0.051	0.494	-0.067	0.633	0.065	-3.175	0.01	-1.858	-0.095	0.738
-0.143	0.477	-0.051	0.494	-0.067	0.635	0.065	-3.176	0.01	-1.868	-0.095	0.738
-0.143	0.479	-0.051	0.492	-0.067	0.629	0.065	-3.177	0.01	-1.879	-0.095	0.737
-0.143	0.48	-0.05	0.496	-0.067	0.633	0.065	-3.176	0.01	-1.881	-0.095	0.738
-0.143	0.48	-0.05	0.498	-0.067	0.628	0.065	-3.175	0.01	-1.881	-0.095	0.737
-0.143	0.479	-0.05	0.501	-0.066	0.632	0.065	-3.176	0.01	-1.885	-0.095	0.733
-0.143	0.48	-0.05	0.498	-0.066	0.632	0.066	-3.167	0.011	-1.894	-0.095	0.732
-0.143	0.479	-0.05	0.501	-0.066	0.632	0.066	-3.157	0.011	-1.903	-0.095	0.734
-0.143	0.48	-0.05	0.506	-0.066	0.637	0.066	-3.144	0.011	-1.911	-0.095	0.732
-0.142	0.477	-0.05	0.502	-0.066	0.64	0.066	-3.141	0.011	-1.921	-0.095	0.73
-0.142	0.473	-0.05	0.502	-0.066	0.644	0.066	-3.14	0.011	-1.93	-0.094	0.727
-0.142	0.469	-0.05	0.497	-0.066	0.643	0.066	-3.142	0.011	-1.936	-0.094	0.732
-0.142	0.471	-0.05	0.5	-0.066	0.641	0.066	-3.146	0.011	-1.936	-0.094	0.73
-0.142	0.472	-0.049	0.498	-0.066	0.639	0.066	-3.151	0.011	-1.934	-0.094	0.726
-0.142	0.476	-0.049	0.496	-0.066	0.64	0.066	-3.154	0.011	-1.937	-0.094	0.726
-0.142	0.469	-0.049	0.492	-0.065	0.635	0.066	-3.161	0.011	-1.94	-0.094	0.729
-0.142	0.469	-0.049	0.494	-0.065	0.641	0.067	-3.167	0.012	-1.949	-0.094	0.726
-0.142	0.469	-0.049	0.493	-0.065	0.639	0.067	-3.17	0.012	-1.958	-0.094	0.722
-0.142	0.468	-0.049	0.492	-0.065	0.641	0.067	-3.176	0.012	-1.967	-0.094	0.719
-0.141	0.469	-0.049	0.487	-0.065	0.643	0.067	-3.184	0.012	-1.971	-0.094	0.722
-0.141	0.464	-0.049	0.485	-0.065	0.636	0.067	-3.186	0.012	-1.975	-0.093	0.723
-0.141	0.464	-0.049	0.484	-0.065	0.636	0.067	-3.193	0.012	-1.977	-0.093	0.717
-0.141	0.463	-0.049	0.48	-0.065	0.632	0.067	-3.199	0.012	-1.975	-0.093	0.719
-0.141	0.465	-0.048	0.479	-0.065	0.625	0.067	-3.207	0.012	-1.973	-0.093	0.715
-0.141	0.464	-0.048	0.476	-0.065	0.625	0.067	-3.214	0.012	-1.972	-0.093	0.721
-0.141	0.459	-0.048	0.477	-0.064	0.624	0.067	-3.219	0.012	-1.977	-0.093	0.715
-0.141	0.457	-0.048	0.485	-0.064	0.627	0.068	-3.228	0.013	-1.982	-0.093	0.713
-0.141	0.457	-0.048	0.483	-0.064	0.628	0.068	-3.232	0.013	-1.987	-0.093	0.717
-0.141	0.457	-0.048	0.481	-0.064	0.625	0.068	-3.235	0.013	-1.991	-0.093	0.717
-0.14	0.457	-0.048	0.485	-0.064	0.625	0.068	-3.24	0.013	-1.997	-0.093	0.717
-0.14	0.455	-0.048	0.484	-0.064	0.621	0.068	-3.246	0.013	-2.003	-0.092	0.714
-0.14	0.452	-0.048	0.483	-0.064	0.617	0.068	-3.247	0.013	-2.002	-0.092	0.714
-0.14	0.452	-0.048	0.477	-0.064	0.62	0.068	-3.251	0.013	-1.999	-0.092	0.718
-0.14	0.453	-0.047	0.479	-0.064	0.616	0.068	-3.255	0.013	-2.003	-0.092	0.718
-0.14	0.451	-0.047	0.481	-0.064	0.618	0.068	-3.26	0.013	-2.007	-0.092	0.715
-0.14	0.449	-0.047	0.479	-0.063	0.62	0.068	-3.262	0.013	-2.011	-0.092	0.718
-0.14	0.445	-0.047	0.477	-0.063	0.616	0.069	-3.267	0.014	-2.01	-0.092	0.718
-0.14	0.445	-0.047	0.476	-0.063	0.616	0.069	-3.273	0.014	-2.015	-0.092	0.719
-0.14	0.444	-0.047	0.479	-0.063	0.609	0.069	-3.277	0.014	-2.021	-0.092	0.715
-0.139	0.443	-0.047	0.477	-0.063	0.604	0.069	-3.283	0.014	-2.021	-0.092	0.715
-0.139	0.444	-0.047	0.471	-0.063	0.6	0.069	-3.289	0.014	-2.021	-0.091	0.717
-0.139	0.44	-0.047	0.469	-0.063	0.596	0.069	-3.294	0.014	-2.016	-0.091	0.714
-0.139	0.445	-0.047	0.469	-0.063	0.593	0.069	-3.299	0.014	-2.015	-0.091	0.713
-0.139	0.448	-0.046	0.467	-0.063	0.59	0.069	-3.303	0.014	-2.017	-0.091	0.713
-0.139	0.445	-0.046	0.467	-0.062	0.584	0.069	-3.307	0.014	-2.016	-0.091	0.714
-0.139	0.444	-0.046	0.464	-0.062	0.582	0.069	-3.308	0.014	-2.023	-0.091	0.715
-0.139	0.443	-0.046	0.467	-0.062	0.573	0.07	-3.311	0.015	-2.028	-0.091	0.714
-0.139	0.441	-0.046	0.467	-0.062	0.566	0.07	-3.315	0.015	-2.026	-0.091	0.714
-0.139	0.443	-0.046	0.465	-0.062	0.565	0.07	-3.321	0.015	-2.02	-0.091	0.718
-0.138	0.443	-0.046	0.461	-0.062	0.564	0.07	-3.323	0.015	-2.01	-0.091	0.719
-0.138	0.44	-0.046	0.461	-0.062	0.557	0.07	-3.327	0.015	-2	-0.09	0.718
-0.138	0.44	-0.046	0.463	-0.062	0.558	0.07	-3.329	0.015	-1.999	-0.09	0.717
-0.138	0.44	-0.046	0.464	-0.062	0.556	0.07	-3.332	0.015	-2	-0.09	0.721
-0.138	0.443	-0.045	0.461	-0.062	0.553	0.07	-3.333	0.015	-2.004	-0.09	0.719
-0.138	0.441	-0.045	0.461	-0.061	0.55	0.07	-3.333	0.015	-2.008	-0.09	0.719
-0.138	0.439	-0.045	0.465	-0.061	0.54	0.07	-3.333	0.015	-2.015	-0.09	0.717
-0.138	0.439	-0.045	0.467	-0.061	0.528	0.071	-3.333	0.016	-2.01	-0.09	0.718
-0.138	0.437	-0.045	0.467	-0.061	0.522	0.071	-3.336	0.016	-1.997	-0.09	0.717
-0.138	0.439	-0.045	0.457	-0.061	0.512	0.071	-3.338	0.016	-1.982	-0.09	0.717
-0.137	0.439	-0.045	0.46	-0.061	0.512	0.071	-3.34	0.016	-1.973	-0.09	0.713
-0.137	0.435	-0.045	0.46	-0.061	0.51	0.071	-3.343	0.016	-1.972	-0.089	0.715
-0.137	0.435	-0.045	0.459	-0.061	0.506	0.071	-3.346	0.016	-1.975	-0.089	0.715
-0.137	0.437	-0.045	0.459	-0.061	0.509	0.071	-3.351	0.016	-1.978	-0.089	0.71
-0.137	0.436	-0.044	0.459	-0.061	0.504	0.071	-3.354	0.016	-1.981	-0.089	0.709
-0.137	0.437	-0.044	0.459	-0.06	0.498	0.071	-3.359	0.016	-1.98	-0.089	0.707
-0.137	0.432	-0.044	0.461	-0.06	0.5	0.071	-3.366	0.016	-1.975	-0.089	0.71
-0.137	0.432	-0.044	0.456	-0.06	0.501	0.072	-3.369	0.017	-1.967	-0.089	0.71
-0.137	0.436	-0.044	0.451	-0.06	0.497	0.072	-3.377	0.017	-1.955	-0.089	0.706
-0.137	0.436	-0.044	0.453	-0.06	0.505	0.072	-3.385	0.017	-1.945	-0.089	0.706
-0.136	0.435	-0.044	0.452	-0.06	0.502	0.072	-3.394	0.017	-1.941	-0.089	0.709
-0.136	0.433	-0.044	0.452	-0.06	0.501	0.072	-3.402	0.017	-1.943	-0.088	0.706
-0.136	0.432	-0.044	0.447	-0.06	0.505	0.072	-3.406	0.017	-1.946	-0.088	0.703
-0.136	0.433	-0.044	0.451	-0.06	0.504	0.072	-3.415	0.017	-1.947	-0.088	0.702
-0.136	0.436	-0.043	0.452	-0.06	0.504	0.072	-3.417	0.017	-1.954	-0.088	0.705
-0.136	0.431	-0.043	0.451	-0.059	0.506	0.072	-3.42	0.017	-1.958	-0.088	0.706
-0.136	0.433	-0.043	0.448	-0.059	0.504	0.072	-3.427	0.017	-1.955	-0.088	0.705
-0.136	0.429	-0.043	0.447	-0.059	0.505	0.073	-3.433	0.018	-1.943	-0.088	0.706
-0.136	0.436	-0.043	0.447	-0.059	0.506	0.073	-3.438	0.018	-1.927	-0.088	0.706
-0.136	0.436	-0.043	0.448	-0.059	0.502	0.073	-3.443	0.018	-1.915	-0.088	0.71
-0.135	0.436	-0.043	0.445	-0.059	0.502	0.073	-3.449	0.018	-1.915	-0.088	0.706
-0.135	0.436	-0.043	0.443	-0.059	0.505	0.073	-3.454	0.018	-1.919	-0.087	0.705
-0.135	0.437	-0.043	0.445	-0.059	0.5	0.073	-3.459	0.018	-1.928	-0.087	0.707
-0.135	0.441	-0.043	0.447	-0.059	0.5	0.073	-3.464	0.018	-1.934	-0.087	0.709
-0.135	0.44	-0.042	0.447	-0.059	0.501	0.073	-3.469	0.018	-1.937	-0.087	0.707
-0.135	0.437	-0.042	0.443	-0.058	0.498	0.073	-3.473	0.018	-1.937	-0.087	0.706
-0.135	0.432	-0.042	0.444	-0.058	0.5	0.073	-3.48	0.018	-1.932	-0.087	0.705
-0.135	0.435	-0.042	0.444	-0.058	0.497	0.074	-3.488	0.019	-1.921	-0.087	0.711
-0.135	0.436	-0.042	0.44	-0.058	0.497	0.074	-3.495	0.019	-1.912	-0.087	0.711
-0.135	0.44	-0.042	0.441	-0.058	0.496	0.074	-3.501	0.019	-1.902	-0.087	0.709
-0.134	0.439	-0.042	0.441	-0.058	0.496	0.074	-3.51	0.019	-1.906	-0.087	0.71
-0.134	0.439	-0.042	0.44	-0.058	0.489	0.074	-3.515	0.019	-1.915	-0.086	0.713
-0.134	0.437	-0.042	0.444	-0.058	0.492	0.074	-3.519	0.019	-1.919	-0.086	0.714
-0.134	0.436	-0.042	0.441	-0.058	0.488	0.074	-3.528	0.019	-1.921	-0.086	0.71
-0.134	0.439	-0.041	0.439	-0.058	0.487	0.074	-3.534	0.019	-1.921	-0.086	0.71
-0.134	0.435	-0.041	0.441	-0.057	0.489	0.074	-3.539	0.019	-1.919	-0.086	0.714
-0.134	0.435	-0.041	0.441	-0.057	0.483	0.074	-3.547	0.019	-1.911	-0.086	0.717
-0.134	0.439	-0.041	0.441	-0.057	0.484	0.075	-3.554	0.02	-1.906	-0.086	0.714
-0.134	0.44	-0.041	0.439	-0.057	0.485	0.075	-3.564	0.02	-1.902	-0.086	0.713
-0.134	0.44	-0.041	0.437	-0.057	0.483	0.075	-3.571	0.02	-1.901	-0.086	0.715
-0.133	0.44	-0.041	0.44	-0.057	0.481	0.075	-3.58	0.02	-1.898	-0.086	0.718
-0.133	0.437	-0.041	0.439	-0.057	0.481	0.075	-3.589	0.02	-1.899	-0.085	0.717
-0.133	0.44	-0.041	0.436	-0.057	0.48	0.075	-3.599	0.02	-1.897	-0.085	0.715
-0.133	0.441	-0.041	0.436	-0.057	0.475	0.075	-3.604	0.02	-1.893	-0.085	0.718
-0.133	0.439	-0.04	0.432	-0.057	0.477	0.075	-3.615	0.02	-1.89	-0.085	0.719
-0.133	0.435	-0.04	0.433	-0.056	0.476	0.075	-3.622	0.02	-1.889	-0.085	0.718
-0.133	0.433	-0.04	0.429	-0.056	0.476	0.075	-3.629	0.02	-1.892	-0.085	0.715
-0.133	0.433	-0.04	0.424	-0.056	0.479	0.076	-3.638	0.021	-1.895	-0.085	0.717
-0.133	0.435	-0.04	0.422	-0.056	0.473	0.076	-3.647	0.021	-1.894	-0.085	0.719
-0.133	0.432	-0.04	0.42	-0.056	0.473	0.076	-3.652	0.021	-1.884	-0.085	0.714
-0.132	0.427	-0.04	0.419	-0.056	0.472	0.076	-3.659	0.021	-1.871	-0.085	0.714
-0.132	0.423	-0.04	0.416	-0.056	0.469	0.076	-3.669	0.021	-1.859	-0.084	0.717
-0.132	0.422	-0.04	0.408	-0.056	0.468	0.076	-3.677	0.021	-1.85	-0.084	0.719
-0.132	0.423	-0.04	0.406	-0.056	0.473	0.076	-3.684	0.021	-1.854	-0.084	0.719
-0.132	0.418	-0.039	0.407	-0.056	0.471	0.076	-3.691	0.021	-1.867	-0.084	0.718
-0.132	0.41	-0.039	0.404	-0.055	0.479	0.076	-3.7	0.021	-1.876	-0.084	0.718
-0.132	0.408	-0.039	0.403	-0.055	0.483	0.076	-3.707	0.021	-1.882	-0.084	0.718
-0.132	0.403	-0.039	0.396	-0.055	0.481	0.077	-3.712	0.022	-1.877	-0.084	0.713
-0.132	0.402	-0.039	0.398	-0.055	0.48	0.077	-3.717	0.022	-1.867	-0.084	0.709
-0.132	0.4	-0.039	0.396	-0.055	0.477	0.077	-3.724	0.022	-1.853	-0.084	0.703
-0.131	0.398	-0.039	0.392	-0.055	0.476	0.077	-3.729	0.022	-1.846	-0.084	0.706
-0.131	0.399	-0.039	0.39	-0.055	0.484	0.077	-3.733	0.022	-1.846	-0.083	0.71
-0.131	0.402	-0.039	0.382	-0.055	0.489	0.077	-3.737	0.022	-1.849	-0.083	0.707
-0.131	0.4	-0.039	0.384	-0.055	0.492	0.077	-3.741	0.022	-1.854	-0.083	0.706
-0.131	0.4	-0.038	0.383	-0.055	0.5	0.077	-3.745	0.022	-1.857	-0.083	0.711
-0.131	0.392	-0.038	0.378	-0.054	0.508	0.077	-3.748	0.022	-1.858	-0.083	0.706
-0.131	0.388	-0.038	0.375	-0.054	0.509	0.077	-3.752	0.022	-1.855	-0.083	0.7
-0.131	0.387	-0.038	0.373	-0.054	0.514	0.078	-3.755	0.023	-1.847	-0.083	0.696
-0.131	0.383	-0.038	0.375	-0.054	0.514	0.078	-3.752	0.023	-1.837	-0.083	0.7
-0.131	0.384	-0.038	0.377	-0.054	0.518	0.078	-3.754	0.023	-1.831	-0.083	0.702
-0.13	0.386	-0.038	0.374	-0.054	0.528	0.078	-3.75	0.023	-1.828	-0.083	0.699
-0.13	0.387	-0.038	0.369	-0.054	0.53	0.078	-3.743	0.023	-1.823	-0.082	0.699
-0.13	0.391	-0.038	0.37	-0.054	0.536	0.078	-3.739	0.023	-1.825	-0.082	0.699
-0.13	0.39	-0.038	0.369	-0.054	0.542	0.078	-3.734	0.023	-1.828	-0.082	0.699
-0.13	0.384	-0.037	0.369	-0.054	0.545	0.078	-3.73	0.023	-1.828	-0.082	0.702
-0.13	0.379	-0.037	0.362	-0.053	0.552	0.078	-3.726	0.023	-1.827	-0.082	0.696
-0.13	0.373	-0.037	0.358	-0.053	0.556	0.078	-3.721	0.023	-1.823	-0.082	0.695
-0.13	0.369	-0.037	0.358	-0.053	0.554	0.079	-3.717	0.024	-1.818	-0.082	0.696
-0.13	0.366	-0.037	0.358	-0.053	0.564	0.079	-3.71	0.024	-1.807	-0.082	0.698
-0.13	0.367	-0.037	0.358	-0.053	0.564	0.079	-3.702	0.024	-1.794	-0.082	0.696
-0.129	0.366	-0.037	0.355	-0.053	0.569	0.079	-3.693	0.024	-1.79	-0.082	0.694
-0.129	0.365	-0.037	0.351	-0.053	0.574	0.079	-3.686	0.024	-1.789	-0.081	0.696
-0.129	0.367	-0.037	0.349	-0.053	0.577	0.079	-3.678	0.024	-1.797	-0.081	0.696
-0.129	0.366	-0.037	0.348	-0.053	0.581	0.079	-3.671	0.024	-1.802	-0.081	0.695
-0.129	0.361	-0.036	0.341	-0.053	0.585	0.079	-3.668	0.024	-1.798	-0.081	0.695
-0.129	0.357	-0.036	0.336	-0.052	0.588	0.079	-3.659	0.024	-1.786	-0.081	0.694
-0.129	0.353	-0.036	0.328	-0.052	0.592	0.079	-3.651	0.024	-1.773	-0.081	0.695
-0.129	0.346	-0.036	0.324	-0.052	0.596	0.079	-3.643	0.024	-1.76	-0.081	0.694
-0.129	0.348	-0.036	0.325	-0.052	0.6	0.08	-3.641	0.025	-1.754	-0.081	0.691
-0.129	0.345	-0.036	0.324	-0.052	0.6	0.08	-3.632	0.025	-1.753	-0.081	0.69
-0.128	0.344	-0.036	0.326	-0.052	0.601	0.08	-3.626	0.025	-1.755	-0.081	0.692
-0.128	0.345	-0.036	0.324	-0.052	0.598	0.08	-3.622	0.025	-1.759	-0.08	0.694
-0.128	0.344	-0.036	0.325	-0.052	0.598	0.08	-3.617	0.025	-1.759	-0.08	0.69
-0.128	0.348	-0.036	0.329	-0.052	0.594	0.08	-3.615	0.025	-1.757	-0.08	0.686
-0.128	0.351	-0.035	0.33	-0.052	0.597	0.08	-3.608	0.025	-1.747	-0.08	0.688
-0.128	0.349	-0.035	0.332	-0.051	0.592	0.08	-3.607	0.025	-1.737	-0.08	0.687
-0.128	0.349	-0.035	0.33	-0.051	0.594	0.08	-3.603	0.025	-1.728	-0.08	0.683
-0.128	0.346	-0.035	0.328	-0.051	0.593	0.08	-3.598	0.025	-1.723	-0.08	0.684
-0.128	0.344	-0.035	0.332	-0.051	0.588	0.081	-3.593	0.026	-1.727	-0.08	0.683
-0.128	0.344	-0.035	0.334	-0.051	0.592	0.081	-3.591	0.026	-1.731	-0.08	0.684
-0.127	0.342	-0.035	0.333	-0.051	0.586	0.081	-3.59	0.026	-1.734	-0.08	0.687
-0.127	0.341	-0.035	0.332	-0.051	0.585	0.081	-3.587	0.026	-1.737	-0.079	0.682
-0.127	0.342	-0.035	0.33	-0.051	0.58	0.081	-3.582	0.026	-1.727	-0.079	0.682
-0.127	0.34	-0.035	0.336	-0.051	0.574	0.081	-3.577	0.026	-1.721	-0.079	0.682
-0.127	0.344	-0.034	0.337	-0.051	0.57	0.081	-3.576	0.026	-1.714	-0.079	0.68
-0.127	0.348	-0.034	0.337	-0.05	0.568	0.081	-3.574	0.026	-1.71	-0.079	0.679
-0.127	0.345	-0.034	0.337	-0.05	0.556	0.081	-3.572	0.026	-1.709	-0.079	0.676
-0.127	0.346	-0.034	0.336	-0.05	0.56	0.081	-3.568	0.026	-1.714	-0.079	0.679
-0.127	0.342	-0.034	0.338	-0.05	0.552	0.082	-3.567	0.027	-1.718	-0.079	0.678
-0.127	0.345	-0.034	0.341	-0.05	0.549	0.082	-3.564	0.027	-1.72	-0.079	0.675
-0.126	0.348	-0.034	0.341	-0.05	0.545	0.082	-3.559	0.027	-1.725	-0.079	0.675
-0.126	0.348	-0.034	0.338	-0.05	0.541	0.082	-3.555	0.027	-1.725	-0.078	0.676
-0.126	0.345	-0.034	0.34	-0.05	0.54	0.082	-3.55	0.027	-1.719	-0.078	0.676
-0.126	0.344	-0.034	0.342	-0.05	0.537	0.082	-3.546	0.027	-1.714	-0.078	0.679
-0.126	0.345	-0.033	0.344	-0.05	0.537	0.082	-3.546	0.027	-1.715	-0.078	0.676
-0.126	0.345	-0.033	0.342	-0.049	0.538	0.082	-3.541	0.027	-1.705	-0.078	0.676
-0.126	0.348	-0.033	0.34	-0.049	0.534	0.082	-3.537	0.027	-1.702	-0.078	0.679
-0.126	0.345	-0.033	0.341	-0.049	0.533	0.082	-3.536	0.027	-1.703	-0.078	0.678
-0.126	0.341	-0.033	0.338	-0.049	0.533	0.083	-3.53	0.028	-1.709	-0.078	0.676
-0.126	0.338	-0.033	0.34	-0.049	0.529	0.083	-3.527	0.028	-1.71	-0.078	0.673
-0.125	0.338	-0.033	0.342	-0.049	0.528	0.083	-3.523	0.028	-1.719	-0.078	0.68
-0.125	0.337	-0.033	0.341	-0.049	0.536	0.083	-3.516	0.028	-1.723	-0.077	0.68
-0.125	0.334	-0.033	0.341	-0.049	0.533	0.083	-3.512	0.028	-1.718	-0.077	0.676
-0.125	0.332	-0.033	0.344	-0.049	0.538	0.083	-3.51	0.028	-1.707	-0.077	0.679
-0.125	0.329	-0.032	0.344	-0.049	0.536	0.083	-3.506	0.028	-1.701	-0.077	0.679
-0.125	0.325	-0.032	0.346	-0.048	0.534	0.083	-3.502	0.028	-1.69	-0.077	0.68
-0.125	0.328	-0.032	0.342	-0.048	0.534	0.083	-3.499	0.028	-1.689	-0.077	0.68
-0.125	0.325	-0.032	0.338	-0.048	0.529	0.083	-3.499	0.028	-1.692	-0.077	0.679
-0.125	0.321	-0.032	0.341	-0.048	0.529	0.084	-3.499	0.029	-1.696	-0.077	0.679
-0.125	0.315	-0.032	0.342	-0.048	0.534	0.084	-3.502	0.029	-1.696	-0.077	0.68
-0.124	0.312	-0.032	0.344	-0.048	0.534	0.084	-3.504	0.029	-1.697	-0.077	0.68
-0.124	0.315	-0.032	0.341	-0.048	0.541	0.084	-3.504	0.029	-1.692	-0.076	0.679
-0.124	0.313	-0.032	0.34	-0.048	0.545	0.084	-3.511	0.029	-1.684	-0.076	0.679
-0.124	0.309	-0.032	0.344	-0.048	0.546	0.084	-3.511	0.029	-1.679	-0.076	0.679
-0.124	0.307	-0.031	0.35	-0.048	0.553	0.084	-3.516	0.029	-1.68	-0.076	0.679
-0.124	0.301	-0.031	0.351	-0.047	0.55	0.084	-3.521	0.029	-1.681	-0.076	0.679
-0.124	0.304	-0.031	0.353	-0.047	0.549	0.084	-3.524	0.029	-1.68	-0.076	0.678
-0.124	0.307	-0.031	0.354	-0.047	0.549	0.084	-3.529	0.029	-1.679	-0.076	0.678
-0.124	0.307	-0.031	0.358	-0.047	0.544	0.085	-3.53	0.03	-1.672	-0.076	0.679
-0.124	0.309	-0.031	0.363	-0.047	0.55	0.085	-3.534	0.03	-1.663	-0.076	0.679
-0.123	0.311	-0.031	0.362	-0.047	0.552	0.085	-3.53	0.03	-1.655	-0.076	0.678
-0.123	0.311	-0.031	0.367	-0.047	0.554	0.085	-3.532	0.03	-1.654	-0.075	0.679
-0.123	0.316	-0.031	0.369	-0.047	0.561	0.085	-3.533	0.03	-1.654	-0.075	0.68
-0.123	0.317	-0.03	0.377	-0.047	0.561	0.085	-3.533	0.03	-1.659	-0.075	0.68
-0.123	0.313	-0.03	0.378	-0.047	0.564	0.085	-3.536	0.03	-1.664	-0.075	0.679
-0.123	0.312	-0.03	0.378	-0.046	0.568	0.085	-3.539	0.03	-1.663	-0.075	0.678
-0.123	0.308	-0.03	0.379	-0.046	0.56	0.085	-3.538	0.03	-1.655	-0.075	0.682
-0.123	0.308	-0.03	0.386	-0.046	0.556	0.085	-3.542	0.03	-1.649	-0.075	0.682
-0.123	0.307	-0.03	0.39	-0.046	0.553	0.086	-3.541	0.031	-1.639	-0.075	0.68
-0.123	0.303	-0.03	0.394	-0.046	0.549	0.086	-3.538	0.031	-1.629	-0.075	0.682
-0.122	0.3	-0.03	0.391	-0.046	0.553	0.086	-3.539	0.031	-1.626	-0.075	0.683
-0.122	0.297	-0.03	0.391	-0.046	0.554	0.086	-3.538	0.031	-1.627	-0.074	0.683
-0.122	0.292	-0.03	0.392	-0.046	0.557	0.086	-3.537	0.031	-1.629	-0.074	0.686
-0.122	0.296	-0.029	0.394	-0.046	0.561	0.086	-3.536	0.031	-1.633	-0.074	0.683
-0.122	0.295	-0.029	0.392	-0.046	0.558	0.086	-3.537	0.031	-1.633	-0.074	0.684
-0.122	0.292	-0.029	0.387	-0.046	0.565	0.086	-3.537	0.031	-1.633	-0.074	0.684
-0.122	0.288	-0.029	0.384	-0.045	0.566	0.086	-3.536	0.031	-1.631	-0.074	0.686
-0.122	0.284	-0.029	0.383	-0.045	0.569	0.086	-3.532	0.032	-1.624	-0.074	0.684
-0.122	0.287	-0.029	0.378	-0.045	0.574	0.087	-3.527	0.032	-1.619	-0.074	0.683
-0.122	0.292	-0.029	0.373	-0.045	0.577	0.087	-3.525	0.032	-1.614	-0.074	0.683
-0.121	0.293	-0.029	0.369	-0.045	0.582	0.087	-3.523	0.032	-1.606	-0.074	0.682
-0.121	0.295	-0.029	0.366	-0.045	0.588	0.087	-3.519	0.032	-1.598	-0.073	0.676
-0.121	0.291	-0.029	0.369	-0.045	0.589	0.087	-3.517	0.032	-1.594	-0.073	0.673
-0.121	0.286	-0.028	0.366	-0.045	0.597	0.087	-3.52	0.032	-1.59	-0.073	0.673
-0.121	0.29	-0.028	0.362	-0.045	0.597	0.087	-3.519	0.032	-1.592	-0.073	0.672
-0.121	0.29	-0.028	0.359	-0.045	0.601	0.087	-3.521	0.032	-1.592	-0.073	0.671
-0.121	0.288	-0.028	0.355	-0.044	0.611	0.087	-3.521	0.032	-1.588	-0.073	0.667
-0.121	0.29	-0.028	0.357	-0.044	0.608	0.087	-3.52	0.033	-1.584	-0.073	0.664
-0.121	0.295	-0.028	0.354	-0.044	0.614	0.088	-3.521	0.033	-1.581	-0.073	0.665
-0.121	0.301	-0.028	0.35	-0.044	0.616	0.088	-3.52	0.033	-1.57	-0.073	0.661
-0.12	0.311	-0.028	0.346	-0.044	0.624	0.088	-3.52	0.033	-1.565	-0.073	0.657
-0.12	0.312	-0.028	0.346	-0.044	0.627	0.088	-3.52	0.033	-1.562	-0.072	0.653
-0.12	0.315	-0.028	0.346	-0.044	0.628	0.088	-3.523	0.033	-1.555	-0.072	0.653
-0.12	0.312	-0.027	0.348	-0.044	0.633	0.088	-3.521	0.033	-1.55	-0.072	0.653
-0.12	0.316	-0.027	0.345	-0.044	0.635	0.088	-3.525	0.033	-1.548	-0.072	0.655
-0.12	0.32	-0.027	0.341	-0.044	0.639	0.088	-3.525	0.033	-1.541	-0.072	0.652
-0.12	0.328	-0.027	0.34	-0.043	0.64	0.088	-3.525	0.033	-1.539	-0.072	0.655
-0.12	0.33	-0.027	0.336	-0.043	0.64	0.088	-3.525	0.034	-1.536	-0.072	0.657
-0.12	0.334	-0.027	0.334	-0.043	0.643	0.089	-3.527	0.034	-1.535	-0.072	0.659
-0.12	0.34	-0.027	0.332	-0.043	0.637	0.089	-3.524	0.034	-1.532	-0.072	0.659
-0.119	0.342	-0.027	0.325	-0.043	0.641	0.089	-3.523	0.034	-1.527	-0.072	0.657
-0.119	0.345	-0.027	0.325	-0.043	0.645	0.089	-3.52	0.034	-1.515	-0.071	0.661
-0.119	0.34	-0.027	0.325	-0.043	0.644	0.089	-3.516	0.034	-1.506	-0.071	0.664
-0.119	0.336	-0.026	0.324	-0.043	0.649	0.089	-3.515	0.034	-1.498	-0.071	0.667
-0.119	0.33	-0.026	0.322	-0.043	0.645	0.089	-3.516	0.034	-1.489	-0.071	0.665
-0.119	0.328	-0.026	0.321	-0.043	0.651	0.089	-3.515	0.034	-1.487	-0.071	0.667
-0.119	0.328	-0.026	0.32	-0.042	0.651	0.089	-3.516	0.034	-1.492	-0.071	0.67
-0.119	0.322	-0.026	0.319	-0.042	0.649	0.089	-3.519	0.035	-1.502	-0.071	0.67
-0.119	0.321	-0.026	0.315	-0.042	0.651	0.09	-3.517	0.035	-1.51	-0.071	0.665
-0.119	0.319	-0.026	0.312	-0.042	0.645	0.09	-3.519	0.035	-1.503	-0.071	0.668
-0.118	0.312	-0.026	0.307	-0.042	0.648	0.09	-3.519	0.035	-1.497	-0.071	0.671
-0.118	0.312	-0.026	0.301	-0.042	0.643	0.09	-3.514	0.035	-1.483	-0.07	0.675
-0.118	0.311	-0.026	0.301	-0.042	0.64	0.09	-3.512	0.035	-1.476	-0.07	0.671
-0.118	0.305	-0.025	0.305	-0.042	0.639	0.09	-3.51	0.035	-1.466	-0.07	0.67
-0.118	0.301	-0.025	0.307	-0.042	0.632	0.09	-3.507	0.035	-1.462	-0.07	0.673
-0.118	0.296	-0.025	0.303	-0.042	0.637	0.09	-3.51	0.035	-1.461	-0.07	0.673
-0.118	0.299	-0.025	0.299	-0.041	0.632	0.09	-3.512	0.035	-1.465	-0.07	0.675
-0.118	0.296	-0.025	0.297	-0.041	0.629	0.09	-3.514	0.036	-1.466	-0.07	0.672
-0.118	0.291	-0.025	0.299	-0.041	0.631	0.091	-3.516	0.036	-1.462	-0.07	0.675
-0.118	0.288	-0.025	0.301	-0.041	0.631	0.091	-3.515	0.036	-1.457	-0.07	0.676
-0.117	0.282	-0.025	0.304	-0.041	0.633	0.091	-3.512	0.036	-1.448	-0.07	0.679
-0.117	0.279	-0.025	0.3	-0.041	0.633	0.091	-3.51	0.036	-1.439	-0.069	0.676
-0.117	0.28	-0.025	0.297	-0.041	0.633	0.091	-3.507	0.036	-1.43	-0.069	0.678
-0.117	0.28	-0.024	0.295	-0.041	0.637	0.091	-3.508	0.036	-1.42	-0.069	0.678
-0.117	0.275	-0.024	0.293	-0.041	0.633	0.091	-3.51	0.036	-1.418	-0.069	0.683
-0.117	0.274	-0.024	0.292	-0.041	0.639	0.091	-3.51	0.036	-1.414	-0.069	0.679
-0.117	0.266	-0.024	0.286	-0.04	0.631	0.091	-3.51	0.036	-1.409	-0.069	0.679
-0.117	0.267	-0.024	0.282	-0.04	0.635	0.091	-3.511	0.037	-1.41	-0.069	0.682
-0.117	0.267	-0.024	0.282	-0.04	0.633	0.092	-3.511	0.037	-1.406	-0.069	0.683
-0.117	0.263	-0.024	0.283	-0.04	0.633	0.092	-3.508	0.037	-1.404	-0.069	0.683
-0.116	0.262	-0.024	0.279	-0.04	0.636	0.092	-3.508	0.037	-1.401	-0.069	0.682
-0.116	0.257	-0.024	0.279	-0.04	0.635	0.092	-3.507	0.037	-1.398	-0.068	0.686
-0.116	0.254	-0.024	0.278	-0.04	0.636	0.092	-3.51	0.037	-1.395	-0.068	0.687
-0.116	0.255	-0.023	0.28	-0.04	0.631	0.092	-3.516	0.037	-1.387	-0.068	0.687
-0.116	0.254	-0.023	0.284	-0.04	0.633	0.092	-3.519	0.037	-1.382	-0.068	0.684
-0.116	0.254	-0.023	0.286	-0.04	0.633	0.092	-3.519	0.037	-1.376	-0.068	0.687
-0.116	0.25	-0.023	0.283	-0.039	0.631	0.092	-3.517	0.037	-1.37	-0.068	0.691
-0.116	0.245	-0.023	0.282	-0.039	0.636	0.092	-3.515	0.038	-1.371	-0.068	0.695
-0.116	0.242	-0.023	0.283	-0.039	0.633	0.093	-3.511	0.038	-1.372	-0.068	0.69
-0.116	0.243	-0.023	0.286	-0.039	0.637	0.093	-3.51	0.038	-1.371	-0.068	0.691
-0.115	0.241	-0.023	0.287	-0.039	0.635	0.093	-3.507	0.038	-1.369	-0.068	0.695
-0.115	0.242	-0.023	0.288	-0.039	0.636	0.093	-3.507	0.038	-1.369	-0.067	0.698
-0.115	0.238	-0.023	0.288	-0.039	0.636	0.093	-3.51	0.038	-1.37	-0.067	0.695
-0.115	0.235	-0.023	0.28	-0.039	0.633	0.093	-3.508	0.038	-1.374	-0.067	0.694
-0.115	0.235	-0.022	0.286	-0.039	0.635	0.093	-3.507	0.038	-1.372	-0.067	0.695
-0.115	0.235	-0.022	0.286	-0.039	0.632	0.093	-3.503	0.038	-1.369	-0.067	0.698
-0.115	0.234	-0.022	0.28	-0.038	0.632	0.093	-3.503	0.038	-1.363	-0.067	0.695
-0.115	0.232	-0.022	0.279	-0.038	0.636	0.093	-3.503	0.039	-1.358	-0.067	0.694
-0.115	0.23	-0.022	0.27	-0.038	0.632	0.094	-3.504	0.039	-1.354	-0.067	0.696
-0.115	0.226	-0.022	0.267	-0.038	0.636	0.094	-3.504	0.039	-1.354	-0.067	0.698
-0.114	0.228	-0.022	0.264	-0.038	0.629	0.094	-3.506	0.039	-1.358	-0.067	0.696
-0.114	0.226	-0.022	0.262	-0.038	0.629	0.094	-3.504	0.039	-1.37	-0.066	0.696
-0.114	0.229	-0.022	0.258	-0.038	0.628	0.094	-3.503	0.039	-1.384	-0.066	0.696
-0.114	0.226	-0.022	0.253	-0.038	0.624	0.094	-3.503	0.039	-1.4	-0.066	0.699
-0.114	0.224	-0.021	0.246	-0.038	0.625	0.094	-3.502	0.039	-1.404	-0.066	0.698
-0.114	0.222	-0.021	0.245	-0.038	0.62	0.094	-3.504	0.039	-1.398	-0.066	0.696
-0.114	0.221	-0.021	0.239	-0.037	0.62	0.094	-3.506	0.039	-1.393	-0.066	0.695
-0.114	0.222	-0.021	0.239	-0.037	0.616	0.095	-3.504	0.04	-1.388	-0.066	0.698
-0.114	0.225	-0.021	0.234	-0.037	0.616	0.095	-3.503	0.04	-1.392	-0.066	0.699
-0.114	0.221	-0.021	0.232	-0.037	0.616	0.095	-3.503	0.04	-1.397	-0.066	0.698
-0.113	0.218	-0.021	0.224	-0.037	0.616	0.095	-3.502	0.04	-1.408	-0.066	0.695
-0.113	0.22	-0.021	0.224	-0.037	0.617	0.095	-3.503	0.04	-1.42	-0.065	0.698
-0.113	0.218	-0.021	0.221	-0.037	0.614	0.095	-3.501	0.04	-1.428	-0.065	0.698
-0.113	0.222	-0.021	0.222	-0.037	0.616	0.095	-3.501	0.04	-1.432	-0.065	0.699
-0.113	0.222	-0.02	0.218	-0.037	0.613	0.095	-3.498	0.04	-1.437	-0.065	0.696
-0.113	0.221	-0.02	0.212	-0.037	0.612	0.095	-3.493	0.04	-1.435	-0.065	0.698
-0.113	0.22	-0.02	0.208	-0.036	0.611	0.095	-3.491	0.04	-1.428	-0.065	0.699
-0.113	0.217	-0.02	0.207	-0.036	0.604	0.096	-3.491	0.041	-1.427	-0.065	0.698
-0.113	0.217	-0.02	0.205	-0.036	0.608	0.096	-3.493	0.041	-1.43	-0.065	0.699
-0.113	0.221	-0.02	0.203	-0.036	0.606	0.096	-3.497	0.041	-1.442	-0.065	0.696
-0.112	0.22	-0.02	0.201	-0.036	0.605	0.096	-3.499	0.041	-1.448	-0.065	0.7
-0.112	0.221	-0.02	0.197	-0.036	0.609	0.096	-3.499	0.041	-1.454	-0.064	0.702
-0.112	0.217	-0.02	0.195	-0.036	0.604	0.096	-3.502	0.041	-1.463	-0.064	0.696
-0.112	0.217	-0.02	0.194	-0.036	0.606	0.096	-3.502	0.041	-1.467	-0.064	0.694
-0.112	0.22	-0.019	0.192	-0.036	0.601	0.096	-3.503	0.041	-1.47	-0.064	0.698
-0.112	0.221	-0.019	0.187	-0.036	0.598	0.096	-3.51	0.041	-1.468	-0.064	0.699
-0.112	0.222	-0.019	0.187	-0.035	0.6	0.096	-3.515	0.041	-1.472	-0.064	0.698
-0.112	0.22	-0.019	0.184	-0.035	0.598	0.097	-3.517	0.042	-1.481	-0.064	0.695
-0.112	0.22	-0.019	0.18	-0.035	0.602	0.097	-3.521	0.042	-1.487	-0.064	0.698
-0.112	0.22	-0.019	0.178	-0.035	0.597	0.097	-3.524	0.042	-1.5	-0.064	0.698
-0.111	0.221	-0.019	0.179	-0.035	0.601	0.097	-3.529	0.042	-1.509	-0.064	0.696
-0.111	0.222	-0.019	0.179	-0.035	0.598	0.097	-3.538	0.042	-1.516	-0.063	0.695
-0.111	0.224	-0.019	0.175	-0.035	0.596	0.097	-3.541	0.042	-1.527	-0.063	0.694
-0.111	0.221	-0.019	0.176	-0.035	0.596	0.097	-3.547	0.042	-1.528	-0.063	0.699
-0.111	0.222	-0.018	0.168	-0.035	0.592	0.097	-3.549	0.042	-1.529	-0.063	0.699
-0.111	0.224	-0.018	0.168	-0.035	0.593	0.097	-3.551	0.042	-1.526	-0.063	0.695
-0.111	0.224	-0.018	0.167	-0.034	0.59	0.097	-3.559	0.042	-1.526	-0.063	0.696
-0.111	0.225	-0.018	0.166	-0.034	0.592	0.098	-3.564	0.043	-1.539	-0.063	0.699
-0.111	0.225	-0.018	0.167	-0.034	0.593	0.098	-3.569	0.043	-1.549	-0.063	0.696
-0.111	0.222	-0.018	0.163	-0.034	0.59	0.098	-3.576	0.043	-1.559	-0.063	0.696
-0.11	0.22	-0.018	0.159	-0.034	0.592	0.098	-3.58	0.043	-1.565	-0.063	0.694
-0.11	0.224	-0.018	0.159	-0.034	0.593	0.098	-3.581	0.043	-1.565	-0.062	0.695
-0.11	0.224	-0.018	0.157	-0.034	0.593	0.098	-3.586	0.043	-1.563	-0.062	0.695
-0.11	0.228	-0.018	0.155	-0.034	0.596	0.098	-3.59	0.043	-1.562	-0.062	0.692
-0.11	0.228	-0.017	0.158	-0.034	0.592	0.098	-3.597	0.043	-1.562	-0.062	0.694
-0.11	0.224	-0.017	0.158	-0.034	0.596	0.098	-3.602	0.043	-1.565	-0.062	0.694
-0.11	0.222	-0.017	0.154	-0.033	0.594	0.098	-3.607	0.043	-1.571	-0.062	0.7
-0.11	0.224	-0.017	0.153	-0.033	0.6	0.099	-3.609	0.044	-1.585	-0.062	0.699
-0.11	0.224	-0.017	0.149	-0.033	0.597	0.099	-3.611	0.044	-1.593	-0.062	0.695
-0.11	0.224	-0.017	0.149	-0.033	0.6	0.099	-3.616	0.044	-1.589	-0.062	0.696
-0.109	0.229	-0.017	0.149	-0.033	0.601	0.099	-3.617	0.044	-1.583	-0.062	0.699
-0.109	0.226	-0.017	0.149	-0.033	0.602	0.099	-3.624	0.044	-1.574	-0.061	0.696
-0.109	0.232	-0.017	0.149	-0.033	0.608	0.099	-3.625	0.044	-1.574	-0.061	0.695
-0.109	0.233	-0.017	0.148	-0.033	0.605	0.099	-3.63	0.044	-1.583	-0.061	0.695
-0.109	0.239	-0.016	0.145	-0.033	0.609	0.099	-3.628	0.044	-1.59	-0.061	0.698
-0.109	0.242	-0.016	0.144	-0.033	0.606	0.099	-3.626	0.044	-1.605	-0.061	0.699
-0.109	0.243	-0.016	0.141	-0.032	0.605	0.099	-3.624	0.044	-1.613	-0.061	0.696
-0.109	0.242	-0.016	0.142	-0.032	0.606	0.1	-3.622	0.045	-1.613	-0.061	0.694
-0.109	0.243	-0.016	0.145	-0.032	0.602	0.1	-3.622	0.045	-1.606	-0.061	0.694
-0.109	0.25	-0.016	0.142	-0.032	0.605	0.1	-3.619	0.045	-1.601	-0.061	0.692
-0.108	0.253	-0.016	0.14	-0.032	0.606	0.1	-3.612	0.045	-1.6	-0.061	0.691
-0.108	0.257	-0.016	0.141	-0.032	0.609	0.1	-3.609	0.045	-1.602	-0.06	0.688
-0.108	0.258	-0.016	0.137	-0.032	0.609	0.1	-3.604	0.045	-1.61	-0.06	0.691
-0.108	0.261	-0.016	0.14	-0.032	0.611	0.1	-3.599	0.045	-1.615	-0.06	0.694
-0.108	0.263	-0.015	0.138	-0.032	0.611	0.1	-3.598	0.045	-1.623	-0.06	0.69
-0.108	0.268	-0.015	0.138	-0.032	0.608	0.1	-3.594	0.045	-1.635	-0.06	0.69
-0.108	0.27	-0.015	0.14	-0.031	0.606	0.1	-3.59	0.045	-1.646	-0.06	0.688
-0.108	0.27	-0.015	0.137	-0.031	0.605	0.101	-3.589	0.046	-1.654	-0.06	0.691
-0.108	0.274	-0.015	0.136	-0.031	0.606	0.101	-3.581	0.046	-1.655	-0.06	0.692
-0.108	0.275	-0.015	0.136	-0.031	0.613	0.101	-3.577	0.046	-1.648	-0.06	0.69
-0.107	0.28	-0.015	0.137	-0.031	0.611	0.101	-3.573	0.046	-1.644	-0.06	0.691
-0.107	0.283	-0.015	0.137	-0.031	0.617	0.101	-3.567	0.046	-1.641	-0.059	0.69
-0.107	0.283	-0.015	0.14	-0.031	0.616	0.101	-3.564	0.046	-1.64	-0.059	0.691
-0.107	0.283	-0.015	0.136	-0.031	0.62	0.101	-3.552	0.046	-1.648	-0.059	0.691
-0.107	0.287	-0.014	0.133	-0.031	0.618	0.101	-3.547	0.046	-1.657	-0.059	0.687
-0.107	0.287	-0.014	0.134	-0.03	0.618	0.101	-3.542	0.046	-1.674	-0.059	0.691
-0.107	0.287	-0.014	0.132	-0.03	0.62	0.101	-3.534	0.046	-1.688	-0.059	0.694
-0.107	0.283	-0.014	0.134	-0.03	0.618	0.102	-3.524	0.047	-1.689	-0.059	0.691
-0.107	0.278	-0.014	0.134	-0.03	0.623	0.102	-3.514	0.047	-1.683	-0.059	0.692
-0.107	0.275	-0.014	0.134	-0.03	0.62	0.102	-3.502	0.047	-1.677	-0.059	0.692
-0.106	0.274	-0.014	0.134	-0.03	0.624	0.102	-3.497	0.047	-1.679	-0.059	0.696
-0.106	0.274	-0.014	0.134	-0.03	0.624	0.102	-3.493	0.047	-1.679	-0.058	0.695
-0.106	0.274	-0.014	0.132	-0.03	0.628	0.102	-3.485	0.047	-1.685	-0.058	0.694
-0.106	0.271	-0.014	0.132	-0.03	0.625	0.102	-3.477	0.047	-1.696	-0.058	0.696
-0.106	0.276	-0.013	0.137	-0.03	0.627	0.102	-3.472	0.047	-1.707	-0.058	0.696
-0.106	0.279	-0.013	0.136	-0.029	0.627	0.102	-3.468	0.047	-1.715	-0.058	0.695
-0.106	0.283	-0.013	0.136	-0.029	0.625	0.102	-3.462	0.047	-1.709	-0.058	0.696
-0.106	0.286	-0.013	0.136	-0.029	0.629	0.103	-3.454	0.048	-1.703	-0.058	0.695
-0.106	0.282	-0.013	0.136	-0.029	0.628	0.103	-3.447	0.048	-1.702	-0.058	0.7
-0.106	0.278	-0.013	0.134	-0.029	0.629	0.103	-3.443	0.048	-1.702	-0.058	0.699
-0.105	0.274	-0.013	0.133	-0.029	0.629	0.103	-3.441	0.048	-1.702	-0.058	0.698
-0.105	0.272	-0.013	0.136	-0.029	0.632	0.103	-3.438	0.048	-1.705	-0.057	0.699
-0.105	0.27	-0.013	0.138	-0.029	0.635	0.103	-3.43	0.048	-1.711	-0.057	0.702
-0.105	0.263	-0.013	0.137	-0.029	0.633	0.103	-3.427	0.048	-1.715	-0.057	0.705
-0.105	0.262	-0.012	0.137	-0.029	0.635	0.103	-3.424	0.048	-1.714	-0.057	0.702
-0.105	0.259	-0.012	0.137	-0.028	0.629	0.103	-3.414	0.048	-1.71	-0.057	0.702
-0.105	0.259	-0.012	0.136	-0.028	0.627	0.103	-3.412	0.048	-1.707	-0.057	0.705
-0.105	0.258	-0.012	0.136	-0.028	0.625	0.104	-3.403	0.049	-1.71	-0.057	0.702
-0.105	0.254	-0.012	0.138	-0.028	0.625	0.104	-3.404	0.049	-1.718	-0.057	0.705
-0.105	0.247	-0.012	0.137	-0.028	0.627	0.104	-3.403	0.049	-1.721	-0.057	0.705
-0.104	0.246	-0.012	0.138	-0.028	0.624	0.104	-3.401	0.049	-1.724	-0.057	0.706
-0.104	0.246	-0.012	0.132	-0.028	0.628	0.104	-3.399	0.049	-1.725	-0.056	0.709
-0.104	0.245	-0.012	0.13	-0.028	0.621	0.104	-3.399	0.049	-1.721	-0.056	0.709
[truncated: 14,799 more rows]

## Sheet: Fig.3f
o-PP-2CN		THF：TMB=1：4
Δz	log(G/G0)	Δz	log(G/G0)	Δz	log(G/G0)	Δz	log(G/G0)	Δz	log(G/G0)	Δz	log(G/G0)
-0.5	0.615	-0.5	0.536	-0.5	0.67	-0.481	0.835	-0.5	0.592	-0.5	0.147
-0.499	0.618	-0.499	0.532	-0.499	0.664	-0.481	0.831	-0.499	0.582	-0.499	0.135
-0.499	0.623	-0.499	0.531	-0.499	0.667	-0.48	0.829	-0.499	0.59	-0.499	0.125
-0.498	0.614	-0.498	0.531	-0.498	0.668	-0.479	0.831	-0.498	0.592	-0.498	0.144
-0.497	0.615	-0.497	0.534	-0.497	0.67	-0.479	0.831	-0.497	0.594	-0.497	0.143
-0.497	0.618	-0.497	0.531	-0.497	0.667	-0.478	0.829	-0.497	0.589	-0.497	0.147
-0.496	0.619	-0.496	0.534	-0.496	0.672	-0.478	0.829	-0.496	0.589	-0.496	0.147
-0.496	0.611	-0.496	0.527	-0.496	0.668	-0.477	0.828	-0.496	0.59	-0.496	0.15
-0.495	0.615	-0.495	0.532	-0.495	0.668	-0.476	0.828	-0.495	0.592	-0.495	0.144
-0.494	0.613	-0.494	0.531	-0.494	0.668	-0.476	0.826	-0.494	0.589	-0.494	0.144
-0.494	0.613	-0.494	0.537	-0.494	0.666	-0.475	0.824	-0.494	0.59	-0.494	0.142
-0.493	0.611	-0.493	0.531	-0.493	0.664	-0.475	0.822	-0.493	0.59	-0.493	0.146
-0.493	0.61	-0.493	0.529	-0.493	0.678	-0.474	0.825	-0.493	0.593	-0.493	0.146
-0.492	0.613	-0.492	0.527	-0.492	0.675	-0.473	0.821	-0.492	0.593	-0.492	0.141
-0.491	0.614	-0.491	0.532	-0.491	0.668	-0.473	0.82	-0.491	0.594	-0.491	0.144
-0.491	0.617	-0.491	0.527	-0.491	0.667	-0.472	0.822	-0.491	0.59	-0.491	0.143
-0.49	0.611	-0.49	0.532	-0.49	0.672	-0.472	0.825	-0.49	0.594	-0.49	0.142
-0.49	0.614	-0.49	0.532	-0.49	0.668	-0.471	0.824	-0.49	0.593	-0.49	0.142
-0.489	0.609	-0.489	0.534	-0.489	0.667	-0.47	0.818	-0.489	0.594	-0.489	0.143
-0.488	0.611	-0.488	0.532	-0.488	0.671	-0.47	0.82	-0.488	0.59	-0.488	0.139
-0.488	0.606	-0.488	0.534	-0.488	0.668	-0.469	0.82	-0.488	0.593	-0.488	0.139
-0.487	0.611	-0.487	0.529	-0.487	0.668	-0.469	0.816	-0.487	0.595	-0.487	0.141
-0.487	0.607	-0.487	0.532	-0.487	0.667	-0.468	0.816	-0.487	0.595	-0.487	0.135
-0.486	0.605	-0.486	0.528	-0.486	0.67	-0.467	0.817	-0.486	0.593	-0.486	0.134
-0.485	0.602	-0.485	0.531	-0.485	0.666	-0.467	0.814	-0.485	0.59	-0.485	0.135
-0.485	0.615	-0.485	0.529	-0.485	0.667	-0.466	0.813	-0.485	0.582	-0.485	0.137
-0.484	0.595	-0.484	0.529	-0.484	0.668	-0.466	0.813	-0.484	0.589	-0.484	0.133
-0.484	0.597	-0.484	0.529	-0.484	0.672	-0.465	0.814	-0.484	0.593	-0.484	0.135
-0.483	0.603	-0.483	0.526	-0.483	0.667	-0.464	0.81	-0.483	0.592	-0.483	0.135
-0.482	0.605	-0.482	0.532	-0.482	0.67	-0.464	0.814	-0.482	0.588	-0.482	0.131
-0.482	0.599	-0.482	0.522	-0.482	0.667	-0.463	0.812	-0.482	0.585	-0.482	0.133
-0.481	0.597	-0.481	0.528	-0.481	0.668	-0.463	0.808	-0.481	0.589	-0.481	0.128
-0.481	0.59	-0.481	0.534	-0.481	0.671	-0.462	0.806	-0.481	0.581	-0.481	0.133
-0.48	0.589	-0.48	0.543	-0.48	0.668	-0.461	0.808	-0.48	0.581	-0.48	0.125
-0.479	0.586	-0.479	0.534	-0.479	0.666	-0.461	0.804	-0.479	0.581	-0.479	0.129
-0.479	0.582	-0.479	0.523	-0.479	0.67	-0.46	0.814	-0.479	0.585	-0.479	0.125
-0.478	0.581	-0.478	0.524	-0.478	0.675	-0.46	0.808	-0.478	0.584	-0.478	0.129
-0.478	0.581	-0.478	0.531	-0.478	0.667	-0.459	0.798	-0.478	0.588	-0.478	0.126
-0.477	0.58	-0.477	0.526	-0.477	0.668	-0.458	0.795	-0.477	0.586	-0.477	0.129
-0.476	0.577	-0.476	0.526	-0.476	0.67	-0.458	0.812	-0.476	0.588	-0.476	0.128
-0.476	0.581	-0.476	0.528	-0.476	0.668	-0.457	0.812	-0.476	0.588	-0.476	0.125
-0.475	0.578	-0.475	0.534	-0.475	0.672	-0.457	0.804	-0.475	0.589	-0.475	0.129
-0.475	0.58	-0.475	0.529	-0.475	0.672	-0.456	0.808	-0.475	0.585	-0.475	0.121
-0.474	0.578	-0.474	0.532	-0.474	0.667	-0.455	0.808	-0.474	0.589	-0.474	0.121
-0.473	0.581	-0.473	0.531	-0.473	0.67	-0.455	0.806	-0.473	0.589	-0.473	0.122
-0.473	0.574	-0.473	0.527	-0.473	0.668	-0.454	0.808	-0.473	0.588	-0.473	0.122
-0.472	0.58	-0.472	0.527	-0.472	0.67	-0.454	0.808	-0.472	0.59	-0.472	0.118
-0.472	0.577	-0.472	0.528	-0.472	0.667	-0.453	0.801	-0.472	0.593	-0.472	0.124
-0.471	0.581	-0.471	0.528	-0.471	0.67	-0.452	0.806	-0.471	0.592	-0.471	0.121
-0.47	0.57	-0.47	0.527	-0.47	0.668	-0.452	0.804	-0.47	0.594	-0.47	0.121
-0.47	0.574	-0.47	0.528	-0.47	0.671	-0.451	0.806	-0.47	0.599	-0.47	0.121
-0.469	0.569	-0.469	0.527	-0.469	0.667	-0.451	0.804	-0.469	0.598	-0.469	0.118
-0.469	0.57	-0.469	0.527	-0.469	0.668	-0.45	0.808	-0.469	0.595	-0.469	0.115
-0.468	0.56	-0.468	0.527	-0.468	0.668	-0.449	0.804	-0.468	0.597	-0.468	0.121
-0.467	0.559	-0.467	0.534	-0.467	0.667	-0.449	0.802	-0.467	0.61	-0.467	0.118
-0.467	0.552	-0.467	0.527	-0.467	0.668	-0.448	0.801	-0.467	0.605	-0.467	0.125
-0.466	0.552	-0.466	0.534	-0.466	0.668	-0.448	0.804	-0.466	0.597	-0.466	0.12
-0.466	0.548	-0.466	0.524	-0.466	0.666	-0.447	0.795	-0.466	0.599	-0.466	0.115
-0.465	0.54	-0.465	0.519	-0.465	0.666	-0.446	0.8	-0.465	0.603	-0.465	0.116
-0.464	0.544	-0.464	0.511	-0.464	0.666	-0.446	0.802	-0.464	0.602	-0.464	0.12
-0.464	0.544	-0.464	0.529	-0.464	0.668	-0.445	0.8	-0.464	0.605	-0.464	0.116
-0.463	0.54	-0.463	0.523	-0.463	0.667	-0.445	0.798	-0.463	0.602	-0.463	0.115
-0.463	0.536	-0.463	0.524	-0.463	0.666	-0.444	0.805	-0.463	0.603	-0.463	0.112
-0.462	0.54	-0.462	0.523	-0.462	0.667	-0.443	0.809	-0.462	0.603	-0.462	0.115
-0.461	0.532	-0.461	0.527	-0.461	0.666	-0.443	0.801	-0.461	0.601	-0.461	0.112
-0.461	0.531	-0.461	0.524	-0.461	0.668	-0.442	0.798	-0.461	0.602	-0.461	0.107
-0.46	0.524	-0.46	0.529	-0.46	0.663	-0.442	0.797	-0.46	0.601	-0.46	0.109
-0.46	0.526	-0.46	0.522	-0.46	0.667	-0.441	0.797	-0.46	0.603	-0.46	0.106
-0.459	0.52	-0.459	0.523	-0.459	0.664	-0.44	0.8	-0.459	0.601	-0.459	0.106
-0.458	0.522	-0.458	0.522	-0.458	0.666	-0.44	0.798	-0.458	0.603	-0.458	0.099
-0.458	0.518	-0.458	0.522	-0.458	0.664	-0.439	0.793	-0.458	0.605	-0.458	0.107
-0.457	0.524	-0.457	0.52	-0.457	0.664	-0.439	0.798	-0.457	0.598	-0.457	0.104
-0.457	0.516	-0.457	0.523	-0.457	0.664	-0.438	0.798	-0.457	0.605	-0.457	0.106
-0.456	0.518	-0.456	0.519	-0.456	0.664	-0.437	0.797	-0.456	0.605	-0.456	0.102
-0.455	0.514	-0.455	0.518	-0.455	0.664	-0.437	0.791	-0.455	0.602	-0.455	0.103
-0.455	0.511	-0.455	0.523	-0.455	0.668	-0.436	0.795	-0.455	0.605	-0.455	0.102
-0.454	0.505	-0.454	0.522	-0.454	0.666	-0.436	0.79	-0.454	0.602	-0.454	0.099
-0.454	0.512	-0.454	0.523	-0.454	0.663	-0.435	0.782	-0.454	0.605	-0.454	0.099
-0.453	0.503	-0.453	0.522	-0.453	0.659	-0.434	0.777	-0.453	0.599	-0.453	0.109
-0.452	0.505	-0.452	0.526	-0.452	0.663	-0.434	0.778	-0.452	0.586	-0.452	0.102
-0.452	0.505	-0.452	0.52	-0.452	0.659	-0.433	0.771	-0.452	0.581	-0.452	0.09
-0.451	0.503	-0.451	0.519	-0.451	0.662	-0.433	0.773	-0.451	0.595	-0.451	0.09
-0.451	0.502	-0.451	0.518	-0.451	0.663	-0.432	0.769	-0.451	0.595	-0.451	0.102
-0.45	0.501	-0.45	0.522	-0.45	0.66	-0.431	0.766	-0.45	0.597	-0.45	0.098
-0.449	0.505	-0.449	0.52	-0.449	0.664	-0.431	0.761	-0.449	0.594	-0.449	0.098
-0.449	0.501	-0.449	0.52	-0.449	0.66	-0.43	0.761	-0.449	0.597	-0.449	0.096
-0.448	0.499	-0.448	0.515	-0.448	0.658	-0.43	0.756	-0.448	0.598	-0.448	0.096
-0.448	0.498	-0.448	0.522	-0.448	0.666	-0.429	0.752	-0.448	0.593	-0.448	0.099
-0.447	0.498	-0.447	0.523	-0.447	0.67	-0.428	0.749	-0.447	0.593	-0.447	0.093
-0.446	0.491	-0.446	0.522	-0.446	0.655	-0.428	0.744	-0.446	0.597	-0.446	0.089
-0.446	0.491	-0.446	0.518	-0.446	0.653	-0.427	0.74	-0.446	0.597	-0.446	0.091
-0.445	0.487	-0.445	0.52	-0.445	0.656	-0.427	0.739	-0.445	0.592	-0.445	0.093
-0.445	0.49	-0.445	0.514	-0.445	0.662	-0.426	0.734	-0.445	0.594	-0.445	0.087
-0.444	0.49	-0.444	0.518	-0.444	0.658	-0.425	0.73	-0.444	0.595	-0.444	0.09
-0.443	0.49	-0.443	0.518	-0.443	0.662	-0.425	0.734	-0.443	0.595	-0.443	0.087
-0.443	0.49	-0.443	0.516	-0.443	0.659	-0.424	0.727	-0.443	0.594	-0.443	0.091
-0.442	0.494	-0.442	0.519	-0.442	0.663	-0.424	0.727	-0.442	0.598	-0.442	0.087
-0.442	0.491	-0.442	0.52	-0.442	0.659	-0.423	0.723	-0.442	0.593	-0.442	0.09
-0.441	0.493	-0.441	0.522	-0.441	0.664	-0.422	0.723	-0.441	0.593	-0.441	0.085
-0.44	0.486	-0.44	0.519	-0.44	0.662	-0.422	0.722	-0.44	0.597	-0.44	0.087
-0.44	0.491	-0.44	0.522	-0.44	0.659	-0.421	0.716	-0.44	0.599	-0.44	0.081
-0.439	0.484	-0.439	0.518	-0.439	0.656	-0.421	0.715	-0.439	0.595	-0.439	0.085
-0.439	0.482	-0.439	0.519	-0.439	0.658	-0.42	0.715	-0.439	0.597	-0.439	0.08
-0.438	0.486	-0.438	0.516	-0.438	0.655	-0.419	0.712	-0.438	0.593	-0.438	0.081
-0.437	0.487	-0.437	0.516	-0.437	0.658	-0.419	0.712	-0.437	0.59	-0.437	0.076
-0.437	0.472	-0.437	0.515	-0.437	0.659	-0.418	0.712	-0.437	0.594	-0.437	0.086
-0.436	0.481	-0.436	0.516	-0.436	0.658	-0.418	0.711	-0.436	0.595	-0.436	0.081
-0.436	0.49	-0.436	0.516	-0.436	0.654	-0.417	0.706	-0.436	0.593	-0.436	0.08
-0.435	0.485	-0.435	0.515	-0.435	0.662	-0.416	0.707	-0.435	0.589	-0.435	0.08
-0.434	0.485	-0.434	0.512	-0.434	0.658	-0.416	0.703	-0.434	0.592	-0.434	0.078
-0.434	0.48	-0.434	0.518	-0.434	0.655	-0.415	0.698	-0.434	0.59	-0.434	0.077
-0.433	0.477	-0.433	0.526	-0.433	0.659	-0.415	0.69	-0.433	0.584	-0.433	0.077
-0.433	0.477	-0.433	0.52	-0.433	0.656	-0.414	0.684	-0.433	0.581	-0.433	0.073
-0.432	0.482	-0.432	0.51	-0.432	0.645	-0.413	0.686	-0.432	0.585	-0.432	0.072
-0.431	0.474	-0.431	0.511	-0.431	0.631	-0.413	0.683	-0.431	0.585	-0.431	0.076
-0.431	0.477	-0.431	0.515	-0.431	0.654	-0.412	0.674	-0.431	0.586	-0.431	0.072
-0.43	0.478	-0.43	0.516	-0.43	0.653	-0.412	0.662	-0.43	0.586	-0.43	0.08
-0.43	0.478	-0.43	0.512	-0.43	0.656	-0.411	0.667	-0.43	0.589	-0.43	0.073
-0.429	0.48	-0.429	0.512	-0.429	0.653	-0.41	0.664	-0.429	0.589	-0.429	0.077
-0.428	0.482	-0.428	0.515	-0.428	0.658	-0.41	0.659	-0.428	0.592	-0.428	0.073
-0.428	0.481	-0.428	0.518	-0.428	0.656	-0.409	0.653	-0.428	0.586	-0.428	0.076
-0.427	0.482	-0.427	0.516	-0.427	0.655	-0.409	0.654	-0.427	0.588	-0.427	0.073
-0.427	0.474	-0.427	0.515	-0.427	0.653	-0.408	0.65	-0.427	0.585	-0.427	0.072
-0.426	0.478	-0.426	0.516	-0.426	0.651	-0.407	0.648	-0.426	0.585	-0.426	0.065
-0.425	0.474	-0.425	0.515	-0.425	0.648	-0.407	0.642	-0.425	0.581	-0.425	0.068
-0.425	0.476	-0.425	0.516	-0.425	0.65	-0.406	0.643	-0.425	0.584	-0.425	0.064
-0.424	0.476	-0.424	0.512	-0.424	0.648	-0.406	0.641	-0.424	0.582	-0.424	0.064
-0.424	0.482	-0.424	0.51	-0.424	0.651	-0.405	0.639	-0.424	0.582	-0.424	0.064
-0.423	0.474	-0.423	0.511	-0.423	0.65	-0.404	0.641	-0.423	0.584	-0.423	0.063
-0.422	0.473	-0.422	0.51	-0.422	0.654	-0.404	0.641	-0.422	0.594	-0.422	0.06
-0.422	0.48	-0.422	0.506	-0.422	0.65	-0.403	0.633	-0.422	0.588	-0.422	0.058
-0.421	0.487	-0.421	0.508	-0.421	0.654	-0.403	0.63	-0.421	0.586	-0.421	0.052
-0.421	0.477	-0.421	0.514	-0.421	0.647	-0.402	0.626	-0.421	0.595	-0.421	0.054
-0.42	0.476	-0.42	0.51	-0.42	0.651	-0.401	0.622	-0.42	0.598	-0.42	0.049
-0.419	0.474	-0.419	0.51	-0.419	0.648	-0.401	0.617	-0.419	0.585	-0.419	0.05
-0.419	0.472	-0.419	0.514	-0.419	0.646	-0.4	0.615	-0.419	0.581	-0.419	0.046
-0.418	0.477	-0.418	0.503	-0.418	0.646	-0.4	0.613	-0.418	0.582	-0.418	0.045
-0.418	0.472	-0.418	0.497	-0.418	0.646	-0.399	0.613	-0.418	0.581	-0.418	0.047
-0.417	0.476	-0.417	0.506	-0.417	0.646	-0.398	0.602	-0.417	0.585	-0.417	0.039
-0.416	0.48	-0.416	0.505	-0.416	0.645	-0.398	0.597	-0.416	0.585	-0.416	0.045
-0.416	0.485	-0.416	0.501	-0.416	0.646	-0.397	0.606	-0.416	0.585	-0.416	0.042
-0.415	0.481	-0.415	0.502	-0.415	0.647	-0.397	0.602	-0.415	0.581	-0.415	0.043
-0.415	0.487	-0.415	0.501	-0.415	0.653	-0.396	0.593	-0.415	0.586	-0.415	0.039
-0.414	0.481	-0.414	0.508	-0.414	0.65	-0.395	0.582	-0.414	0.582	-0.414	0.043
-0.413	0.482	-0.413	0.503	-0.413	0.65	-0.395	0.59	-0.413	0.582	-0.413	0.038
-0.413	0.478	-0.413	0.505	-0.413	0.643	-0.394	0.586	-0.413	0.581	-0.413	0.038
-0.412	0.482	-0.412	0.502	-0.412	0.645	-0.394	0.582	-0.412	0.585	-0.412	0.033
-0.412	0.477	-0.412	0.503	-0.412	0.643	-0.393	0.577	-0.412	0.581	-0.412	0.034
-0.411	0.476	-0.411	0.508	-0.411	0.646	-0.392	0.576	-0.411	0.582	-0.411	0.03
-0.41	0.482	-0.41	0.506	-0.41	0.642	-0.392	0.573	-0.41	0.581	-0.41	0.032
-0.41	0.487	-0.41	0.503	-0.41	0.645	-0.391	0.573	-0.41	0.581	-0.41	0.029
-0.409	0.482	-0.409	0.502	-0.409	0.643	-0.391	0.566	-0.409	0.582	-0.409	0.033
-0.409	0.484	-0.409	0.505	-0.409	0.647	-0.39	0.572	-0.409	0.581	-0.409	0.026
-0.408	0.478	-0.408	0.502	-0.408	0.645	-0.389	0.565	-0.408	0.581	-0.408	0.032
-0.407	0.481	-0.407	0.502	-0.407	0.646	-0.389	0.562	-0.407	0.57	-0.407	0.025
-0.407	0.481	-0.407	0.499	-0.407	0.643	-0.388	0.559	-0.407	0.577	-0.407	0.024
-0.406	0.477	-0.406	0.507	-0.406	0.645	-0.388	0.56	-0.406	0.58	-0.406	0.03
-0.406	0.478	-0.406	0.501	-0.406	0.647	-0.387	0.551	-0.406	0.574	-0.406	0.03
-0.405	0.48	-0.405	0.503	-0.405	0.642	-0.386	0.553	-0.405	0.561	-0.405	0.019
-0.404	0.48	-0.404	0.502	-0.404	0.643	-0.386	0.553	-0.404	0.566	-0.404	0.016
-0.404	0.473	-0.404	0.503	-0.404	0.639	-0.385	0.551	-0.404	0.564	-0.404	0.029
-0.403	0.478	-0.403	0.499	-0.403	0.641	-0.385	0.548	-0.403	0.565	-0.403	0.025
-0.403	0.48	-0.403	0.503	-0.403	0.642	-0.384	0.547	-0.403	0.564	-0.403	0.026
-0.402	0.486	-0.402	0.501	-0.402	0.638	-0.383	0.549	-0.402	0.561	-0.402	0.026
-0.401	0.481	-0.401	0.502	-0.401	0.638	-0.383	0.547	-0.401	0.559	-0.401	0.029
-0.401	0.482	-0.401	0.503	-0.401	0.645	-0.382	0.547	-0.401	0.561	-0.401	0.028
-0.4	0.481	-0.4	0.505	-0.4	0.641	-0.382	0.535	-0.4	0.556	-0.4	0.032
-0.4	0.48	-0.4	0.503	-0.4	0.651	-0.381	0.543	-0.4	0.555	-0.4	0.029
-0.399	0.478	-0.399	0.502	-0.399	0.645	-0.38	0.54	-0.399	0.551	-0.399	0.029
-0.398	0.481	-0.398	0.505	-0.398	0.639	-0.38	0.537	-0.398	0.551	-0.398	0.025
-0.398	0.48	-0.398	0.502	-0.398	0.635	-0.379	0.534	-0.398	0.547	-0.398	0.03
-0.397	0.478	-0.397	0.503	-0.397	0.637	-0.379	0.537	-0.397	0.548	-0.397	0.026
-0.397	0.48	-0.397	0.503	-0.397	0.635	-0.378	0.531	-0.397	0.545	-0.397	0.028
-0.396	0.482	-0.396	0.506	-0.396	0.637	-0.377	0.535	-0.396	0.547	-0.396	0.026
-0.395	0.481	-0.395	0.501	-0.395	0.638	-0.377	0.531	-0.395	0.544	-0.395	0.032
-0.395	0.481	-0.395	0.503	-0.395	0.642	-0.376	0.535	-0.395	0.548	-0.395	0.029
-0.394	0.48	-0.394	0.502	-0.394	0.635	-0.376	0.531	-0.394	0.544	-0.394	0.026
-0.394	0.478	-0.394	0.503	-0.394	0.635	-0.375	0.534	-0.394	0.543	-0.394	0.03
-0.393	0.478	-0.393	0.502	-0.393	0.634	-0.374	0.529	-0.393	0.545	-0.393	0.026
-0.392	0.478	-0.392	0.503	-0.392	0.637	-0.374	0.529	-0.392	0.541	-0.392	0.024
-0.392	0.477	-0.392	0.499	-0.392	0.634	-0.373	0.524	-0.392	0.537	-0.392	0.026
-0.391	0.477	-0.391	0.505	-0.391	0.633	-0.373	0.527	-0.391	0.539	-0.391	0.029
-0.391	0.482	-0.391	0.499	-0.391	0.633	-0.372	0.522	-0.391	0.537	-0.391	0.023
-0.39	0.484	-0.39	0.501	-0.39	0.631	-0.371	0.523	-0.39	0.534	-0.39	0.029
-0.389	0.473	-0.389	0.497	-0.389	0.634	-0.371	0.524	-0.389	0.539	-0.389	0.043
-0.389	0.477	-0.389	0.498	-0.389	0.629	-0.37	0.522	-0.389	0.536	-0.389	0.029
-0.388	0.484	-0.388	0.497	-0.388	0.634	-0.37	0.518	-0.388	0.536	-0.388	0.029
-0.388	0.48	-0.388	0.497	-0.388	0.631	-0.369	0.516	-0.388	0.532	-0.388	0.034
-0.387	0.484	-0.387	0.493	-0.387	0.634	-0.368	0.519	-0.387	0.539	-0.387	0.032
-0.386	0.48	-0.386	0.499	-0.386	0.633	-0.368	0.516	-0.386	0.532	-0.386	0.032
-0.386	0.48	-0.386	0.494	-0.386	0.637	-0.367	0.512	-0.386	0.529	-0.386	0.03
-0.385	0.473	-0.385	0.485	-0.385	0.637	-0.367	0.514	-0.385	0.527	-0.385	0.034
-0.385	0.477	-0.385	0.482	-0.385	0.623	-0.366	0.515	-0.385	0.529	-0.385	0.03
-0.384	0.473	-0.384	0.481	-0.384	0.61	-0.365	0.51	-0.384	0.524	-0.384	0.033
-0.383	0.476	-0.383	0.473	-0.383	0.626	-0.365	0.508	-0.383	0.528	-0.383	0.032
-0.383	0.473	-0.383	0.465	-0.383	0.618	-0.364	0.508	-0.383	0.528	-0.383	0.033
-0.382	0.478	-0.382	0.46	-0.382	0.621	-0.364	0.508	-0.382	0.523	-0.382	0.032
-0.382	0.473	-0.382	0.453	-0.382	0.618	-0.363	0.502	-0.382	0.526	-0.382	0.037
-0.381	0.474	-0.381	0.449	-0.381	0.621	-0.362	0.506	-0.381	0.527	-0.381	0.033
-0.38	0.474	-0.38	0.438	-0.38	0.614	-0.362	0.501	-0.38	0.526	-0.38	0.033
-0.38	0.469	-0.38	0.439	-0.38	0.611	-0.361	0.503	-0.38	0.523	-0.38	0.032
-0.379	0.469	-0.379	0.434	-0.379	0.607	-0.361	0.499	-0.379	0.526	-0.379	0.032
-0.379	0.472	-0.379	0.432	-0.379	0.603	-0.36	0.498	-0.379	0.523	-0.379	0.036
-0.378	0.469	-0.378	0.427	-0.378	0.597	-0.359	0.494	-0.378	0.518	-0.378	0.034
-0.377	0.464	-0.377	0.423	-0.377	0.597	-0.359	0.498	-0.377	0.519	-0.377	0.03
-0.377	0.469	-0.377	0.414	-0.377	0.593	-0.358	0.498	-0.377	0.518	-0.377	0.032
-0.376	0.476	-0.376	0.414	-0.376	0.59	-0.358	0.497	-0.376	0.512	-0.376	0.034
-0.376	0.465	-0.376	0.406	-0.376	0.589	-0.357	0.497	-0.376	0.522	-0.376	0.036
-0.375	0.453	-0.375	0.405	-0.375	0.582	-0.356	0.501	-0.375	0.519	-0.375	0.036
-0.374	0.469	-0.374	0.398	-0.374	0.584	-0.356	0.497	-0.374	0.512	-0.374	0.032
-0.374	0.472	-0.374	0.396	-0.374	0.578	-0.355	0.498	-0.374	0.499	-0.374	0.034
-0.373	0.473	-0.373	0.385	-0.373	0.581	-0.355	0.498	-0.373	0.511	-0.373	0.034
-0.373	0.469	-0.373	0.389	-0.373	0.574	-0.354	0.497	-0.373	0.508	-0.373	0.039
-0.372	0.466	-0.372	0.39	-0.372	0.57	-0.353	0.499	-0.372	0.506	-0.372	0.034
-0.371	0.466	-0.371	0.373	-0.371	0.559	-0.353	0.495	-0.371	0.499	-0.371	0.036
-0.371	0.468	-0.371	0.366	-0.371	0.549	-0.352	0.498	-0.371	0.503	-0.371	0.036
-0.37	0.466	-0.37	0.375	-0.37	0.532	-0.352	0.489	-0.37	0.501	-0.37	0.037
-0.37	0.466	-0.37	0.376	-0.37	0.54	-0.351	0.49	-0.37	0.501	-0.37	0.033
-0.369	0.466	-0.369	0.372	-0.369	0.529	-0.35	0.491	-0.369	0.499	-0.369	0.037
-0.368	0.469	-0.368	0.367	-0.368	0.531	-0.35	0.502	-0.368	0.501	-0.368	0.036
-0.368	0.466	-0.368	0.359	-0.368	0.527	-0.349	0.493	-0.368	0.501	-0.368	0.039
-0.367	0.465	-0.367	0.362	-0.367	0.526	-0.349	0.489	-0.367	0.502	-0.367	0.037
-0.367	0.466	-0.367	0.359	-0.367	0.519	-0.348	0.486	-0.367	0.502	-0.367	0.038
-0.366	0.464	-0.366	0.359	-0.366	0.512	-0.347	0.491	-0.366	0.501	-0.366	0.041
-0.365	0.464	-0.365	0.353	-0.365	0.514	-0.347	0.49	-0.365	0.502	-0.365	0.034
-0.365	0.465	-0.365	0.354	-0.365	0.505	-0.346	0.49	-0.365	0.499	-0.365	0.033
-0.364	0.463	-0.364	0.35	-0.364	0.502	-0.346	0.486	-0.364	0.498	-0.364	0.034
-0.364	0.46	-0.364	0.351	-0.364	0.497	-0.345	0.49	-0.364	0.495	-0.364	0.036
-0.363	0.465	-0.363	0.345	-0.363	0.497	-0.344	0.489	-0.363	0.498	-0.363	0.034
-0.362	0.464	-0.362	0.343	-0.362	0.491	-0.344	0.491	-0.362	0.494	-0.362	0.036
-0.362	0.464	-0.362	0.338	-0.362	0.49	-0.343	0.489	-0.362	0.497	-0.362	0.034
-0.361	0.461	-0.361	0.337	-0.361	0.484	-0.343	0.491	-0.361	0.499	-0.361	0.038
-0.361	0.463	-0.361	0.332	-0.361	0.485	-0.342	0.489	-0.361	0.495	-0.361	0.026
-0.36	0.46	-0.36	0.333	-0.36	0.481	-0.341	0.49	-0.36	0.482	-0.36	0.033
[truncated: 6,682 more rows]

## Sheet: Fig.4a
o-PP-2SMe
THF&TMB		TCB		Decane
[truncated: 1,101 more rows]

## Sheet: Fig.4b
Column1	Column2	Column3	Column4	Column5	Column6	Column7	Column8	Column9	Column10	Column11	Column12	Column13	Column14	Column15	Column16	Column17	Column18	Column19	Column20	Column21	Column22	Column23	Column24	Column25	Column26	Column27	Column28	Column29	Column30	Column31	Column32	Column33	Column34	Column35	Column36	Column37	Column38	Column39	Column40	Column41	Column42	Column43	Column44	Column45	Column46	Column47	Column48	Column49	Column50
[truncated: 500 more rows]
[truncated: 950 more columns]

[truncated: 5 more sheets: Fig.4c, Fig.5a, Fig.5b, Fig.5c, Fig.6c]
